# Supplementary material for: A type 1 immunity-restricted promoter of the IL−33 receptor gene directs antiviral T-cell responses
Source: Nat Immunol. 2024 Jan 3;25(2):256–67. doi: 10.1038/s41590-023-01697-6 (PMC10834369; doi:10.1038/s41590-023-01697-6)
Supplement: Supplementary file 3 — Supplementary Table file including four tables (tabs): 1: scRNA-seq data related to Fig. 5 and Extended Data Figs. 7 and 8. 2: RNA-seq data related to Fig. 6. 3: List of antibodies. 4: List of gRNA and primer sequences. [file 41590_2023_1697_MOESM3_ESM.xlsx]

## Sheet: Table 1 scRNA-Seq 
ED.Fig.7b_Top mluster markers	Gene	p_val	avg_log2FC	pct.1	pct.2	p_val_adj	cluster		ED.Fig.8 Diff.Expression WT vs. Il1rl1-ExonAB-/-	MPEC							Exhausted							SLEC							Cycling							MitoHi							Tcf7Hi
	Ccl5	0	1.98309	0.999	0.935	0	SLEC			Gene	p_val	avg_log2FC	pct.1	pct.2	p_val_adj		Gene	p_val	avg_log2FC	pct.1	pct.2	p_val_adj		Gene	p_val	avg_log2FC	pct.1	pct.2	p_val_adj		Gene	p_val	avg_log2FC	pct.1	pct.2	p_val_adj		Gene	p_val	avg_log2FC	pct.1	pct.2	p_val_adj		Gene	p_val	avg_log2FC	pct.1	pct.2
	Klrg1	0	1.28759	0.566	0.075	0	SLEC			Rps29	7.47843e-47	-0.653833	1	1	1.31082e-42		Rps29	5.44898e-47	-0.684335	0.999	0.995	9.55097e-43		S100a4	1.48821e-78	-1.55362	0.589	0.967	2.60854e-74		Hist1h2ae	6.66232e-43	1.81358	0.929	0.8	1.16777e-38		Ms4a4b	5.50004e-19	-0.609128	0.909	0.955	9.64048e-15		Rpl38	1.26758e-25	-0.520006	1	1
	Rac2	9.17181e-272	0.681254	1	0.998	1.25324e-267	SLEC			Rpl38	1.33922e-40	-0.586899	1	1	2.34739e-36		Rpl38	1.22274e-46	-0.57385	1	1	2.14322e-42		S100a6	5.12769e-57	-1.15552	0.907	0.996	8.98782e-53		Hnrnpu	7.05549e-30	0.834717	0.953	0.622	1.23669e-25		Ifi27l2a	1.64918e-18	1.80794	0.74	0.566	2.89068e-14		Rps29	5.42315e-24	-0.566039	1	1
	S100a10	5.04194e-255	1.01754	0.999	0.919	6.88931e-251	SLEC			Rps28	6.4281e-38	-0.52204	0.999	1	1.12672e-33		Ptprc	9.06303e-38	0.859462	0.983	0.935	1.58857e-33		Rps29	1.28408e-55	-0.563457	0.995	1	2.25073e-51		Top2a	4.07333e-29	1.01192	0.955	0.7	7.13973e-25		Rps8	9.74111e-16	0.816294	0.933	0.925	1.70742e-11		Uba52	2.92467e-17	-0.601943	0.973	0.99
	Hcst	1.73211e-211	0.816535	0.995	0.929	2.36675e-207	SLEC			Rps27	7.70849e-35	-0.568172	1	1	1.35114e-30		Rps27	2.69057e-34	-0.561167	0.997	1	4.71603e-30		Tmsb4x	2.30025e-55	-0.54177	1	1	4.03188e-51		Lmnb1	9.64105e-28	0.835675	0.917	0.617	1.68988e-23		Klrg1	1.85856e-14	-0.758688	0.048	0.204	3.25769e-10		Tmsb4x	6.63621e-17	-0.521652	1	1
	Cd8b1	2.5815e-208	0.760981	0.997	0.984	3.52736e-204	SLEC			Rps18	2.25081e-34	-0.528681	0.999	1	3.94522e-30		Rps28	1.3803e-31	-0.556259	0.997	1	2.41939e-27		Pnrc1	6.73792e-49	1.14369	0.835	0.691	1.18102e-44		Gclm	1.36438e-25	0.79887	0.894	0.656	2.39148e-21		Gramd3	2.54602e-14	-0.792952	0.594	0.777	4.46266e-10		Ptprc	8.95771e-15	0.759453	0.966	0.903
	Ms4a4b	1.76594e-199	0.658676	1	0.995	2.41298e-195	SLEC			Uba52	1.39221e-25	-0.712686	0.973	1	2.44026e-21		Uba52	2.04432e-30	-0.615286	0.943	0.989	3.58329e-26		Ptprc	1.52482e-48	0.890603	0.944	0.929	2.6727e-44		Mki67	1.44387e-25	1.15738	0.941	0.65	2.53081e-21		Rpl13	7.35275e-14	0.765554	0.917	0.913	1.28879e-09		Crip1	7.36639e-14	-0.774131	0.96	1
	Arhgdib	3.7433e-197	0.591688	1	0.998	5.11485e-193	SLEC			Ptprc	4.46006e-23	1.01758	0.941	0.859	7.81759e-19		Gclm	1.21206e-29	0.825944	0.939	0.849	2.1245e-25		S100a11	2.00488e-47	-0.85848	0.797	0.98	3.51415e-43		Smc4	2.552e-25	0.909817	0.953	0.639	4.47315e-21		Dgka	1.62681e-13	-0.735963	0.436	0.657	2.85147e-09		Lsp1	1.29443e-13	-0.664409	0.96	0.99
	Tmsb4x	1.59499e-189	0.697138	1	1	2.1794e-185	SLEC			Pnrc1	2.13018e-16	0.874519	0.901	0.788	3.73378e-12		Pnrc1	9.43067e-29	1.05203	0.901	0.67	1.65301e-24		Lsp1	4.11411e-47	-0.676975	0.925	0.998	7.21122e-43		Kif11	3.7174e-25	0.827355	0.833	0.444	6.51586e-21		Il18r1	1.85512e-13	-0.821632	0.386	0.608	3.25165e-09		Gm11808	3.52862e-13	-0.599746	0.235	0.612
	Wdr95	5.17357e-188	0.695506	0.568	0.175	7.06917e-184	SLEC			Pabpc1	3.5445e-15	0.547375	0.994	0.99	6.2128e-11		Klrg1	1.20092e-28	-0.846658	0.083	0.378	2.10497e-24		Crip1	3.43189e-46	-0.77548	0.941	0.999	6.01542e-42		Luc7l2	2.98102e-24	0.835202	0.845	0.45	5.22513e-20		Il18rap	2.16084e-13	-0.903534	0.396	0.596	3.78752e-09		Pabpc1	2.08883e-12	0.563144	0.99	0.99
	B2m	6.73993e-186	0.49673	1	1	9.20943e-182	SLEC			Jun	8.5513e-15	1.10694	0.927	0.859	1.49887e-10		Gapdh	6.54304e-26	-0.53371	0.994	1	1.14686e-21		Gapdh	1.49012e-43	-0.75787	0.811	0.982	2.61187e-39		Dhx9	3.1373e-24	0.698219	0.807	0.411	5.49906e-20		Lag3	2.11234e-12	0.96218	0.549	0.313	3.70252e-08		Cd8b1	2.64534e-12	-0.617165	0.99	1
	Abracl	3.73536e-180	0.732478	0.98	0.865	5.104e-176	SLEC			Jak1	2.35744e-14	0.771319	0.878	0.758	4.13212e-10		Pim1	2.11792e-20	0.81008	0.879	0.703	3.71229e-16		Uba52	2.22437e-42	-0.623686	0.848	0.988	3.89888e-38		Diaph3	4.48858e-23	0.652588	0.668	0.244	7.86759e-19		Rpl19	2.71048e-12	0.662396	0.905	0.891	4.75093e-08		Gm26917	4.88236e-12	1.59827	0.705	0.34
	S1pr5	9.70338e-177	0.55318	0.257	0.026	1.32587e-172	SLEC			Gm11808	4.28208e-14	-0.599603	0.242	0.586	7.50563e-10		mt-Nd5	2.6176e-19	0.653347	0.91	0.8	4.58812e-15		S100a10	2.71836e-42	-0.606472	0.984	0.998	4.76474e-38		Atrx	1.09285e-22	0.578971	0.849	0.45	1.91556e-18		Rpl26	4.22475e-12	0.70201	0.788	0.675	7.40514e-08		Oas1a	7.26642e-12	-0.784631	0.44	0.757
	Ccr2	3.32162e-176	0.668699	0.528	0.151	4.53866e-172	SLEC			Lgals1	4.48837e-14	-0.783449	0.579	0.909	7.86721e-10		Ccnb1ip1	5.90414e-19	-0.873896	0.067	0.276	1.03488e-14		Acot7	2.47713e-35	-0.795327	0.197	0.619	4.34191e-31		Pnrc1	2.41387e-22	0.979493	0.809	0.456	4.23103e-18		Rpsa	5.02253e-12	0.693199	0.949	0.962	8.80349e-08		Pnrc1	9.07837e-12	0.865998	0.879	0.728
	Ly6c2	1.82065e-173	0.983514	0.981	0.894	2.48774e-169	SLEC			Junb	2.31908e-13	0.941569	0.943	0.859	4.06489e-09		Atp5k	7.20693e-18	-0.598603	0.778	0.903	1.26323e-13		Cd2	1.11458e-33	-0.640495	0.72	0.964	1.95364e-29		Rps27	2.79096e-21	-0.507783	0.988	0.95	4.892e-17		S1pr1	5.36632e-12	-0.766159	0.22	0.423	9.40609e-08		Dnajc15	1.51658e-11	-0.70772	0.872	0.961
	Srgn	2.69894e-173	0.6691	0.997	0.946	3.68783e-169	SLEC			S100a4	3.95791e-13	-0.646732	0.156	0.444	6.93742e-09		Itga4	8.66793e-17	0.559377	0.973	0.957	1.51931e-12		Pabpc1	1.36981e-32	0.564563	0.976	0.975	2.401e-28		Pim1	5.80065e-21	0.875274	0.872	0.528	1.01674e-16		Itgax	8.53943e-12	-0.768033	0.209	0.411	1.49679e-07		Gclm	2.99643e-10	0.770977	0.872	0.767
	Selplg	2.24137e-172	0.623861	0.995	0.961	3.06261e-168	SLEC			Tpr	4.58231e-13	0.861776	0.791	0.566	8.03188e-09		Hnrnpu	1.51445e-16	0.633055	0.824	0.681	2.65453e-12		Ifi27l2a	1.9408e-32	0.919353	0.944	0.857	3.40184e-28		Smchd1	9.54649e-21	0.578971	0.866	0.478	1.67331e-16		Rpl18a	1.15749e-11	0.637856	0.918	0.894	2.02884e-07		Srrm2	3.12152e-10	0.741996	0.872	0.757
	Cd52	3.83916e-165	0.604575	1	0.999	5.24583e-161	SLEC			Zfp36l2	1.09389e-12	0.891668	0.751	0.566	1.91737e-08		Churc1	4.29296e-15	-0.520194	0.313	0.595	7.5247e-11		Actg1	5.17372e-32	-0.563183	0.989	0.999	9.06849e-28		Thrap3	2.19204e-20	0.70566	0.813	0.45	3.84221e-16		Rora	1.49086e-11	-0.943379	0.209	0.404	2.61318e-07		Atp5k	3.15996e-10	-0.567195	0.634	0.874
	Itm2b	1.17939e-162	0.599184	0.998	0.967	1.61152e-158	SLEC			Gclm	1.52361e-12	0.704151	0.869	0.727	2.67059e-08		Tpr	2.19363e-14	0.545827	0.891	0.838	3.845e-10		Jak1	1.24083e-31	1.02579	0.864	0.84	2.17493e-27		Hist1h1b	2.19465e-20	1.13038	0.914	0.7	3.84678e-16		Gm2682	3.02286e-11	-0.693729	0.469	0.649	5.29847e-07		Ccnb1ip1	8.47902e-10	-0.921676	0.074	0.311
	Laptm5	2.08403e-161	0.514405	1	0.994	2.84761e-157	SLEC			Prrc2c	1.79906e-11	0.803189	0.743	0.525	3.1534e-07		Dhx9	3.21372e-14	0.569351	0.667	0.476	5.63301e-10		Pglyrp1	1.295e-31	-0.737062	0.536	0.884	2.26987e-27		Tpr	7.32746e-20	0.510831	0.931	0.661	1.28436e-15		Cd47	3.6801e-11	-0.654345	0.641	0.743	6.45048e-07		Xcl1	1.28539e-09	2.02467	0.443	0.126
	H2-D1	1.39117e-155	0.453162	1	1	1.90089e-151	SLEC			Hnrnpu	7.38484e-11	0.760299	0.76	0.636	1.29441e-06		Luc7l2	8.66541e-14	0.608902	0.703	0.503	1.51887e-09		Vim	1.61151e-30	-0.725352	0.819	0.982	2.82465e-26		Cenpe	1.62027e-19	0.882495	0.782	0.428	2.84001e-15		Bhlhe40	3.69668e-11	-0.842571	0.568	0.713	6.47954e-07		Tagln2	1.64282e-09	-0.748286	0.836	0.913
	Id2	1.32138e-148	0.820571	0.908	0.643	1.80554e-144	SLEC			Ccnb1ip1	2.77218e-10	-1.19665	0.079	0.263	4.85908e-06		Atrx	4.05384e-13	0.588904	0.662	0.432	7.10558e-09		Lgals1	1.6329e-29	-0.655036	0.949	0.995	2.86215e-25		Hist1h2af	5.99725e-19	-1.2816	0.102	0.378	1.0512e-14		Rps6	4.01738e-11	0.575807	0.803	0.683	7.04167e-07		Zfp36l2	1.97119e-09	0.814885	0.678	0.417
	Lsp1	1.11112e-143	0.668723	0.998	0.934	1.51823e-139	SLEC			Dusp1	3.75008e-10	0.865409	0.802	0.646	6.57314e-06		Klrk1	1.32799e-12	0.707957	0.702	0.47	2.32769e-08		S1pr5	3.14325e-29	1.14515	0.44	0.176	5.50948e-25		Kif15	6.43376e-19	0.60195	0.749	0.372	1.12771e-14		Rps20	5.45709e-11	0.632148	0.886	0.868	9.56519e-07		Itgb1	2.37675e-09	1.03237	0.779	0.534
	Ppp1r18	4.14192e-141	0.579093	0.972	0.89	5.65952e-137	SLEC			Gm26917	4.3409e-10	1.04254	0.818	0.646	7.60872e-06		Hist1h2ap	1.4096e-12	-0.684035	0.154	0.362	2.47075e-08		Sub1	1.01307e-28	-0.543691	0.88	0.979	1.7757e-24		Hnrnpab	1.54634e-18	0.702469	0.876	0.567	2.71042e-14		Arl6ip5	5.52613e-11	-0.628263	0.485	0.657	9.6862e-07		Tgtp2	3.09771e-09	-0.804758	0.389	0.718
	Ms4a6b	7.32377e-140	0.587906	0.993	0.965	1.00072e-135	SLEC			Ncl	4.38394e-10	0.626048	0.919	0.808	7.68417e-06		Smchd1	1.24483e-11	0.598514	0.622	0.443	2.18194e-07		Ndufb1-ps	5.40095e-28	-0.608222	0.525	0.886	9.46678e-24		Knl1	1.82532e-18	0.615257	0.756	0.383	3.19942e-14		Rpl10a	6.28397e-11	0.652426	0.846	0.8	1.10145e-06		Tpr	6.17748e-09	0.66567	0.869	0.777
	H2-K1	9.13746e-140	0.447136	1	1	1.24854e-135	SLEC			Luc7l2	9.69965e-10	0.755012	0.586	0.323	1.70015e-05		Lyst	9.57379e-11	0.594483	0.578	0.362	1.67809e-06		Gm11808	1.70616e-27	-0.530807	0.112	0.467	2.99055e-23		Smc1a	2.73324e-18	0.64276	0.906	0.606	4.79082e-14		Rps24	6.91071e-11	0.672465	0.9	0.909	1.21131e-06		Anp32b	9.69035e-09	0.640813	0.849	0.65
	Fxyd5	2.97082e-138	0.494706	1	0.992	4.05933e-134	SLEC			Srrm2	1.37412e-09	0.651565	0.865	0.677	2.40857e-05		Ly6e	1.99456e-10	-0.506332	0.963	0.973	3.49606e-06		Sec61g	2.83545e-26	-0.501761	0.792	0.972	4.96998e-22		mt-Nd5	3.5806e-18	0.783676	0.939	0.633	6.27608e-14		Hist1h4d	7.44564e-11	-0.835448	0.288	0.483	1.30507e-06		Hspa5	1.01921e-08	0.620997	0.909	0.835
	Nkg7	4.58478e-138	0.51367	1	0.993	6.26465e-134	SLEC			Pak2	3.491e-09	0.723094	0.607	0.364	6.11902e-05		Zfp36l2	9.96056e-10	0.596293	0.555	0.357	1.74589e-05		Gzma	4.81216e-26	1.15815	0.821	0.662	8.43475e-22		Kif20b	2.65322e-17	0.68875	0.648	0.289	4.65056e-13		Tle5	7.87198e-11	0.740164	0.529	0.291	1.3798e-06		Hsp90ab1	1.03313e-08	0.508008	1	0.971
	S100a13	4.61425e-135	0.601268	0.948	0.796	6.30491e-131	SLEC			Tut4	3.92683e-09	0.756955	0.418	0.131	6.88296e-05		Ifi27l2a	1.11511e-09	0.660873	0.917	0.849	1.95457e-05		Txn1	7.63437e-26	-0.582315	0.595	0.902	1.33815e-21		Tcerg1	9.22416e-17	0.526058	0.692	0.339	1.61681e-12		Jak1	8.96048e-11	-0.633913	0.684	0.811	1.57059e-06		Ostf1	1.04361e-08	-0.518626	0.792	0.883
	Gabarapl2	7.97383e-134	0.690012	0.853	0.658	1.08954e-129	SLEC			Utrn	7.87159e-09	0.734911	0.555	0.313	0.000137973		Lag3	3.05047e-09	0.556641	0.898	0.789	5.34687e-05		Atp5k	1.43691e-25	-0.632102	0.472	0.811	2.51861e-21		Gspt1	9.65288e-17	0.552157	0.576	0.239	1.69196e-12		Etfb	1.28346e-10	0.785123	0.419	0.211	2.24965e-06		Hnrnpu	2.30042e-08	0.720277	0.785	0.573
	Epsti1	1.17621e-133	0.600323	0.994	0.912	1.60718e-129	SLEC			Hspa5	1.14463e-08	0.679167	0.821	0.717	0.000200631		Gm26917	2.44643e-08	0.719036	0.659	0.497	0.00042881		Cd27	1.5602e-25	-0.634114	0.365	0.745	2.73473e-21		Atad2	1.78482e-16	0.594264	0.731	0.378	3.12842e-12		Apbb1ip	1.34359e-10	-0.645789	0.606	0.721	2.35505e-06		Rasal3	4.02867e-08	0.643265	0.584	0.301
	Gzmk	1.88325e-127	0.71409	0.703	0.339	2.57327e-123	SLEC			Fus	1.16239e-08	0.679183	0.736	0.586	0.000203745		Lmnb1	4.59116e-08	0.564511	0.591	0.465	0.000804738		Tagln2	1.7194e-25	-0.652735	0.723	0.918	3.01377e-21		Cenpf	2.89802e-16	0.933218	0.729	0.389	5.07966e-12		Ptpn18	1.60266e-10	0.763254	0.683	0.502	2.80914e-06		Cotl1	5.70843e-08	-0.623051	0.832	0.922
	Atp5h	3.83709e-127	0.538274	0.994	0.964	5.243e-123	SLEC			Macf1	9.17632e-08	0.714176	0.657	0.475	0.00160843		Gzma	2.2095e-07	1.24149	0.702	0.573	0.00387281		Ctla2a	3.1429e-25	-0.798542	0.464	0.773	5.50887e-21		Nktr	2.93523e-16	0.619343	0.652	0.311	5.14487e-12		Selenow	2.66947e-10	0.710402	0.594	0.392	4.67905e-06		Jak1	7.7424e-08	0.653896	0.872	0.699
	Arpc1b	4.71319e-125	0.463185	1	0.989	6.44011e-121	SLEC			Ankrd11	2.3245e-07	0.658971	0.427	0.192	0.00407438		Tagln2	3.09747e-07	-0.537585	0.859	0.93	0.00542925		Cox17	3.47815e-25	-0.592426	0.632	0.902	6.0965e-21		Ncl	4.69993e-16	0.701917	0.961	0.761	8.23804e-12		Rps9	3.14018e-10	0.585575	0.861	0.804	5.5041e-06		Dhx9	7.98043e-08	0.580532	0.597	0.35
	Cyba	8.60823e-125	0.527842	0.997	0.954	1.17623e-120	SLEC			Gramd3	2.35548e-07	0.518504	0.867	0.768	0.00412868									Cotl1	4.27755e-25	-0.648465	0.651	0.927	7.4977e-21		Aspm	5.59232e-16	0.556126	0.544	0.183	9.80222e-12		Rps12	3.3041e-10	0.664665	0.806	0.747	5.79142e-06		Sept7	9.58018e-08	0.621986	0.829	0.709
	Sh3bgrl3	8.70722e-125	0.493493	0.999	0.99	1.18976e-120	SLEC			Vps37b	4.1473e-07	0.662859	0.61	0.434	0.00726938									Ccl5	4.58348e-25	0.57609	1	1	8.03392e-21		Kif4	4.46431e-15	0.514751	0.576	0.25	7.82504e-11		Rps5	3.36458e-10	0.673921	0.869	0.864	5.89744e-06		Prrc2c	1.17231e-07	0.59072	0.849	0.738
	Myl6	4.69731e-123	0.502343	1	0.991	6.4184e-119	SLEC			Txnip	7.58191e-07	0.623218	0.837	0.727	0.0132896									Lgals3	8.62287e-25	-0.881478	0.592	0.852	1.51142e-20		Dnmt1	4.51374e-15	0.533537	0.815	0.461	7.91168e-11		Trac	4.69827e-10	0.583735	0.589	0.347	8.23513e-06		Cxcr6	1.9655e-07	-0.505775	0.161	0.417
	Ctsd	1.33679e-122	0.568349	0.991	0.884	1.8266e-118	SLEC			Mycbp2	9.13089e-07	0.609105	0.473	0.253	0.0160046									Zfp36l2	1.60741e-23	0.970299	0.629	0.446	2.81746e-19		Lsp1	4.93609e-15	-0.564785	0.953	0.906	8.65198e-11		Rps15	4.74403e-10	0.605276	0.744	0.596	8.31534e-06		Eif3a	3.81959e-07	0.597453	0.742	0.583
	Zyx	3.68379e-120	0.586875	0.929	0.775	5.03353e-116	SLEC			Thrap3	1.00454e-06	0.575043	0.573	0.354	0.0176076									Cxcr6	2.20334e-23	-0.743513	0.445	0.786	3.86202e-19		Hist2h2ac	6.9958e-15	0.545095	0.752	0.422	1.22622e-10		mt-Nd6	5.3571e-10	0.824407	0.316	0.121	9.38993e-06		Nr4a2	6.15273e-07	0.787886	0.513	0.272
	Serf2	2.42267e-116	0.432765	0.999	0.991	3.31034e-112	SLEC			Fnbp4	1.23887e-06	0.638164	0.438	0.222	0.0217149									Serpinb6b	5.31462e-23	-0.668402	0.485	0.803	9.31547e-19		Brd4	8.02658e-15	0.590875	0.639	0.306	1.4069e-10		Arhgef3	6.06377e-10	-0.670738	0.274	0.46	1.06286e-05		Acot7	7.67495e-07	-0.550602	0.47	0.709
	Gmfg	1.79687e-115	0.514419	0.979	0.919	2.45524e-111	SLEC			Arhgap15	2.32246e-06	0.521641	0.693	0.586	0.0407081									Klf2	7.69361e-22	0.906277	0.744	0.672	1.34854e-17		Arhgap9	1.06218e-14	0.520526	0.674	0.333	1.86178e-10		Fyb	7.14198e-10	-0.54932	0.614	0.74	1.25185e-05		Lag3	1.32217e-06	0.792474	0.772	0.66
	Plac8	1.13863e-114	0.726248	0.947	0.833	1.55582e-110	SLEC																	Gpr183	9.06554e-22	-0.6072	0.176	0.486	1.58901e-17		Prc1	1.89252e-14	0.561571	0.825	0.561	3.31721e-10		Ccr2	7.78416e-10	-0.860144	0.177	0.351	1.36441e-05		Top2b	1.4484e-06	0.586158	0.493	0.252
	Supt4a	1.28824e-114	0.566042	0.914	0.783	1.76025e-110	SLEC																	Tpr	4.02673e-21	0.801964	0.699	0.612	7.05805e-17		mt-Nd4l	3.72021e-14	0.690618	0.982	0.817	6.52078e-10		Gnas	8.9077e-10	0.627335	0.537	0.309	1.56134e-05		Ipcef1	1.45516e-06	0.590655	0.557	0.311
	Tspo	7.34197e-113	0.518988	0.958	0.859	1.00321e-108	SLEC																	Ctla2b	3.98387e-20	-0.554038	0.149	0.443	6.98293e-16		Lag3	5.03008e-14	0.707111	0.78	0.489	8.81672e-10		Rpl28	9.14335e-10	0.552181	0.889	0.875	1.60265e-05		Pak2	1.56869e-06	0.56388	0.725	0.524
	Ubb	3.80255e-112	0.393018	1	1	5.1958e-108	SLEC																	Ifng	5.38508e-20	-0.629628	0.605	0.889	9.43897e-16		S100a10	9.13143e-14	-0.572527	0.951	0.939	1.60056e-09		Cd160	1.1063e-09	0.720392	0.272	0.087	1.93913e-05		S100a4	1.62503e-06	-0.698555	0.715	0.893
	Zeb2	2.81768e-111	0.557789	0.369	0.11	3.85007e-107	SLEC																	Cxcr3	1.21089e-19	-0.641587	0.341	0.662	2.12245e-15		Hp1bp3	9.27991e-14	0.536305	0.841	0.533	1.62658e-09		Rpl35a	1.12833e-09	0.589108	0.827	0.747	1.97773e-05		Ly6c2	2.23419e-06	-0.716827	0.768	0.932
	Arpc2	7.47768e-109	0.423667	0.999	0.982	1.02175e-104	SLEC																	Anxa2	5.81047e-19	-0.608668	0.579	0.829	1.01846e-14		Rgs16	1.27813e-13	1.03685	0.426	0.133	2.2403e-09		Ablim1	1.19305e-09	-0.565498	0.597	0.74	2.09118e-05
	Krtcap2	9.24727e-109	0.522907	0.935	0.835	1.26355e-104	SLEC																	Kcnj8	5.75348e-18	0.717357	0.232	0.066	1.00847e-13		Ms4a4b	1.30405e-13	-0.538147	0.988	0.978	2.28573e-09		Ptma	1.34125e-09	0.543516	0.89	0.849	2.35095e-05
	Cx3cr1	2.90035e-108	0.617691	0.462	0.173	3.96304e-104	SLEC																	Il10ra	1.5437e-17	0.846861	0.52	0.361	2.7058e-13		Rrbp1	2.48213e-13	0.515326	0.695	0.394	4.35068e-09		Rps16	1.39244e-09	0.569968	0.902	0.902	2.44066e-05
	Thy1	3.67726e-105	0.495073	0.998	0.977	5.02461e-101	SLEC																	Hnrnpu	4.96371e-16	0.757665	0.581	0.489	8.70038e-12		Ly6c2	3.60302e-13	-0.78207	0.849	0.922	6.31537e-09		Fau	1.41371e-09	0.688383	0.918	0.928	2.47796e-05
	Arl6ip5	2.70695e-104	0.510218	0.955	0.859	3.69877e-100	SLEC																	Mt1	1.73952e-15	-0.650648	0.197	0.459	3.04903e-11		Hist1h1e	3.60758e-13	0.773436	0.931	0.783	6.32337e-09		Rpl36	1.61092e-09	0.596217	0.817	0.77	2.82363e-05
	Uqcrh	1.29898e-103	0.446346	0.997	0.974	1.77493e-99	SLEC																	Tnfaip3	2.41205e-14	0.756947	0.616	0.522	4.22785e-10		mt-Co3	4.54253e-13	0.561993	0.984	0.928	7.96214e-09		Atox1	1.62139e-09	0.66207	0.498	0.272	2.84197e-05
	Anxa1	1.82298e-103	0.429009	0.281	0.067	2.49092e-99	SLEC																	Cdkn1b	6.77691e-14	0.73029	0.464	0.33	1.18786e-09		Jund	9.55815e-13	0.515329	0.699	0.389	1.67535e-08		Gm26740	1.66546e-09	-0.564292	0.213	0.4	2.91922e-05
	Prr13	2.52423e-100	0.582446	0.904	0.745	3.4491e-96	SLEC																	Zeb2	6.79121e-14	0.958092	0.472	0.328	1.19036e-09		Dlgap5	9.98923e-13	0.553019	0.629	0.339	1.75091e-08		Gpr183	1.82294e-09	-0.797768	0.153	0.309	3.19525e-05
	Emp3	6.89584e-99	0.491996	0.957	0.825	9.42248e-95	SLEC																	Luc7l2	3.98327e-13	0.703012	0.461	0.337	6.98188e-09		Cd8b1	1.17021e-12	-0.508511	0.984	0.983	2.05114e-08		Cd7	2.11532e-09	0.910149	0.242	0.072	3.70773e-05
	Ucp2	1.63759e-98	0.457748	0.998	0.965	2.23761e-94	SLEC																	Gclm	5.85031e-13	0.514943	0.755	0.801	1.02544e-08		Clspn	1.44587e-12	0.562867	0.694	0.378	2.53432e-08		Gimap6	2.18745e-09	-0.558689	0.641	0.762	3.83417e-05
	Dnajc15	4.56276e-97	0.498806	0.957	0.873	6.23456e-93	SLEC																	H2-Q4	7.57672e-13	0.641955	0.779	0.801	1.32805e-08		Eea1	2.69571e-12	0.540526	0.525	0.233	4.72503e-08		Lmnb1	2.71743e-09	0.93491	0.424	0.223	4.76312e-05
	S100a4	6.47142e-97	0.748877	0.963	0.694	8.84255e-93	SLEC																	Dusp1	1.39285e-12	0.721302	0.603	0.506	2.44138e-08		Nr4a2	1.21533e-11	0.70001	0.477	0.194	2.13024e-07		Rplp1	2.85971e-09	0.608085	0.858	0.845	5.0125e-05
	Gimap4	9.40195e-96	0.475135	0.99	0.94	1.28468e-91	SLEC																	Srrm2	2.97591e-12	0.595913	0.704	0.707	5.21617e-08		Tpx2	2.25103e-11	0.525971	0.819	0.539	3.94561e-07		Icos	4.45959e-09	-0.662064	0.26	0.43	7.81677e-05
	Myl12a	4.00349e-95	0.475162	0.987	0.929	5.47037e-91	SLEC																	Smchd1	3.8037e-12	0.750266	0.435	0.308	6.66712e-08		Gm26917	6.55705e-11	0.712541	0.762	0.45	1.14932e-06		Adgre5	4.87455e-09	-0.617177	0.383	0.551	8.54411e-05
	Rpl13a	1.22206e-94	0.36353	1	0.999	1.66982e-90	SLEC																	Apbb1ip	4.92356e-12	0.534757	0.819	0.847	8.63002e-08		Il2rb	9.70981e-11	0.558153	0.853	0.617	1.70194e-06		Rpl17	6.17755e-09	0.547032	0.859	0.811	0.00010828
	Tnfaip8l2	1.74785e-93	0.510617	0.624	0.336	2.38826e-89	SLEC																	Junb	6.28408e-12	0.786925	0.803	0.808	1.10147e-07		Tnfrsf9	1.0039e-10	0.618194	0.538	0.261	1.75963e-06		Grap2	6.45628e-09	-0.558811	0.451	0.608	0.000113166
	AW112010	2.87634e-93	0.483508	0.999	0.975	3.93023e-89	SLEC																	Ccnb1ip1	8.79369e-12	-0.571772	0.045	0.199	1.54136e-07		Hist1h3i	3.46687e-10	-0.791437	0.106	0.294	6.07672e-06		Gimap3	7.3364e-09	-0.53572	0.74	0.808	0.000128592
	Cd3e	4.87802e-93	0.34781	0.998	0.992	6.66533e-89	SLEC																	Tln1	1.60669e-11	0.610031	0.627	0.601	2.81621e-07		Ccnb1ip1	2.88327e-09	-0.985681	0.132	0.311	5.0538e-05		Rpl8	8.48715e-09	0.520016	0.876	0.842	0.000148763
	Klrc1	7.45163e-93	0.646406	0.783	0.527	1.01819e-88	SLEC																	Klf3	1.63682e-11	0.837706	0.475	0.362	2.86902e-07		Hist1h2ap	1.0675e-07	-0.831287	0.88	0.744	0.00187112		Txnip	1.20737e-08	-0.719836	0.292	0.464	0.000211628
	Cd48	3.5249e-91	0.50183	0.895	0.729	4.81642e-87	SLEC																	Macf1	2.43766e-11	0.730587	0.504	0.399	4.27273e-07		mt-Nd2	1.35607e-07	0.518658	0.939	0.728	0.00237692		Rps11	1.66781e-08	0.557586	0.89	0.86	0.000292333
	Klrd1	4.11812e-90	0.677929	0.825	0.646	5.627e-86	SLEC																	Gm26917	3.29349e-11	0.850076	0.477	0.363	5.77284e-07		Emb	1.54114e-07	-0.649624	0.43	0.594	0.00270132		Ywhaz	1.70518e-08	-0.503801	0.756	0.845	0.000298885
	Coro1a	3.17779e-89	0.378948	1	0.999	4.34213e-85	SLEC																	Irf7	8.38184e-11	0.646454	0.621	0.55	1.46917e-06		Hcst	2.88998e-07	-0.522968	0.902	0.833	0.00506555		Crot	1.84455e-08	-0.658682	0.194	0.351	0.000323312
	Ctsa	3.97923e-89	0.540189	0.798	0.589	5.43722e-85	SLEC																	Fus	1.31351e-10	0.643121	0.587	0.555	2.30232e-06		Klrg1	3.31039e-07	-0.6383	0.138	0.306	0.00580244		Cox4i1	1.87803e-08	0.573356	0.672	0.521	0.000329181
	Shisa5	9.88611e-89	0.428107	0.998	0.991	1.35084e-84	SLEC																	Pim1	2.08725e-10	0.692111	0.629	0.604	3.65853e-06		Ifi27l2a	3.65091e-07	0.873168	0.904	0.85	0.00639931		Rps13	2.1395e-08	0.550974	0.867	0.857	0.000375011
	S1pr4	2.97435e-87	0.550192	0.752	0.512	4.06415e-83	SLEC																	Nktr	4.15368e-10	0.673469	0.411	0.3	7.28058e-06		Rgs1	3.77586e-07	0.682228	0.644	0.422	0.00661833		Ybx1	2.95354e-08	0.549049	0.537	0.343	0.000517697
	Hopx	1.10361e-85	0.516648	0.681	0.412	1.50797e-81	SLEC																	Tut4	4.17755e-10	0.668973	0.323	0.194	7.32241e-06		Xist	7.7068e-07	0.543323	0.906	0.683	0.0135085		Rps26	3.17709e-08	0.597149	0.873	0.86	0.000556881
	Ifng	1.53956e-81	0.587608	0.817	0.558	2.10365e-77	SLEC																	Zbtb7a	7.92375e-10	0.615256	0.365	0.249	1.38888e-05		Plac8	8.80833e-07	-0.63031	0.75	0.783	0.0154392		Rps25	3.26988e-08	0.52857	0.613	0.415	0.000573145
	Bhlhe40	2.4644e-81	0.539435	0.756	0.503	3.36735e-77	SLEC																	Rasal3	8.3451e-10	0.596673	0.389	0.276	1.46273e-05		Hist2h2aa1	2.29079e-06	-0.582105	0.104	0.239	0.0401529		Pnrc1	3.40139e-08	0.593017	0.628	0.445	0.000596196
	Rnasek	5.66157e-81	0.475249	0.792	0.61	7.73597e-77	SLEC																	Stk10	2.0439e-09	0.706404	0.472	0.407	3.58255e-05									Rab5a	3.86222e-08	-0.768718	0.207	0.355	0.00067697
	Gabarap	6.7242e-80	0.441919	0.883	0.759	9.18795e-76	SLEC																	Foxp1	2.76682e-09	0.648516	0.48	0.405	4.84968e-05									Rpl27	3.87098e-08	0.577193	0.798	0.774	0.000678505
	Itgax	2.12718e-79	0.388974	0.413	0.166	2.90657e-75	SLEC																	Diaph1	3.23364e-09	0.622984	0.448	0.365	5.66793e-05									Rps7	4.89368e-08	0.510598	0.851	0.83	0.000857763
	Ppp1ca	1.15522e-76	0.402809	0.987	0.939	1.57849e-72	SLEC																	Trbv13-2	3.78813e-09	-0.87409	0.163	0.337	6.63983e-05									Atp5e	5.30029e-08	0.572601	0.647	0.498	0.000929035
	Gna15	1.48307e-76	0.437708	0.516	0.253	2.02646e-72	SLEC																	Arhgef1	1.04657e-08	0.508072	0.613	0.61	0.000183443									Rps19	5.9802e-08	0.544768	0.803	0.766	0.00104821
	Tmem50a	5.22399e-76	0.424572	0.921	0.833	7.13807e-72	SLEC																	Prrc2c	1.17363e-08	0.594732	0.565	0.552	0.000205713									Rpl32	6.15593e-08	0.535874	0.882	0.891	0.00107901
	Gpsm3	5.43855e-76	0.446603	0.885	0.768	7.43123e-72	SLEC																	Gzmm	1.42547e-08	0.922584	0.28	0.164	0.000249856									Vamp8	6.28121e-08	0.721706	0.412	0.238	0.00110097
	Ostf1	1.40519e-75	0.441021	0.895	0.806	1.92005e-71	SLEC																	Jun	2.59466e-08	0.779237	0.685	0.692	0.000454791									Dock2	6.56102e-08	-0.549767	0.746	0.815	0.00115002
	Crip1	4.72011e-75	0.476209	0.999	0.975	6.44956e-71	SLEC																	Nsd3	4.42416e-08	0.62982	0.493	0.457	0.000775466									Rps4x	7.17505e-08	0.515937	0.88	0.86	0.00125764
	Cd2	5.21005e-75	0.447115	0.946	0.858	7.11901e-71	SLEC																	Thrap3	4.95758e-08	0.51393	0.429	0.345	0.000868965									Ern1	7.33037e-08	-0.966577	0.09	0.208	0.00128487
	Ubc	9.85733e-75	0.432286	0.982	0.951	1.34691e-70	SLEC																	Stag2	5.21252e-08	0.550532	0.272	0.166	0.00091365									Cxcr3	9.66585e-08	-0.571961	0.216	0.366	0.00169423
	H2-Q7	3.87113e-74	0.39646	0.998	0.97	5.28951e-70	SLEC																	Dhx9	5.32872e-08	0.671273	0.408	0.331	0.000934018									Cox7b	1.08783e-07	0.614851	0.419	0.245	0.00190676
	S100a11	6.25751e-73	0.482847	0.985	0.865	8.55026e-69	SLEC																	Klf6	6.55895e-08	0.545404	0.816	0.841	0.00114965									Rps10	1.3766e-07	0.503061	0.878	0.875	0.0024129
	Tbc1d10c	6.85485e-73	0.411115	0.903	0.792	9.36647e-69	SLEC																	Atrx	1.4992e-07	0.594366	0.427	0.358	0.00262781									Ets1	1.40142e-07	-0.575565	0.699	0.751	0.00245641
	Lime1	1.36672e-71	0.37938	0.427	0.193	1.86749e-67	SLEC																	Erbin	1.74095e-07	0.501537	0.248	0.146	0.00305153									Ndufa13	1.45242e-07	0.5846	0.647	0.494	0.00254581
	S100a6	6.46955e-71	0.539199	0.993	0.84	8.83999e-67	SLEC																	Ier5	1.86403e-07	0.602285	0.443	0.372	0.00326728									Lef1	1.68603e-07	-0.735493	0.232	0.381	0.00295527
	Btf3	7.24762e-70	0.346478	0.998	0.988	9.90315e-66	SLEC																	Arl4c	2.43702e-07	0.668636	0.392	0.316	0.00427161									Lax1	1.90644e-07	-0.620823	0.289	0.442	0.0033416
	Cox4i1	2.36911e-68	0.314641	0.998	0.99	3.23715e-64	SLEC																	Ascc3	2.67018e-07	0.515012	0.251	0.153	0.00468029									Tmem71	2.04407e-07	-0.656885	0.244	0.392	0.00358284
	Cd47	4.2284e-68	0.388288	0.966	0.892	5.77768e-64	SLEC																	Atp11b	2.91656e-07	0.623684	0.32	0.226	0.00511215									Prkcsh	2.11337e-07	0.616565	0.284	0.128	0.00370431
	1810058I24Rik	1.15512e-66	0.439465	0.712	0.517	1.57835e-62	SLEC																	Ahnak	3.32043e-07	0.689741	0.744	0.817	0.00582006									Ogt	2.49412e-07	-0.697189	0.349	0.487	0.0043717
	Gimap7	1.90372e-66	0.439835	0.899	0.763	2.60124e-62	SLEC																	Utrn	5.18133e-07	0.56478	0.427	0.355	0.00908184									Pgls	3.21884e-07	0.571032	0.355	0.185	0.00564198
	Myl12b	2.52954e-65	0.320251	0.998	0.985	3.45637e-61	SLEC																	Ccnd2	6.13631e-07	0.603282	0.48	0.417	0.0107557									Arl15	3.24502e-07	-0.583749	0.13	0.26	0.00568786
	Polr1d	1.29452e-64	0.380556	0.942	0.871	1.76884e-60	SLEC																	Ccdc88c	6.43239e-07	0.561711	0.443	0.384	0.0112747									Gzma	3.48211e-07	1.37743	0.576	0.457	0.00610344
	Il18rap	1.38057e-64	0.374991	0.571	0.314	1.88641e-60	SLEC																	Txnip	9.35691e-07	0.564906	0.699	0.746	0.0164008									Trp53inp1	4.2849e-07	-0.54132	0.153	0.287	0.00751057
	Reep5	1.50585e-64	0.428358	0.905	0.767	2.05759e-60	SLEC																	Ifit3	1.23907e-06	0.700397	0.317	0.219	0.0217185									Sp100	4.813e-07	-0.536293	0.68	0.755	0.00843623
	Pycard	7.12289e-64	0.439161	0.872	0.723	9.73272e-60	SLEC																	Fnbp4	1.91628e-06	0.504219	0.32	0.235	0.0335886									Ndufb10	5.44662e-07	0.556842	0.379	0.215	0.00954684
	Ptpn18	4.38771e-62	0.363803	0.994	0.971	5.99536e-58	SLEC																															Nol12	6.1423e-07	0.522754	0.177	0.053	0.0107662
	Rpl24	7.23644e-62	0.280747	1	0.998	9.88788e-58	SLEC																															Rpl41	7.87502e-07	0.583141	0.936	0.97	0.0138033
	Fth1	1.62148e-61	0.33761	0.998	0.988	2.21559e-57	SLEC																															Elmo1	8.99471e-07	-0.589922	0.396	0.532	0.0157659
	Dazap2	1.60212e-59	0.365102	0.909	0.835	2.18914e-55	SLEC																															Il7r	9.47708e-07	-0.776347	0.12	0.245	0.0166114
	Arpc4	6.56164e-59	0.367532	0.946	0.868	8.96582e-55	SLEC																															Fam160a2	1.03218e-06	-0.532882	0.051	0.14	0.018092
	Atp5l	1.12759e-58	0.327853	0.989	0.957	1.54074e-54	SLEC																															Slc20a1	1.06525e-06	-0.591115	0.153	0.279	0.0186717
	Ccl4	1.18547e-58	0.299193	0.74	0.53	1.61982e-54	SLEC																															Tmem160	1.1299e-06	0.601212	0.372	0.208	0.0198049
	Clic1	1.95627e-58	0.286571	0.998	0.98	2.67304e-54	SLEC																															Ncl	1.38839e-06	0.506293	0.76	0.642	0.0243357
	Pfn1	2.34933e-58	0.29505	1	1	3.21013e-54	SLEC																															Rbms1	1.39977e-06	-0.525291	0.344	0.487	0.0245353
	Gzmb	2.92087e-58	0.258678	0.984	0.752	3.99107e-54	SLEC																															Cox5b	1.77386e-06	0.504772	0.652	0.528	0.0310922
	Cox8a	7.86033e-58	0.28717	0.999	0.991	1.07404e-53	SLEC																															Nfatc3	1.82318e-06	-0.571302	0.426	0.558	0.0319566
	Rora	1.51155e-57	0.315151	0.414	0.193	2.06538e-53	SLEC																															Ostf1	2.35941e-06	-0.540508	0.474	0.581	0.0413557
	Lat	4.03589e-57	0.385578	0.966	0.917	5.51464e-53	SLEC																															Atp5o	2.56429e-06	0.538571	0.427	0.268	0.0449469
	Lck	5.5371e-57	0.320411	0.993	0.982	7.56589e-53	SLEC
	Gzma	2.39719e-56	1.37488	0.692	0.537	3.27553e-52	SLEC
	Atox1	5.39708e-56	0.360389	0.86	0.742	7.37457e-52	SLEC
	Atp5c1	6.78327e-56	0.349744	0.955	0.9	9.26867e-52	SLEC
	Sec61g	3.30748e-55	0.345095	0.972	0.93	4.51934e-51	SLEC
	Flt3l	1.42472e-54	0.360688	0.538	0.316	1.94674e-50	SLEC
	Rap1b	7.94071e-54	0.38613	0.76	0.592	1.08502e-49	SLEC
	Gimap5	9.34288e-54	0.410716	0.841	0.739	1.27661e-49	SLEC
	Sp100	1.12222e-53	0.354501	0.949	0.865	1.5334e-49	SLEC
	AA467197	1.30384e-53	0.326138	0.286	0.114	1.78157e-49	SLEC
	Rnf166	2.06772e-53	0.367246	0.596	0.376	2.82534e-49	SLEC
	Adgre5	7.2181e-53	0.392412	0.711	0.517	9.86282e-49	SLEC
	Arpc3	9.29927e-52	0.313616	0.989	0.949	1.27065e-47	SLEC
	Slfn2	1.14555e-51	0.371572	0.933	0.854	1.56528e-47	SLEC
	Grap	1.32563e-51	0.377424	0.676	0.479	1.81135e-47	SLEC
	Glrx	6.54949e-51	0.351921	0.575	0.338	8.94923e-47	SLEC
	AI467606	9.54748e-51	0.351169	0.527	0.317	1.30457e-46	SLEC
	Kxd1	1.37634e-50	0.378432	0.654	0.459	1.88063e-46	SLEC
	1110008P14Rik	2.87538e-50	0.345589	0.617	0.406	3.92891e-46	SLEC
	Cyth4	3.48696e-50	0.361115	0.659	0.457	4.76458e-46	SLEC
	Actg1	5.41102e-50	0.344768	1	0.999	7.39362e-46	SLEC
	Cxcr6	8.40077e-50	0.48601	0.672	0.459	1.14788e-45	SLEC
	Lgals1	1.79359e-49	0.326865	0.998	0.881	2.45077e-45	SLEC
	Gimap6	4.08483e-49	0.336454	0.969	0.894	5.58151e-45	SLEC
	Maf1	7.6958e-49	0.335306	0.564	0.353	1.05155e-44	SLEC
	Vsir	1.28464e-48	0.359843	0.668	0.477	1.75533e-44	SLEC
	Cox7a2l	1.89666e-48	0.333648	0.895	0.82	2.5916e-44	SLEC
	Ctla2a	2.60564e-48	0.752013	0.685	0.548	3.56035e-44	SLEC
	Cib1	2.7753e-47	0.324455	0.527	0.324	3.79218e-43	SLEC
	Ctsw	3.02504e-47	0.346478	0.971	0.916	4.13341e-43	SLEC
	Ifitm10	5.34818e-47	0.369606	0.443	0.248	7.30775e-43	SLEC
	Il2rg	1.6869e-46	0.319127	0.983	0.956	2.30498e-42	SLEC
	Cox6b1	1.72395e-46	0.290776	0.968	0.916	2.3556e-42	SLEC
	Sub1	5.62456e-46	0.284075	0.993	0.96	7.68539e-42	SLEC
	Pld3	6.76137e-46	0.345942	0.597	0.396	9.23873e-42	SLEC
	Gm30054	9.45449e-46	0.295161	0.421	0.224	1.29186e-41	SLEC
	Ccdc12	1.44847e-45	0.339885	0.796	0.671	1.9792e-41	SLEC
	Cox17	3.76894e-45	0.359962	0.862	0.747	5.14988e-41	SLEC
	Cfl1	8.63945e-45	0.254699	1	1	1.18049e-40	SLEC
	Eva1b	9.68573e-45	0.287027	0.387	0.202	1.32346e-40	SLEC
	Sike1	1.44843e-44	0.325523	0.483	0.287	1.97913e-40	SLEC
	Sec61b	3.56852e-44	0.3002	0.978	0.949	4.87602e-40	SLEC
	Ndufa6	7.80695e-44	0.326305	0.89	0.826	1.06674e-39	SLEC
	Armc7	1.20999e-43	0.406968	0.513	0.323	1.65333e-39	SLEC
	Ctla2b	2.1501e-43	0.328217	0.35	0.177	2.93789e-39	SLEC
	Ndufa3	4.34871e-43	0.326573	0.899	0.855	5.94208e-39	SLEC
	Borcs7	5.49048e-43	0.267655	0.261	0.112	7.5022e-39	SLEC
	Bscl2	1.98515e-42	0.333845	0.596	0.406	2.71251e-38	SLEC
	Ppib	2.41206e-42	0.288171	0.964	0.919	3.29584e-38	SLEC
	Cotl1	2.65571e-42	0.394126	0.905	0.832	3.62876e-38	SLEC
	Sept1	2.92778e-42	0.278484	0.99	0.961	4.00052e-38	SLEC
	Bin2	7.53861e-42	0.309941	0.926	0.866	1.03008e-37	SLEC
	Bnip3l	8.41993e-42	0.331258	0.659	0.472	1.1505e-37	SLEC
	Cdc42	1.48624e-41	0.258547	0.992	0.967	2.03079e-37	SLEC
	Npc2	1.63018e-41	0.275544	0.964	0.889	2.22748e-37	SLEC
	Klrk1	3.83075e-41	0.403326	0.646	0.449	5.23433e-37	SLEC
	Tmem234	4.36454e-41	0.34102	0.785	0.691	5.9637e-37	SLEC
	Ap3s1	5.14347e-41	0.29357	0.416	0.234	7.02804e-37	SLEC
	Snx5	6.83897e-41	0.377666	0.672	0.52	9.34476e-37	SLEC
	Gng10	6.99002e-41	0.34756	0.622	0.449	9.55116e-37	SLEC
	Vim	9.90279e-41	0.377881	0.992	0.907	1.35312e-36	SLEC
	Chchd2	1.26386e-40	0.269277	0.933	0.894	1.72694e-36	SLEC
	Fasl	1.3578e-40	0.311796	0.432	0.244	1.8553e-36	SLEC
	Ndufb1-ps	4.72562e-39	0.344515	0.788	0.702	6.45708e-35	SLEC
	Txndc5	1.7913e-38	0.277096	0.501	0.307	2.44763e-34	SLEC
	Ypel3	4.55252e-38	0.33322	0.594	0.413	6.22056e-34	SLEC
	Tpst2	5.79756e-38	0.298195	0.786	0.663	7.92178e-34	SLEC
	Glmp	1.87439e-37	0.313265	0.601	0.419	2.56116e-33	SLEC
	Mettl23	2.01644e-37	0.337652	0.715	0.589	2.75527e-33	SLEC
	Gimap3	2.4599e-37	0.291694	0.967	0.903	3.3612e-33	SLEC
	Uba52	3.25112e-37	0.254358	0.987	0.954	4.44233e-33	SLEC
	Selenok	3.26946e-37	0.304801	0.779	0.658	4.46739e-33	SLEC
	Tomm7	3.44074e-37	0.293737	0.903	0.874	4.70142e-33	SLEC
	Pfdn5	1.98662e-36	0.254088	0.987	0.96	2.71452e-32	SLEC
	Atp1b3	4.40438e-36	0.310886	0.865	0.789	6.01814e-32	SLEC
	Ly6a	8.60587e-36	0.337138	0.974	0.924	1.17591e-31	SLEC
	Brk1	9.85964e-36	0.318453	0.647	0.496	1.34722e-31	SLEC
	Mrpl33	3.65103e-35	0.315024	0.779	0.7	4.98876e-31	SLEC
	Rab8a	4.19427e-35	0.279253	0.829	0.765	5.73105e-31	SLEC
	Cox6c	4.59907e-35	0.255817	0.976	0.94	6.28417e-31	SLEC
	Sys1	5.3582e-35	0.318918	0.652	0.504	7.32145e-31	SLEC
	Rab19	1.54111e-34	0.255819	0.42	0.251	2.10578e-30	SLEC
	Glipr2	2.15488e-34	0.326109	0.711	0.575	2.94442e-30	SLEC
	Sft2d1	2.17795e-34	0.27209	0.483	0.309	2.97595e-30	SLEC
	Sdcbp	4.9293e-34	0.299375	0.598	0.428	6.73539e-30	SLEC
	Ramac	6.7596e-34	0.279444	0.501	0.333	9.23632e-30	SLEC
	Cox7c	9.89025e-34	0.252724	0.969	0.938	1.3514e-29	SLEC
	AB124611	1.14404e-33	0.260043	0.441	0.268	1.56322e-29	SLEC
	Cuta	1.26463e-33	0.293145	0.687	0.556	1.72799e-29	SLEC
	Cd247	1.41159e-33	0.292582	0.872	0.793	1.92879e-29	SLEC
	Fam89b	1.49694e-33	0.283995	0.511	0.34	2.04542e-29	SLEC
	Ifngr1	2.62907e-33	0.291003	0.869	0.766	3.59237e-29	SLEC
	Psmb3	2.8546e-32	0.253792	0.932	0.879	3.90052e-28	SLEC
	Higd2a	3.91077e-32	0.299734	0.559	0.403	5.34367e-28	SLEC
	Rhog	5.39558e-32	0.290969	0.806	0.717	7.37252e-28	SLEC
	Mrpl58	1.29151e-31	0.289289	0.672	0.525	1.76472e-27	SLEC
	Map1lc3b	1.2962e-31	0.28854	0.785	0.694	1.77113e-27	SLEC
	Vps28	1.82605e-31	0.283846	0.8	0.718	2.49511e-27	SLEC
	Lgals9	4.85279e-31	0.289678	0.745	0.627	6.63085e-27	SLEC
	Ech1	6.91016e-31	0.284559	0.668	0.512	9.44204e-27	SLEC
	Tomm22	8.94455e-31	0.275979	0.765	0.672	1.22218e-26	SLEC
	Lamtor5	1.87627e-30	0.276603	0.526	0.368	2.56373e-26	SLEC
	Ube2g2	1.88568e-30	0.263599	0.496	0.329	2.5766e-26	SLEC
	Fam32a	1.92867e-30	0.258983	0.511	0.343	2.63534e-26	SLEC
	Csnk2b	3.51021e-30	0.258418	0.867	0.804	4.79635e-26	SLEC
	Aup1	7.68155e-30	0.277282	0.745	0.647	1.04961e-25	SLEC
	Arpc5l	8.32348e-30	0.291642	0.637	0.5	1.13732e-25	SLEC
	Gm8369	3.13301e-29	0.275932	0.858	0.763	4.28095e-25	SLEC
	Scp2	4.67072e-29	0.279457	0.693	0.573	6.38207e-25	SLEC
	Cops9	1.01526e-28	0.28315	0.682	0.556	1.38726e-24	SLEC
	Arf1	1.05227e-28	0.252708	0.861	0.802	1.43782e-24	SLEC
	Sirt2	1.72218e-28	0.261571	0.471	0.316	2.35318e-24	SLEC
	Txndc17	2.08002e-28	0.288156	0.581	0.441	2.84214e-24	SLEC
	H2-Q6	2.8006e-28	0.306865	0.844	0.774	3.82674e-24	SLEC
	Slc9a3r1	4.15068e-28	0.280058	0.724	0.632	5.67148e-24	SLEC
	Cmc1	5.53337e-28	0.267264	0.551	0.4	7.5608e-24	SLEC
	Cxcr3	5.56732e-28	0.421463	0.555	0.427	7.60719e-24	SLEC
	Igtp	6.36467e-28	0.289196	0.534	0.372	8.69669e-24	SLEC
	Itgb2	1.67024e-27	0.28374	0.828	0.754	2.28221e-23	SLEC
	Ndufa1	1.98478e-27	0.253334	0.781	0.704	2.71201e-23	SLEC
	Acp5	2.83112e-27	0.288028	0.73	0.624	3.86844e-23	SLEC
	Coro1b	2.89852e-27	0.277472	0.674	0.56	3.96053e-23	SLEC
	Syf2	4.20727e-27	0.253747	0.667	0.528	5.74881e-23	SLEC
	Psmd8	4.76186e-27	0.270114	0.747	0.663	6.5066e-23	SLEC
	Srp14	8.23538e-27	0.259578	0.702	0.591	1.12528e-22	SLEC
	Apbb1ip	8.26687e-27	0.278338	0.839	0.782	1.12958e-22	SLEC
	Mien1	2.09722e-26	0.250879	0.558	0.405	2.86564e-22	SLEC
	Sh2d1a	3.5864e-26	0.251539	0.683	0.536	4.90046e-22	SLEC
	Atp6v0e	3.77162e-25	0.251744	0.715	0.605	5.15354e-21	SLEC
	Mrps16	4.81387e-25	0.259856	0.747	0.661	6.57768e-21	SLEC
	Cd53	5.44286e-25	0.282293	0.764	0.69	7.43712e-21	SLEC
	Ntan1	9.81504e-25	0.25191	0.524	0.379	1.34113e-20	SLEC
	Cdc42se1	1.69876e-23	0.250743	0.791	0.711	2.32118e-19	SLEC
	Klhl6	3.04436e-23	0.25462	0.523	0.376	4.15981e-19	SLEC
	Nop53	7.75653e-23	0.255066	0.734	0.633	1.05985e-18	SLEC
	Mt1	2.20377e-20	0.30794	0.369	0.239	3.01123e-16	SLEC
	Ifi47	2.20912e-20	0.255295	0.729	0.661	3.01854e-16	SLEC
	Aprt	1.09993e-19	0.254392	0.702	0.637	1.50295e-15	SLEC
	Lgals3	0	1.52448	0.964	0.61	0	Exhausted
	Actb	0	0.889495	1	1	0	Exhausted
	Actg1	1.86708e-305	1.02767	1	0.999	2.55118e-301	Exhausted
	S100a11	1.5211e-287	1.0795	0.994	0.865	2.07843e-283	Exhausted
	Tmsb4x	5.38651e-272	0.857266	1	1	7.36013e-268	Exhausted
	Pdcd1	2.0051e-270	1.20086	0.784	0.275	2.73976e-266	Exhausted
	S100a6	7.53685e-257	1.32244	0.993	0.842	1.02984e-252	Exhausted
	Lgals1	1.47458e-256	1.19461	1	0.882	2.01487e-252	Exhausted
	AW112010	5.32854e-256	1.03039	0.998	0.975	7.28091e-252	Exhausted
	Pfn1	1.25321e-253	0.737016	1	1	1.71239e-249	Exhausted
	Gzmb	2.43821e-253	1.38307	0.985	0.755	3.33156e-249	Exhausted
	Anxa2	8.93462e-251	1.21136	0.955	0.691	1.22083e-246	Exhausted
	Lag3	2.47022e-241	1.23436	0.856	0.414	3.37531e-237	Exhausted
	Sub1	1.96466e-235	0.848498	0.999	0.959	2.68451e-231	Exhausted
	Nkg7	1.32834e-225	0.852653	0.999	0.993	1.81504e-221	Exhausted
	Calm1	2.86854e-217	0.736784	1	0.982	3.91957e-213	Exhausted
	Ccl3	2.23544e-213	1.56783	0.696	0.255	3.05451e-209	Exhausted
	Cfl1	4.22222e-201	0.603226	1	1	5.76925e-197	Exhausted
	S100a4	9.04813e-195	1.1169	0.958	0.699	1.23634e-190	Exhausted
	Cxcr6	2.14771e-189	1.02367	0.836	0.425	2.93463e-185	Exhausted
	Pglyrp1	3.64093e-183	0.901016	0.95	0.751	4.97496e-179	Exhausted
	Casp3	4.88856e-183	0.85262	0.798	0.381	6.67973e-179	Exhausted
	Tigit	2.52724e-174	0.898935	0.822	0.455	3.45322e-170	Exhausted
	Havcr2	6.7287e-173	0.688799	0.647	0.222	9.1941e-169	Exhausted
	Arpc3	1.91258e-171	0.599082	0.998	0.948	2.61336e-167	Exhausted
	Tnfrsf9	5.93419e-171	0.784782	0.546	0.169	8.10848e-167	Exhausted
	Capzb	1.70545e-158	0.560025	0.991	0.945	2.33033e-154	Exhausted
	Myl6	1.69063e-157	0.551285	1	0.991	2.31008e-153	Exhausted
	Prdx1	2.23209e-154	0.684411	0.95	0.829	3.04993e-150	Exhausted
	Rom1	2.0207e-153	0.658155	0.543	0.182	2.76109e-149	Exhausted
	S100a10	3.51429e-150	0.798122	0.984	0.923	4.80193e-146	Exhausted
	Litaf	3.63182e-148	0.529646	0.572	0.198	4.96251e-144	Exhausted
	Rgs16	8.92058e-147	0.650054	0.477	0.136	1.21891e-142	Exhausted
	Ctsb	1.82954e-145	0.697517	0.871	0.567	2.49988e-141	Exhausted
	Cdc42	2.19744e-145	0.563018	0.994	0.967	3.00258e-141	Exhausted
	Cd52	3.128e-142	0.532752	1	0.999	4.2741e-138	Exhausted
	Crip1	1.22628e-141	0.758293	0.997	0.976	1.67558e-137	Exhausted
	Glrx	4.0849e-141	0.690377	0.696	0.314	5.58161e-137	Exhausted
	Fkbp1a	6.99196e-140	0.638205	0.918	0.712	9.55381e-136	Exhausted
	Arpc5	1.47113e-139	0.601156	0.976	0.862	2.01015e-135	Exhausted
	1500009L16Rik	5.9238e-137	0.578161	0.477	0.147	8.09428e-133	Exhausted
	Cd3e	4.66422e-135	0.550434	0.998	0.992	6.37319e-131	Exhausted
	Lsp1	4.04283e-133	0.603019	0.993	0.936	5.52413e-129	Exhausted
	Actr3	5.21247e-133	0.533352	0.993	0.96	7.12231e-129	Exhausted
	Myl12a	4.23e-132	0.554759	0.989	0.929	5.77988e-128	Exhausted
	Efhd2	6.01942e-132	0.644329	0.82	0.481	8.22493e-128	Exhausted
	Rbm3	3.76822e-131	0.485705	1	0.997	5.1489e-127	Exhausted
	Txn1	1.69378e-130	0.616065	0.935	0.78	2.31439e-126	Exhausted
	Sdcbp2	2.10444e-130	0.528059	0.475	0.156	2.8755e-126	Exhausted
	Psmb3	1.14619e-129	0.565719	0.961	0.873	1.56615e-125	Exhausted
	Oaz1	3.91238e-129	0.444158	0.999	0.997	5.34588e-125	Exhausted
	Zbtb32	1.44802e-128	0.559412	0.57	0.212	1.97858e-124	Exhausted
	Ech1	1.67455e-127	0.611101	0.819	0.481	2.2881e-123	Exhausted
	Capg	8.3343e-127	0.736492	0.525	0.198	1.1388e-122	Exhausted
	Coro1a	7.41068e-126	0.432862	1	0.999	1.0126e-121	Exhausted
	Arpc4	1.42e-125	0.540203	0.967	0.864	1.94029e-121	Exhausted
	Tox	2.72087e-125	0.707444	0.651	0.294	3.7178e-121	Exhausted
	Cox17	4.30818e-125	0.612081	0.934	0.732	5.8867e-121	Exhausted
	Ctsc	9.05226e-125	0.578135	0.701	0.333	1.2369e-120	Exhausted
	Arhgdib	1.73479e-124	0.461376	1	0.998	2.37042e-120	Exhausted
	Vamp8	8.61497e-124	0.688963	0.868	0.62	1.17715e-119	Exhausted
	Sh3bgrl3	2.25346e-123	0.495784	0.999	0.99	3.07913e-119	Exhausted
	Arpc2	9.15101e-122	0.448849	0.998	0.983	1.25039e-117	Exhausted
	Lat2	2.42167e-120	0.380829	0.332	0.079	3.30897e-116	Exhausted
	Rpa2	5.57145e-120	0.597876	0.754	0.394	7.61283e-116	Exhausted
	Abracl	1.73782e-118	0.523823	0.983	0.866	2.37456e-114	Exhausted
	Ndfip1	2.56104e-118	0.580595	0.937	0.794	3.4994e-114	Exhausted
	Sh2d2a	4.74069e-118	0.739409	0.905	0.754	6.47767e-114	Exhausted
	Bcl2a1b	2.2809e-117	0.654819	0.705	0.352	3.11663e-113	Exhausted
	Ptprcap	3.90074e-117	0.464134	0.998	0.98	5.32997e-113	Exhausted
	Tomm6	6.67593e-117	0.561323	0.949	0.846	9.122e-113	Exhausted
	Ifng	3.14507e-116	0.86799	0.856	0.553	4.29742e-112	Exhausted
	Atp5j	2.47048e-115	0.519186	0.956	0.886	3.37567e-111	Exhausted
	Vim	3.73382e-114	0.778506	0.962	0.915	5.1019e-110	Exhausted
	Ppia	4.65884e-114	0.476854	1	1	6.36583e-110	Exhausted
	Ubash3b	2.29547e-113	0.539936	0.618	0.269	3.13654e-109	Exhausted
	Atp5g3	1.00957e-112	0.51136	0.99	0.961	1.37948e-108	Exhausted
	Serpinb6b	4.22349e-112	0.708173	0.827	0.552	5.77098e-108	Exhausted
	Cox8a	5.60702e-110	0.42262	0.999	0.991	7.66143e-106	Exhausted
	Ehd4	2.28334e-108	0.44155	0.48	0.173	3.11996e-104	Exhausted
	Gapdh	3.12173e-108	0.509131	0.997	0.946	4.26553e-104	Exhausted
	Ppp1ca	4.75723e-107	0.469741	0.984	0.94	6.50028e-103	Exhausted
	Rps27l	1.68215e-106	0.555141	0.719	0.393	2.29849e-102	Exhausted
	Reep5	2.27149e-106	0.520731	0.944	0.76	3.10377e-102	Exhausted
	Ccl4	4.98675e-106	1.39475	0.773	0.526	6.81389e-102	Exhausted
	Cd48	9.83056e-106	0.583598	0.923	0.725	1.34325e-101	Exhausted
	Cox5b	3.72304e-105	0.465511	0.993	0.954	5.08716e-101	Exhausted
	Dut	5.102e-104	0.711701	0.699	0.392	6.97137e-100	Exhausted
	Prelid1	5.61454e-104	0.522749	0.947	0.812	7.67171e-100	Exhausted
	Cox5a	3.39573e-103	0.500302	0.958	0.89	4.63992e-99	Exhausted
	Ywhah	4.19993e-103	0.590276	0.853	0.619	5.73879e-99	Exhausted
	Cd3g	6.35415e-101	0.495277	0.993	0.982	8.68231e-97	Exhausted
	Clic1	3.12187e-100	0.441889	0.998	0.981	4.26573e-96	Exhausted
	Calm3	4.72671e-100	0.56064	0.833	0.569	6.45857e-96	Exhausted
	Bcl2a1d	1.31501e-99	0.431658	0.474	0.181	1.79683e-95	Exhausted
	Cox6c	2.02806e-99	0.440834	0.977	0.941	2.77114e-95	Exhausted
	Pycard	2.31919e-98	0.646807	0.889	0.721	3.16894e-94	Exhausted
	Mcm6	7.08661e-98	0.628799	0.682	0.368	9.68314e-94	Exhausted
	Nap1l1	8.97812e-97	0.593228	0.861	0.643	1.22677e-92	Exhausted
	Ctla4	1.84866e-96	0.479943	0.615	0.282	2.52601e-92	Exhausted
	Prr13	1.88469e-95	0.53165	0.917	0.745	2.57525e-91	Exhausted
	Cox6b1	6.2588e-95	0.426629	0.986	0.912	8.55202e-91	Exhausted
	Sem1	9.7615e-95	0.436185	0.964	0.89	1.33381e-90	Exhausted
	Acadl	1.15751e-94	0.479619	0.682	0.354	1.58162e-90	Exhausted
	Vmp1	1.85307e-93	0.481838	0.635	0.316	2.53204e-89	Exhausted
	Pkm	2.34457e-93	0.463715	0.974	0.903	3.20362e-89	Exhausted
	Prf1	1.03153e-92	0.677076	0.725	0.416	1.40949e-88	Exhausted
	S100a13	7.5166e-91	0.477443	0.94	0.8	1.02707e-86	Exhausted
	Paqr4	7.82746e-91	0.326213	0.304	0.085	1.06954e-86	Exhausted
	Esd	2.91606e-90	0.458866	0.821	0.535	3.9845e-86	Exhausted
	Mt1	1.55827e-89	0.645439	0.5	0.211	2.12922e-85	Exhausted
	Ppib	1.72659e-88	0.428755	0.977	0.917	2.35921e-84	Exhausted
	Thy1	3.06041e-88	0.444353	0.995	0.978	4.18174e-84	Exhausted
	Ssr2	4.16656e-88	0.465549	0.691	0.385	5.69319e-84	Exhausted
	Ctsd	5.98408e-88	0.503322	0.977	0.889	8.17664e-84	Exhausted
	Anxa11	3.33394e-87	0.456625	0.687	0.387	4.55549e-83	Exhausted
	Fxyd5	2.53163e-86	0.408257	0.998	0.992	3.45922e-82	Exhausted
	Elob	3.25823e-85	0.421932	0.98	0.92	4.45204e-81	Exhausted
	Irf8	7.50481e-85	0.451988	0.447	0.181	1.02546e-80	Exhausted
	Cnn2	1.03334e-84	0.403733	0.997	0.975	1.41196e-80	Exhausted
	Gimap7	1.84096e-84	0.509736	0.917	0.761	2.51548e-80	Exhausted
	Rnh1	4.42349e-84	0.41736	0.655	0.347	6.04426e-80	Exhausted
	Ccl5	4.23796e-83	0.540326	0.988	0.938	5.79075e-79	Exhausted
	Sar1b	5.91924e-83	0.400322	0.568	0.28	8.08805e-79	Exhausted
	Stard3nl	2.98187e-81	0.371613	0.449	0.189	4.07443e-77	Exhausted
	Ndufb8	3.7696e-81	0.475822	0.812	0.571	5.15079e-77	Exhausted
	Anxa5	3.77616e-81	0.426509	0.613	0.313	5.15975e-77	Exhausted
	Ildr1	4.34782e-81	0.284141	0.284	0.082	5.94087e-77	Exhausted
	Csnk2b	4.41944e-81	0.430748	0.927	0.791	6.03873e-77	Exhausted
	Ostc	1.29514e-80	0.446794	0.726	0.439	1.76967e-76	Exhausted
	Gpd2	6.22687e-80	0.325512	0.388	0.142	8.5084e-76	Exhausted
	Rilpl2	6.87876e-80	0.504329	0.722	0.435	9.39914e-76	Exhausted
	Psme2	1.3284e-79	0.423115	0.98	0.937	1.81513e-75	Exhausted
	Plek	1.70004e-79	0.521728	0.779	0.5	2.32293e-75	Exhausted
	Chst12	2.28142e-79	0.366909	0.436	0.181	3.11734e-75	Exhausted
	Ldha	2.97486e-78	0.531193	0.985	0.953	4.06485e-74	Exhausted
	Ndufa4	4.84361e-78	0.4645	0.905	0.813	6.61831e-74	Exhausted
	Rac2	1.38001e-77	0.327468	1	0.998	1.88565e-73	Exhausted
	Arpc1b	1.28346e-76	0.338096	0.999	0.99	1.75371e-72	Exhausted
	Ggt1	3.5134e-76	0.332334	0.289	0.089	4.80071e-72	Exhausted
	Cox7a2	3.72628e-76	0.426328	0.907	0.804	5.09159e-72	Exhausted
	Atp5md	1.83863e-75	0.420279	0.905	0.778	2.51231e-71	Exhausted
	Morrbid	3.33118e-75	0.293389	0.337	0.117	4.55172e-71	Exhausted
	Vps29	1.88227e-73	0.407302	0.66	0.378	2.57194e-69	Exhausted
	Gclm	2.38842e-73	0.485254	0.919	0.861	3.26353e-69	Exhausted
	Psma4	2.92733e-73	0.446421	0.763	0.528	3.9999e-69	Exhausted
	Pqlc3	5.78753e-73	0.332486	0.417	0.172	7.90808e-69	Exhausted
	Cyba	8.91888e-73	0.389866	0.994	0.956	1.21868e-68	Exhausted
	Atpif1	1.43666e-72	0.423332	0.71	0.415	1.96305e-68	Exhausted
	Gng10	4.14132e-72	0.43234	0.71	0.432	5.6587e-68	Exhausted
	Bak1	2.20042e-71	0.367353	0.59	0.307	3.00665e-67	Exhausted
	Nrgn	5.9265e-71	0.380478	0.28	0.088	8.09797e-67	Exhausted
	Taldo1	7.38518e-71	0.418091	0.861	0.694	1.00911e-66	Exhausted
	Ak3	9.15291e-71	0.363818	0.477	0.222	1.25065e-66	Exhausted
	Acot7	1.33282e-70	0.445048	0.604	0.321	1.82117e-66	Exhausted
	Atp5j2	2.63731e-70	0.384301	0.971	0.917	3.60362e-66	Exhausted
	Psma1	3.09551e-70	0.383558	0.74	0.45	4.22971e-66	Exhausted
	Pomp	6.61235e-70	0.411972	0.885	0.759	9.03511e-66	Exhausted
	Etfb	7.5686e-70	0.453602	0.745	0.494	1.03417e-65	Exhausted
	Serpinb9	1.16837e-69	0.404495	0.604	0.312	1.59646e-65	Exhausted
	Plp2	1.71841e-69	0.38996	0.584	0.304	2.34804e-65	Exhausted
	Phlda1	3.61215e-69	0.412328	0.402	0.168	4.93565e-65	Exhausted
	Hsp90b1	8.03667e-69	0.482504	0.872	0.716	1.09813e-64	Exhausted
	Vasp	1.38433e-68	0.445345	0.896	0.746	1.89154e-64	Exhausted
	Dap	2.1424e-68	0.493495	0.694	0.429	2.92737e-64	Exhausted
	Ndfip2	2.28855e-68	0.343906	0.566	0.289	3.12708e-64	Exhausted
	Atp5c1	4.43111e-68	0.363152	0.969	0.897	6.05467e-64	Exhausted
	Psma3	4.85329e-68	0.425607	0.862	0.7	6.63153e-64	Exhausted
	Ndufb7	5.59567e-68	0.382179	0.905	0.735	7.64593e-64	Exhausted
	Pdia3	6.29588e-68	0.4604	0.897	0.773	8.60268e-64	Exhausted
	Lcp1	6.86814e-68	0.256958	0.993	0.949	9.38462e-64	Exhausted
	Mien1	7.80538e-68	0.399013	0.661	0.384	1.06653e-63	Exhausted
	Abcb9	9.81769e-68	0.404664	0.438	0.2	1.34149e-63	Exhausted
	Mrps21	2.17657e-67	0.387125	0.742	0.474	2.97406e-63	Exhausted
	Ran	2.29078e-67	0.543957	0.905	0.852	3.13012e-63	Exhausted
	Wdr1	2.65195e-67	0.425071	0.873	0.707	3.62363e-63	Exhausted
	Tbcb	7.03345e-67	0.352348	0.572	0.302	9.6105e-63	Exhausted
	Ehd1	7.35702e-67	0.340194	0.465	0.214	1.00526e-62	Exhausted
	Ndufs8	9.53695e-67	0.386859	0.66	0.386	1.30313e-62	Exhausted
	Ciapin1	1.12843e-66	0.359441	0.484	0.235	1.54188e-62	Exhausted
	Cenpa	1.41247e-66	0.722295	0.487	0.242	1.93e-62	Exhausted
	Nrp1	3.90807e-66	0.272258	0.323	0.116	5.33998e-62	Exhausted
	Slc35b1	4.81284e-66	0.323622	0.457	0.211	6.57627e-62	Exhausted
	Sdf2l1	5.28289e-66	0.353077	0.465	0.219	7.21854e-62	Exhausted
	Uqcc2	6.49661e-66	0.368498	0.698	0.419	8.87696e-62	Exhausted
	Cox6a1	1.08074e-65	0.41406	0.901	0.803	1.47672e-61	Exhausted
	Il2rb	1.51067e-65	0.481901	0.879	0.732	2.06418e-61	Exhausted
	Sept7	2.62505e-65	0.413484	0.866	0.694	3.58686e-61	Exhausted
	AI662270	3.19638e-65	0.378627	0.596	0.331	4.36754e-61	Exhausted
	Atp5f1	3.43833e-65	0.385424	0.92	0.835	4.69814e-61	Exhausted
	Rhoa	4.37885e-65	0.36642	0.976	0.928	5.98326e-61	Exhausted
	Ddost	1.19381e-64	0.403785	0.73	0.491	1.63122e-60	Exhausted
	Tma7	2.68463e-64	0.378618	0.959	0.884	3.66828e-60	Exhausted
	Tmem14c	2.9697e-64	0.418403	0.759	0.525	4.05779e-60	Exhausted
	Snrpc	3.07369e-64	0.400183	0.681	0.429	4.19989e-60	Exhausted
	Dynlrb1	4.25397e-64	0.365413	0.756	0.483	5.81263e-60	Exhausted
	Rps6ka1	8.48241e-64	0.346383	0.629	0.348	1.15904e-59	Exhausted
	Fuca2	1.22514e-63	0.271629	0.335	0.128	1.67402e-59	Exhausted
	Uqcrb	5.69555e-63	0.415035	0.799	0.611	7.78241e-59	Exhausted
	Tspo	6.08257e-63	0.396324	0.945	0.864	8.31122e-59	Exhausted
	Idh3a	6.31057e-63	0.380436	0.585	0.33	8.62277e-59	Exhausted
	Ncf1	7.90265e-63	0.305117	0.272	0.092	1.07982e-58	Exhausted
	Sec11c	1.26476e-62	0.424995	0.853	0.689	1.72817e-58	Exhausted
	Dbi	2.70775e-62	0.447155	0.747	0.529	3.69987e-58	Exhausted
	Dera	3.76968e-62	0.335655	0.5	0.251	5.15089e-58	Exhausted
	Ntan1	7.09741e-62	0.352619	0.623	0.359	9.6979e-58	Exhausted
	Cox7c	1.36303e-61	0.3473	0.976	0.937	1.86244e-57	Exhausted
	Mdh2	1.58021e-61	0.386637	0.886	0.75	2.1592e-57	Exhausted
	1810037I17Rik	1.65414e-61	0.376892	0.823	0.612	2.26021e-57	Exhausted
	Tmem126a	1.682e-61	0.330443	0.47	0.231	2.29828e-57	Exhausted
	Manf	1.96817e-61	0.408056	0.686	0.437	2.68931e-57	Exhausted
	Ciao2a	2.47582e-61	0.382868	0.642	0.393	3.38296e-57	Exhausted
	Rbx1	2.56683e-61	0.375098	0.897	0.747	3.50731e-57	Exhausted
	Rgs1	2.69367e-61	0.698863	0.643	0.411	3.68062e-57	Exhausted
	Ppil1	2.86484e-61	0.357883	0.467	0.233	3.91452e-57	Exhausted
	Nr4a2	3.08207e-61	0.389898	0.471	0.223	4.21134e-57	Exhausted
	Gm45716	3.18667e-61	0.257744	0.252	0.082	4.35427e-57	Exhausted
	Ndufa8	3.23667e-61	0.361326	0.692	0.429	4.42259e-57	Exhausted
	Cstb	6.31916e-61	0.328931	0.581	0.322	8.63451e-57	Exhausted
	Ubl5	6.4241e-61	0.358746	0.955	0.876	8.7779e-57	Exhausted
	Pdia6	7.28306e-61	0.426007	0.525	0.287	9.95157e-57	Exhausted
	Fkbp2	7.43007e-61	0.355951	0.454	0.22	1.01525e-56	Exhausted
	Sh3bgrl	8.72401e-61	0.342444	0.515	0.264	1.19205e-56	Exhausted
	Cox7b	1.18209e-60	0.357832	0.913	0.826	1.61521e-56	Exhausted
	Tmbim6	1.32267e-60	0.351955	0.962	0.892	1.8073e-56	Exhausted
	Prdx2	2.10776e-60	0.394429	0.782	0.561	2.88005e-56	Exhausted
	Hnrnpa2b1	2.18498e-60	0.333483	0.997	0.977	2.98556e-56	Exhausted
	Fasl	2.42846e-60	0.29917	0.49	0.234	3.31824e-56	Exhausted
	Ptms	2.93948e-60	0.3153	0.456	0.213	4.01651e-56	Exhausted
	Hint1	9.47425e-60	0.374051	0.942	0.887	1.29456e-55	Exhausted
	1110008P14Rik	1.026e-59	0.361173	0.67	0.397	1.40193e-55	Exhausted
	Mvb12a	1.65665e-59	0.347662	0.675	0.403	2.26364e-55	Exhausted
	Cst3	4.01766e-59	0.382943	0.684	0.429	5.48973e-55	Exhausted
	Commd3	5.99457e-59	0.343209	0.552	0.302	8.19098e-55	Exhausted
	Atp5e	7.52214e-59	0.290125	0.999	0.989	1.02783e-54	Exhausted
	Sirt2	1.17254e-58	0.330202	0.555	0.3	1.60216e-54	Exhausted
	Batf	1.44174e-58	0.380853	0.683	0.413	1.96999e-54	Exhausted
	Ilk	1.49637e-58	0.352908	0.613	0.356	2.04464e-54	Exhausted
	Myo1g	1.61521e-58	0.408227	0.711	0.466	2.20703e-54	Exhausted
	Smco4	1.83141e-58	0.252376	0.266	0.093	2.50244e-54	Exhausted
	Fcer1g	2.11799e-58	0.666783	0.263	0.094	2.89402e-54	Exhausted
	Cst7	3.28098e-58	0.47337	0.84	0.706	4.48313e-54	Exhausted
	Ywhae	3.57209e-58	0.396181	0.807	0.611	4.8809e-54	Exhausted
	Mrps36	8.82622e-58	0.344539	0.598	0.347	1.20601e-53	Exhausted
	Arf5	9.33147e-58	0.376669	0.905	0.774	1.27505e-53	Exhausted
	Glipr1	9.89089e-58	0.349326	0.49	0.255	1.35149e-53	Exhausted
	Mrps14	1.8058e-57	0.369173	0.654	0.408	2.46745e-53	Exhausted
	Ube2n	2.12807e-57	0.363401	0.69	0.44	2.90779e-53	Exhausted
	Pfdn1	2.35683e-57	0.325815	0.617	0.357	3.22037e-53	Exhausted
	Ufc1	2.57592e-57	0.334355	0.691	0.425	3.51974e-53	Exhausted
	Entpd1	6.92129e-57	0.26421	0.324	0.129	9.45725e-53	Exhausted
	Mt3	9.46321e-57	0.28083	0.29	0.109	1.29305e-52	Exhausted
	Sdhb	1.21957e-56	0.372213	0.815	0.617	1.66643e-52	Exhausted
	Dynll1	1.69701e-56	0.411538	0.884	0.773	2.3188e-52	Exhausted
	Sec61b	1.87383e-56	0.328185	0.977	0.95	2.5604e-52	Exhausted
	Serf2	2.00055e-56	0.287212	1	0.991	2.73355e-52	Exhausted
	Aopep	4.0525e-56	0.335809	0.611	0.35	5.53734e-52	Exhausted
	Dnajc9	4.209e-56	0.415044	0.618	0.37	5.75118e-52	Exhausted
	Ndufa11	4.87509e-56	0.373556	0.833	0.645	6.66132e-52	Exhausted
	Surf4	5.16617e-56	0.326988	0.56	0.309	7.05906e-52	Exhausted
	Gzmk	5.96047e-56	0.548035	0.618	0.365	8.14438e-52	Exhausted
	Gna15	1.98942e-55	0.354641	0.503	0.261	2.71834e-51	Exhausted
	Eef1akmt1	2.75345e-55	0.280516	0.386	0.177	3.76231e-51	Exhausted
	Ngly1	3.36253e-55	0.32048	0.515	0.276	4.59456e-51	Exhausted
	Cisd1	3.77696e-55	0.318167	0.446	0.222	5.16084e-51	Exhausted
	Slamf7	4.55845e-55	0.33715	0.65	0.385	6.22867e-51	Exhausted
	Cd38	4.82805e-55	0.257155	0.281	0.105	6.59705e-51	Exhausted
	Ndufb2	6.95014e-55	0.341715	0.634	0.383	9.49667e-51	Exhausted
	Id2	9.36503e-55	0.5031	0.845	0.661	1.27964e-50	Exhausted
	Psma2	1.48563e-54	0.333116	0.911	0.814	2.02997e-50	Exhausted
	Hdac1	1.883e-54	0.329468	0.64	0.384	2.57293e-50	Exhausted
	Emp3	1.99554e-54	0.406276	0.917	0.836	2.72671e-50	Exhausted
	Gm4316	2.88646e-54	0.33366	0.305	0.121	3.94406e-50	Exhausted
	Crlf2	3.40436e-54	0.345272	0.56	0.316	4.65171e-50	Exhausted
	Psmd8	3.54198e-54	0.366906	0.827	0.646	4.83977e-50	Exhausted
	Psmd11	3.56809e-54	0.319661	0.619	0.366	4.87543e-50	Exhausted
	H2-D1	5.29472e-54	0.26958	1	1	7.23471e-50	Exhausted
	Tnfrsf1b	5.71448e-54	0.271315	0.343	0.146	7.80827e-50	Exhausted
	Mcm5	7.92052e-54	0.401138	0.402	0.191	1.08226e-49	Exhausted
	Spcs1	8.91196e-54	0.351442	0.786	0.574	1.21773e-49	Exhausted
	Psmd14	9.00311e-54	0.330244	0.626	0.374	1.23018e-49	Exhausted
	Prelid3b	1.20333e-53	0.326736	0.53	0.298	1.64424e-49	Exhausted
	Itgam	1.48201e-53	0.289176	0.256	0.091	2.02502e-49	Exhausted
	Lrmp	1.48609e-53	0.321622	0.533	0.292	2.03059e-49	Exhausted
	Ndufb9	2.51077e-53	0.368604	0.836	0.688	3.43072e-49	Exhausted
	Mlf2	3.0821e-53	0.319398	0.65	0.401	4.21138e-49	Exhausted
	Naa38	3.50782e-53	0.345049	0.62	0.378	4.79309e-49	Exhausted
	Cd2	4.39214e-53	0.376021	0.934	0.862	6.00143e-49	Exhausted
	Vdac3	6.27419e-53	0.326395	0.598	0.356	8.57306e-49	Exhausted
	Cd160	6.84651e-53	0.429886	0.531	0.298	9.35507e-49	Exhausted
	Samsn1	1.00959e-52	0.317466	0.449	0.226	1.3795e-48	Exhausted
	Tmed2	1.02308e-52	0.371515	0.745	0.53	1.39794e-48	Exhausted
	Naxe	1.55285e-52	0.296454	0.446	0.229	2.12181e-48	Exhausted
	Ebp	1.58054e-52	0.315522	0.56	0.324	2.15965e-48	Exhausted
	Psmb6	1.78997e-52	0.343552	0.808	0.623	2.44581e-48	Exhausted
	Rnaseh2b	2.30332e-52	0.276874	0.384	0.176	3.14725e-48	Exhausted
	Srp14	3.17047e-52	0.35281	0.781	0.575	4.33213e-48	Exhausted
	Psmb5	3.55673e-52	0.365422	0.803	0.628	4.85991e-48	Exhausted
	Rap1a	3.8929e-52	0.365096	0.846	0.682	5.31925e-48	Exhausted
	Tmem258	5.97844e-52	0.34624	0.849	0.685	8.16895e-48	Exhausted
	Selenof	8.40092e-52	0.35769	0.778	0.581	1.1479e-47	Exhausted
	Tmem167	1.00293e-51	0.323435	0.769	0.531	1.3704e-47	Exhausted
	Psmb1	1.18926e-51	0.311413	0.953	0.888	1.625e-47	Exhausted
	Agpat4	1.60407e-51	0.283035	0.41	0.197	2.1918e-47	Exhausted
	Cycs	1.64784e-51	0.419723	0.749	0.549	2.25161e-47	Exhausted
	Metap2	1.87795e-51	0.31643	0.732	0.476	2.56604e-47	Exhausted
	Nucb1	2.45096e-51	0.311118	0.54	0.301	3.34899e-47	Exhausted
	Cenpw	2.51077e-51	0.287469	0.415	0.201	3.43072e-47	Exhausted
	Mmd	5.03059e-51	0.250766	0.284	0.112	6.8738e-47	Exhausted
	Ube2l3	5.17315e-51	0.34198	0.81	0.623	7.06859e-47	Exhausted
	Osbpl3	5.40745e-51	0.267037	0.417	0.197	7.38875e-47	Exhausted
	Gyg	8.54379e-51	0.31204	0.478	0.255	1.16742e-46	Exhausted
	Dhrs1	9.69627e-51	0.266658	0.365	0.169	1.3249e-46	Exhausted
	Lamtor5	1.28821e-50	0.313418	0.596	0.354	1.76021e-46	Exhausted
	Psma5	1.51842e-50	0.302877	0.693	0.433	2.07477e-46	Exhausted
	Ufm1	2.17651e-50	0.283578	0.488	0.259	2.97399e-46	Exhausted
	Tipin	2.84692e-50	0.346003	0.388	0.189	3.89004e-46	Exhausted
	Ndufb6	2.98211e-50	0.351924	0.702	0.477	4.07475e-46	Exhausted
	Ndufs5	3.39085e-50	0.323097	0.627	0.392	4.63326e-46	Exhausted
	Snrpa	3.54634e-50	0.333132	0.529	0.309	4.84572e-46	Exhausted
	Tpm4	4.71931e-50	0.365445	0.696	0.47	6.44846e-46	Exhausted
	Eloc	5.18071e-50	0.352525	0.723	0.506	7.07892e-46	Exhausted
	Cox4i1	5.95293e-50	0.255334	0.998	0.99	8.13408e-46	Exhausted
	Atp6v0e	6.39556e-50	0.350856	0.79	0.589	8.73889e-46	Exhausted
	Chmp2a	7.95717e-50	0.32766	0.698	0.457	1.08727e-45	Exhausted
	Adam19	1.08846e-49	0.31632	0.556	0.311	1.48728e-45	Exhausted
	Psmd13	1.43142e-49	0.333263	0.725	0.491	1.95589e-45	Exhausted
	Bex3	1.63581e-49	0.286468	0.452	0.235	2.23517e-45	Exhausted
	Fis1	1.66459e-49	0.304595	0.922	0.813	2.27449e-45	Exhausted
	Aldoa	1.67383e-49	0.359902	0.963	0.92	2.28712e-45	Exhausted
	Fundc2	3.01636e-49	0.331709	0.684	0.449	4.12155e-45	Exhausted
	Tkt	3.0906e-49	0.369964	0.84	0.714	4.22299e-45	Exhausted
	Ywhaz	3.90048e-49	0.278859	0.984	0.956	5.32961e-45	Exhausted
	BC004004	3.98659e-49	0.291804	0.5	0.275	5.44728e-45	Exhausted
	Mrpl27	4.26548e-49	0.274485	0.42	0.211	5.82835e-45	Exhausted
	Mrpl20	4.56034e-49	0.320609	0.676	0.435	6.23125e-45	Exhausted
	Lsm6	4.62106e-49	0.326594	0.663	0.423	6.31421e-45	Exhausted
	Zbtb8os	5.10442e-49	0.281906	0.488	0.264	6.97467e-45	Exhausted
	Anxa6	5.31966e-49	0.326175	0.943	0.858	7.26878e-45	Exhausted
	Dnajb11	6.52807e-49	0.324636	0.559	0.332	8.91995e-45	Exhausted
	Cap1	1.077e-48	0.342579	0.88	0.755	1.47162e-44	Exhausted
	Ap2s1	1.15721e-48	0.310103	0.803	0.591	1.58121e-44	Exhausted
	Swi5	1.43304e-48	0.349917	0.775	0.581	1.95811e-44	Exhausted
	Bola3	1.82196e-48	0.303004	0.548	0.321	2.48953e-44	Exhausted
	Hmgb1	2.65433e-48	0.309869	0.964	0.922	3.62687e-44	Exhausted
	Ppp1r18	4.00554e-48	0.336813	0.947	0.897	5.47317e-44	Exhausted
	Sla2	4.25057e-48	0.276271	0.482	0.261	5.80798e-44	Exhausted
	Psph	6.32634e-48	0.262612	0.448	0.234	8.64432e-44	Exhausted
	Mrps18c	8.79548e-48	0.299705	0.54	0.317	1.20181e-43	Exhausted
	Psmb7	1.1134e-47	0.291689	0.532	0.308	1.52136e-43	Exhausted
	Eif4e2	1.38479e-47	0.326501	0.685	0.455	1.89217e-43	Exhausted
	Dazap2	1.51569e-47	0.326892	0.913	0.835	2.07104e-43	Exhausted
	Erg28	1.64225e-47	0.257142	0.446	0.231	2.24397e-43	Exhausted
	Srp19	1.82428e-47	0.314672	0.665	0.433	2.49269e-43	Exhausted
	Dusp5	2.69651e-47	0.268579	0.421	0.209	3.68451e-43	Exhausted
	Pon2	4.18771e-47	0.279347	0.43	0.223	5.72208e-43	Exhausted
	Tpi1	4.56344e-47	0.366943	0.587	0.358	6.23549e-43	Exhausted
	Ndufc2	4.66399e-47	0.345173	0.702	0.493	6.37287e-43	Exhausted
	Ndufs6	4.86715e-47	0.292929	0.646	0.401	6.65048e-43	Exhausted
	Map1lc3b	5.34005e-47	0.333116	0.848	0.681	7.29665e-43	Exhausted
	Atp5o	6.60634e-47	0.327186	0.869	0.755	9.0269e-43	Exhausted
	Zcrb1	1.10394e-46	0.286384	0.524	0.303	1.50843e-42	Exhausted
	Polr3k	2.20879e-46	0.272546	0.428	0.224	3.0181e-42	Exhausted
	Mrpl4	2.60896e-46	0.311777	0.668	0.433	3.56489e-42	Exhausted
	Eif1ax	2.90184e-46	0.299144	0.552	0.325	3.96508e-42	Exhausted
	Fabp5	3.65615e-46	0.252616	0.262	0.104	4.99576e-42	Exhausted
	Psmb2	5.50482e-46	0.338503	0.8	0.618	7.52178e-42	Exhausted
	Ift20	5.73307e-46	0.274883	0.503	0.282	7.83367e-42	Exhausted
	Mea1	6.03994e-46	0.283305	0.585	0.349	8.25297e-42	Exhausted
	Tomm22	6.97684e-46	0.320562	0.82	0.66	9.53315e-42	Exhausted
	Cops6	1.23566e-45	0.313744	0.631	0.406	1.6884e-41	Exhausted
	Dpy30	1.24539e-45	0.297372	0.513	0.298	1.7017e-41	Exhausted
	Ccdc124	1.32893e-45	0.280702	0.62	0.375	1.81585e-41	Exhausted
	Comt	1.52621e-45	0.261622	0.359	0.173	2.08542e-41	Exhausted
	Ap2m1	1.79909e-45	0.319651	0.775	0.583	2.45828e-41	Exhausted
	Arhgdia	1.85922e-45	0.277727	0.951	0.875	2.54043e-41	Exhausted
	Akr1a1	1.92214e-45	0.32097	0.827	0.65	2.62642e-41	Exhausted
	Ncbp2	2.15412e-45	0.260225	0.358	0.174	2.94339e-41	Exhausted
	D16Ertd472e	2.82238e-45	0.322713	0.604	0.379	3.8565e-41	Exhausted
	Pkp3	3.90383e-45	0.353402	0.562	0.341	5.33419e-41	Exhausted
	Nab1	4.0288e-45	0.250402	0.39	0.191	5.50495e-41	Exhausted
	Gpr65	4.40297e-45	0.288446	0.382	0.19	6.01622e-41	Exhausted
	Tmbim4	4.76486e-45	0.279453	0.487	0.272	6.5107e-41	Exhausted
	Ppp2r1a	1.21019e-44	0.305106	0.644	0.411	1.6536e-40	Exhausted
	Mrpl36	1.36542e-44	0.298812	0.536	0.32	1.86571e-40	Exhausted
	Polr2k	1.60202e-44	0.281626	0.526	0.307	2.18899e-40	Exhausted
	Gng2	1.65898e-44	0.321741	0.691	0.461	2.26682e-40	Exhausted
	Capza1	2.22961e-44	0.311161	0.859	0.706	3.04654e-40	Exhausted
	Cd27	3.34027e-44	0.37631	0.807	0.658	4.56414e-40	Exhausted
	Nfyb	3.45173e-44	0.266402	0.433	0.227	4.71645e-40	Exhausted
	Sin3b	3.53555e-44	0.33189	0.751	0.555	4.83098e-40	Exhausted
	Blmh	3.77185e-44	0.261791	0.512	0.289	5.15385e-40	Exhausted
	Msrb1	3.78588e-44	0.255659	0.439	0.235	5.17303e-40	Exhausted
	Actr10	4.61786e-44	0.297775	0.584	0.366	6.30984e-40	Exhausted
	Gnb2	5.53762e-44	0.343323	0.873	0.766	7.5666e-40	Exhausted
	Atp5l	6.12024e-44	0.259936	0.99	0.957	8.36269e-40	Exhausted
	Nubp1	9.40469e-44	0.271242	0.589	0.356	1.28506e-39	Exhausted
	Ndufa13	1.20582e-43	0.25211	0.974	0.918	1.64763e-39	Exhausted
	Smim24	2.27004e-43	0.269576	0.37	0.183	3.10178e-39	Exhausted
	Calr	2.80312e-43	0.369389	0.717	0.53	3.83019e-39	Exhausted
	Sec61g	3.32907e-43	0.290255	0.969	0.931	4.54884e-39	Exhausted
	Ccnb2	4.63609e-43	0.563756	0.315	0.152	6.33475e-39	Exhausted
	Ube2a	5.74792e-43	0.290885	0.545	0.329	7.85396e-39	Exhausted
	Rab1a	6.53165e-43	0.255438	0.435	0.232	8.92485e-39	Exhausted
	Ybx1	8.56967e-43	0.318681	0.909	0.818	1.17096e-38	Exhausted
	Atp5b	2.18343e-42	0.315146	0.959	0.928	2.98344e-38	Exhausted
	Gnai2	2.44105e-42	0.294308	0.895	0.792	3.33545e-38	Exhausted
	Spcs2	2.49739e-42	0.324505	0.781	0.599	3.41244e-38	Exhausted
	Lman2	2.57469e-42	0.284085	0.644	0.411	3.51806e-38	Exhausted
	Magoh	2.89416e-42	0.28865	0.573	0.357	3.95458e-38	Exhausted
	Atox1	4.01358e-42	0.277253	0.886	0.738	5.48415e-38	Exhausted
	Tbx21	6.13814e-42	0.299765	0.521	0.308	8.38715e-38	Exhausted
	Bscl2	1.2394e-41	0.273574	0.637	0.399	1.69352e-37	Exhausted
	Txndc17	2.16754e-41	0.276174	0.658	0.425	2.96173e-37	Exhausted
	Snapc5	2.20229e-41	0.263481	0.498	0.288	3.00922e-37	Exhausted
	Sri	2.68525e-41	0.313162	0.876	0.769	3.66912e-37	Exhausted
	Syngr2	2.72041e-41	0.268123	0.53	0.316	3.71716e-37	Exhausted
	Nans	3.89207e-41	0.281824	0.571	0.356	5.31812e-37	Exhausted
	Acp1	4.51759e-41	0.262027	0.499	0.29	6.17284e-37	Exhausted
	Sdhd	5.84201e-41	0.265987	0.508	0.3	7.98252e-37	Exhausted
	Stmn1	6.27726e-41	0.270832	0.553	0.342	8.57724e-37	Exhausted
	Trappc1	6.49363e-41	0.252946	0.382	0.198	8.87289e-37	Exhausted
	Selenos	9.04195e-41	0.31789	0.553	0.343	1.23549e-36	Exhausted
	Hprt	9.43806e-41	0.322456	0.691	0.493	1.28962e-36	Exhausted
	Arf1	1.02665e-40	0.276926	0.904	0.793	1.40281e-36	Exhausted
	Cetn2	1.0443e-40	0.254348	0.454	0.256	1.42693e-36	Exhausted
	Atxn10	1.1386e-40	0.272715	0.512	0.304	1.55578e-36	Exhausted
	Sh3glb1	1.6541e-40	0.279204	0.592	0.372	2.26017e-36	Exhausted
	Phgdh	1.89844e-40	0.34354	0.587	0.379	2.59402e-36	Exhausted
	Hsbp1	2.15674e-40	0.262242	0.53	0.319	2.94696e-36	Exhausted
	Dctn3	2.33475e-40	0.271566	0.7	0.475	3.19021e-36	Exhausted
	Lamtor4	2.75071e-40	0.293516	0.699	0.491	3.75857e-36	Exhausted
	Ndufv2	2.83537e-40	0.298649	0.721	0.519	3.87425e-36	Exhausted
	Cmpk1	4.70206e-40	0.254254	0.551	0.329	6.42489e-36	Exhausted
	Mtpn	5.85147e-40	0.261402	0.561	0.34	7.99545e-36	Exhausted
	Degs1	5.9275e-40	0.264632	0.551	0.334	8.09934e-36	Exhausted
	Acsl5	6.38017e-40	0.28081	0.49	0.287	8.71786e-36	Exhausted
	Selenow	7.96293e-40	0.305872	0.971	0.939	1.08805e-35	Exhausted
	Psma7	8.37192e-40	0.300498	0.852	0.733	1.14394e-35	Exhausted
	Lamtor1	9.34722e-40	0.251972	0.608	0.379	1.2772e-35	Exhausted
	Hmgn2	1.17623e-39	0.541723	0.735	0.619	1.6072e-35	Exhausted
	Cd9	1.71238e-39	0.28355	0.337	0.165	2.3398e-35	Exhausted
	Slc25a5	1.82778e-39	0.303097	0.94	0.911	2.49748e-35	Exhausted
	Rasgrp2	1.97631e-39	0.400744	0.742	0.621	2.70044e-35	Exhausted
	Ndufc1	2.02648e-39	0.287513	0.57	0.357	2.76898e-35	Exhausted
	Ddx39	2.09033e-39	0.331119	0.618	0.417	2.85622e-35	Exhausted
	Plaat3	2.96828e-39	0.298919	0.744	0.546	4.05586e-35	Exhausted
	Chchd2	3.06455e-39	0.264137	0.941	0.893	4.1874e-35	Exhausted
	Ndufs4	3.12691e-39	0.27621	0.67	0.448	4.27261e-35	Exhausted
	Cd247	4.3179e-39	0.310786	0.893	0.789	5.89998e-35	Exhausted
	Glud1	4.51167e-39	0.299311	0.677	0.466	6.16475e-35	Exhausted
	Ssb	5.36106e-39	0.284336	0.754	0.545	7.32535e-35	Exhausted
	Sec13	5.67123e-39	0.275993	0.58	0.371	7.74917e-35	Exhausted
	Serpinb6a	5.83982e-39	0.266081	0.367	0.188	7.97952e-35	Exhausted
	Ctsa	6.09698e-39	0.353146	0.768	0.6	8.33091e-35	Exhausted
	Tmem256	8.03217e-39	0.278575	0.56	0.35	1.09752e-34	Exhausted
	Gmfg	8.11748e-39	0.27639	0.965	0.923	1.10917e-34	Exhausted
	Atp6v0c	8.30454e-39	0.292778	0.768	0.583	1.13473e-34	Exhausted
	Mcm3	9.5512e-39	0.388298	0.413	0.235	1.30508e-34	Exhausted
	Uchl3	9.58622e-39	0.26472	0.443	0.253	1.30986e-34	Exhausted
	Timm17b	9.72643e-39	0.254147	0.49	0.291	1.32902e-34	Exhausted
	Arl1	1.2831e-38	0.265162	0.487	0.29	1.75323e-34	Exhausted
	C1d	1.31789e-38	0.25542	0.46	0.266	1.80076e-34	Exhausted
	Txnl1	1.65729e-38	0.282484	0.585	0.376	2.26452e-34	Exhausted
	Cers2	1.75437e-38	0.251831	0.481	0.282	2.39717e-34	Exhausted
	Snrpa1	2.91605e-38	0.272414	0.454	0.262	3.98449e-34	Exhausted
	Ndufab1	3.69818e-38	0.285857	0.572	0.366	5.0532e-34	Exhausted
	Klrc1	4.05127e-38	0.357844	0.753	0.538	5.53565e-34	Exhausted
	R3hdm4	4.34731e-38	0.281105	0.594	0.385	5.94016e-34	Exhausted
	Nme1	4.74447e-38	0.356979	0.832	0.722	6.48285e-34	Exhausted
	Ube2g2	6.2967e-38	0.259505	0.53	0.324	8.60381e-34	Exhausted
	Il10ra	7.62938e-38	0.312527	0.545	0.328	1.04248e-33	Exhausted
	Mdh1	1.23601e-37	0.309939	0.829	0.692	1.68888e-33	Exhausted
	Smap2	1.30069e-37	0.286147	0.617	0.402	1.77726e-33	Exhausted
	Etfa	3.27714e-37	0.253359	0.513	0.311	4.47788e-33	Exhausted
	Cops9	3.54406e-37	0.275282	0.744	0.544	4.84261e-33	Exhausted
	Hells	4.147e-37	0.278623	0.336	0.168	5.66646e-33	Exhausted
	Uqcrq	4.86502e-37	0.27868	0.877	0.773	6.64756e-33	Exhausted
	Gm10282	1.11242e-36	0.259471	0.32	0.159	1.52001e-32	Exhausted
	Mrps16	1.22408e-36	0.291183	0.805	0.649	1.67259e-32	Exhausted
	Ppa1	1.36972e-36	0.261483	0.423	0.239	1.87158e-32	Exhausted
	Srgn	1.4485e-36	0.347005	0.977	0.952	1.97923e-32	Exhausted
	Hnrnpl	1.65013e-36	0.294427	0.605	0.4	2.25473e-32	Exhausted
	Cited2	2.79986e-36	0.252037	0.362	0.19	3.82573e-32	Exhausted
	Tecr	3.52273e-36	0.286693	0.772	0.596	4.81345e-32	Exhausted
	Gdi2	4.9342e-36	0.279018	0.861	0.738	6.7421e-32	Exhausted
	Bhlhe40	5.45568e-36	0.260218	0.744	0.51	7.45464e-32	Exhausted
	Mcm2	7.26216e-36	0.281317	0.317	0.16	9.92301e-32	Exhausted
	Lrrfip1	8.12884e-36	0.283767	0.768	0.597	1.11072e-31	Exhausted
	Clta	1.12386e-35	0.26143	0.92	0.848	1.53565e-31	Exhausted
	Rab1b	1.22087e-35	0.282153	0.761	0.572	1.6682e-31	Exhausted
	Dph3	1.37726e-35	0.256016	0.534	0.335	1.88189e-31	Exhausted
	Cblb	1.46483e-35	0.270778	0.627	0.425	2.00154e-31	Exhausted
	Tnfrsf18	1.73238e-35	0.281379	0.508	0.32	2.36712e-31	Exhausted
	Tmed5	1.80244e-35	0.277198	0.728	0.531	2.46285e-31	Exhausted
	Banf1	2.1497e-35	0.32976	0.774	0.645	2.93736e-31	Exhausted
	Canx	2.60488e-35	0.257098	0.619	0.409	3.5593e-31	Exhausted
	Capza2	3.11482e-35	0.258525	0.757	0.554	4.25609e-31	Exhausted
	Rer1	4.29744e-35	0.293949	0.669	0.477	5.87202e-31	Exhausted
	Smdt1	8.50456e-35	0.280247	0.819	0.677	1.16206e-30	Exhausted
	Dazap1	1.1587e-34	0.257855	0.493	0.303	1.58324e-30	Exhausted
	Psmd1	1.50514e-34	0.251641	0.478	0.288	2.05663e-30	Exhausted
	Mpc1	1.92725e-34	0.252643	0.514	0.327	2.6334e-30	Exhausted
	Hmgb2	1.99924e-34	0.431164	0.931	0.87	2.73175e-30	Exhausted
	Hsd11b1	3.89012e-34	0.289095	0.598	0.4	5.31546e-30	Exhausted
	P4hb	6.28409e-34	0.283609	0.651	0.45	8.58659e-30	Exhausted
	Pcna	1.08928e-33	0.296637	0.501	0.312	1.48839e-29	Exhausted
	Rpn2	1.18992e-33	0.279193	0.656	0.459	1.62591e-29	Exhausted
	Ndufa12	1.5284e-33	0.261251	0.572	0.378	2.08841e-29	Exhausted
	Glmp	1.85777e-33	0.252735	0.623	0.417	2.53845e-29	Exhausted
	Erp29	3.36703e-33	0.268406	0.676	0.476	4.60071e-29	Exhausted
	Lsm5	4.79693e-33	0.293163	0.569	0.382	6.55453e-29	Exhausted
	Rfc2	6.0767e-33	0.256395	0.475	0.289	8.3032e-29	Exhausted
	Ptma	6.32578e-33	0.380878	0.999	0.998	8.64355e-29	Exhausted
	Cks1b	9.07375e-33	0.286971	0.342	0.182	1.23984e-28	Exhausted
	Eif2s1	1.15339e-32	0.259291	0.612	0.41	1.57599e-28	Exhausted
	Mrpl54	1.48334e-32	0.250113	0.596	0.398	2.02683e-28	Exhausted
	Uqcr10	1.66287e-32	0.266548	0.865	0.761	2.27215e-28	Exhausted
	Siva1	2.38748e-32	0.264203	0.342	0.187	3.26225e-28	Exhausted
	Selenok	3.40628e-32	0.257948	0.801	0.655	4.65434e-28	Exhausted
	Capns1	3.5447e-32	0.254553	0.72	0.514	4.84348e-28	Exhausted
	Pttg1	4.26087e-32	0.253548	0.534	0.344	5.82205e-28	Exhausted
	Fam107b	4.52066e-32	0.277514	0.854	0.747	6.17703e-28	Exhausted
	Psmb4	6.72887e-32	0.267047	0.781	0.634	9.19433e-28	Exhausted
	Mrpl42	7.88493e-32	0.257895	0.54	0.36	1.0774e-27	Exhausted
	Ndufa1	1.32758e-31	0.252293	0.833	0.693	1.814e-27	Exhausted
	Gm19585	2.58973e-31	0.292077	0.587	0.396	3.53861e-27	Exhausted
	Ociad1	5.05071e-31	0.265581	0.69	0.495	6.90129e-27	Exhausted
	Mrps24	9.1905e-31	0.255936	0.719	0.534	1.25579e-26	Exhausted
	Copz1	1.00123e-30	0.252074	0.58	0.394	1.36808e-26	Exhausted
	Cope	1.52094e-30	0.259702	0.725	0.556	2.07821e-26	Exhausted
	Ost4	1.96219e-30	0.265306	0.832	0.719	2.68113e-26	Exhausted
	Nudt21	2.24158e-30	0.259132	0.741	0.576	3.06289e-26	Exhausted
	H2afz	2.40198e-30	0.453702	0.957	0.969	3.28207e-26	Exhausted
	Phf11b	4.16545e-30	0.291236	0.661	0.469	5.69167e-26	Exhausted
	Uqcrc1	7.41783e-30	0.269485	0.717	0.571	1.01357e-25	Exhausted
	U2af1	1.51858e-29	0.260039	0.706	0.544	2.07499e-25	Exhausted
	Bsg	2.67767e-29	0.263388	0.743	0.583	3.65877e-25	Exhausted
	Pole4	2.76726e-29	0.25865	0.602	0.422	3.78119e-25	Exhausted
	Slc25a4	3.77281e-29	0.276092	0.645	0.465	5.15517e-25	Exhausted
	Cmtm7	4.02442e-29	0.279217	0.611	0.426	5.49897e-25	Exhausted
	Snrpd1	4.76501e-29	0.280222	0.71	0.547	6.51091e-25	Exhausted
	Ppdpf	5.80715e-29	0.264747	0.64	0.464	7.93489e-25	Exhausted
	Ube2v1	8.15349e-29	0.252134	0.812	0.665	1.11409e-24	Exhausted
	Psmb9	1.53289e-28	0.25348	0.9	0.824	2.09454e-24	Exhausted
	Ucp2	1.9941e-28	0.265301	0.991	0.967	2.72473e-24	Exhausted
	Pgk1	2.24746e-28	0.28564	0.799	0.679	3.07093e-24	Exhausted
	Selenoh	1.02902e-27	0.316821	0.666	0.513	1.40606e-23	Exhausted
	Zap70	1.30337e-27	0.260668	0.771	0.635	1.78092e-23	Exhausted
	Ly6a	2.27302e-27	0.330318	0.931	0.935	3.10585e-23	Exhausted
	Vdac2	4.02521e-27	0.256769	0.802	0.673	5.50004e-23	Exhausted
	Cotl1	1.41694e-26	0.272037	0.886	0.837	1.93611e-22	Exhausted
	Cd164	4.61303e-26	0.250381	0.666	0.491	6.30324e-22	Exhausted
	Itgb7	1.29181e-25	0.283107	0.832	0.751	1.76512e-21	Exhausted
	Mcm7	1.52225e-25	0.309224	0.362	0.219	2.08e-21	Exhausted
	Mcm4	2.4689e-25	0.282539	0.439	0.288	3.3735e-21	Exhausted
	Nhp2	3.10638e-25	0.255171	0.575	0.408	4.24455e-21	Exhausted
	S1pr4	1.66407e-18	0.255755	0.657	0.538	2.27378e-14	Exhausted
	Ranbp1	2.18832e-17	0.259993	0.637	0.52	2.99013e-13	Exhausted
	Gzma	2.86996e-17	0.739223	0.615	0.557	3.92151e-13	Exhausted
	Eif4a1	3.56592e-17	0.251678	0.895	0.88	4.87247e-13	Exhausted
	Ifi27l2a	1.5073e-16	0.492181	0.859	0.924	2.05958e-12	Exhausted
	Cd7	1.45512e-15	0.502531	0.436	0.332	1.98827e-11	Exhausted
	Trbv13-2	3.87112e-15	0.773467	0.309	0.213	5.28949e-11	Exhausted
	Sell	0	1.79219	0.915	0.108	0	MPEC
	Il7r	0	1.63961	0.822	0.154	0	MPEC
	Rps20	0	1.4733	1	1	0	MPEC
	Rpl36a	0	1.42424	1	0.993	0	MPEC
	Rpl12	0	1.41502	1	0.993	0	MPEC
	Rps24	0	1.3809	1	0.999	0	MPEC
	Ccr7	0	1.37622	0.706	0.049	0	MPEC
	Rps27	0	1.33462	1	0.996	0	MPEC
	Rplp1	0	1.23239	1	0.999	0	MPEC
	Rps7	0	1.23134	1	0.998	0	MPEC
	Rps16	0	1.22631	1	1	0	MPEC
	Rpl23	0	1.20816	1	1	0	MPEC
	Rps19	0	1.19734	1	0.998	0	MPEC
	Rps21	0	1.16759	1	0.998	0	MPEC
	Rpl13	0	1.14689	1	1	0	MPEC
	Rps28	0	1.12974	1	0.996	0	MPEC
	Gas5	0	1.12783	0.994	0.834	0	MPEC
	Rps15a	0	1.12304	1	1	0	MPEC
	Rpl39	0	1.11614	1	0.999	0	MPEC
	Eef1b2	0	1.09963	1	0.992	0	MPEC
	Rps27a	0	1.07447	1	0.999	0	MPEC
	Rpl21	0	1.06985	1	1	0	MPEC
	Rps5	0	1.06764	1	1	0	MPEC
	Rps29	0	1.03025	1	0.999	0	MPEC
	Rpl18a	0	1.0256	1	1	0	MPEC
	Rps4x	0	1.02479	1	1	0	MPEC
	Rpl30	0	1.01772	1	1	0	MPEC
	Rpl27a	0	1.01715	1	1	0	MPEC
	Rps9	0	1.017	1	0.999	0	MPEC
	Rpl15	0	0.990349	1	0.998	0	MPEC
	Rpl35a	0	0.98288	1	0.999	0	MPEC
	Rpl9	0	0.976186	1	0.998	0	MPEC
	Rps10	0	0.959461	1	1	0	MPEC
	Rps12	0	0.937989	1	0.997	0	MPEC
	Rps3a1	0	0.937205	1	1	0	MPEC
	Rpl8	0	0.925131	1	0.999	0	MPEC
	Rpl10	0	0.916868	1	0.997	0	MPEC
	Rpl37	0	0.916379	1	0.999	0	MPEC
	Rpl35	0	0.907668	1	0.997	0	MPEC
	Rps13	0	0.906794	1	0.999	0	MPEC
	Rpl19	0	0.89763	1	0.999	0	MPEC
	Tcf7	0	0.894436	0.717	0.147	0	MPEC
	Rps23	0	0.894048	1	0.998	0	MPEC
	Rpl36	0	0.891513	1	0.997	0	MPEC
	Rplp2	0	0.885298	1	0.998	0	MPEC
	Rps3	0	0.879634	1	1	0	MPEC
	Npm1	0	0.871619	0.998	0.977	0	MPEC
	Nsg2	0	0.863461	0.556	0.052	0	MPEC
	Rpl22	0	0.861527	1	0.996	0	MPEC
	Rgs10	0	0.85198	0.624	0.128	0	MPEC
	Rpl32	0	0.845746	1	1	0	MPEC
	Rpl37a	0	0.841679	1	0.998	0	MPEC
	Rpl17	0	0.840849	1	0.999	0	MPEC
	Rps8	0	0.840323	1	1	0	MPEC
	Tpt1	0	0.813643	1	1	0	MPEC
	Rpl3	0	0.804553	1	1	0	MPEC
	Rpl34	0	0.796767	1	0.998	0	MPEC
	Eef1a1	0	0.787543	1	1	0	MPEC
	Rpl10a	0	0.782955	1	0.999	0	MPEC
	Rps26	0	0.764551	1	1	0	MPEC
	Rpsa	0	0.756014	1	1	0	MPEC
	Rpl14	0	0.747053	1	0.999	0	MPEC
	Rpl18	0	0.745102	1	1	0	MPEC
	Rps14	0	0.737393	1	0.997	0	MPEC
	Rps18	0	0.735586	1	0.997	0	MPEC
	Rps2	0	0.717227	1	1	0	MPEC
	Rpl38	0	0.675695	1	0.998	0	MPEC
	Rplp0	0	0.671078	1	1	0	MPEC
	Rpl26	0	0.665688	1	0.997	0	MPEC
	Rack1	0	0.663285	1	0.999	0	MPEC
	Rps11	0	0.657622	1	0.999	0	MPEC
	Rpl29	0	0.657343	1	1	0	MPEC
	Fau	0	0.649984	1	0.999	0	MPEC
	Rpl11	0	0.642965	1	1	0	MPEC
	Rpl7	0	0.634953	1	0.997	0	MPEC
	Rpl6	0	0.619627	1	1	0	MPEC
	Tmem108	0	0.509087	0.331	0.01	0	MPEC
	Ms4a4c	6.94537e-307	0.813897	0.623	0.15	9.49015e-303	MPEC
	Dapl1	1.52746e-305	1.03959	0.387	0.032	2.08713e-301	MPEC
	Rpl28	1.94097e-287	0.590879	1	1	2.65214e-283	MPEC
	Treml2	4.25949e-285	0.515018	0.33	0.018	5.82017e-281	MPEC
	Rpl5	1.45593e-281	0.676267	1	0.993	1.98938e-277	MPEC
	Tmsb10	8.7446e-275	0.553276	1	1	1.19486e-270	MPEC
	Bcl2	1.05074e-259	0.930897	0.779	0.348	1.43574e-255	MPEC
	Rps6	3.65672e-249	0.571788	1	0.999	4.99654e-245	MPEC
	Rpl27	5.1714e-245	0.466289	1	0.998	7.06621e-241	MPEC
	Ltb	1.06289e-238	0.87396	0.918	0.587	1.45233e-234	MPEC
	Il6ra	1.26711e-235	0.412742	0.273	0.013	1.73138e-231	MPEC
	Junb	1.62309e-235	1.04688	0.94	0.776	2.21779e-231	MPEC
	Evl	8.12299e-234	0.708646	0.719	0.282	1.10992e-229	MPEC
	2410006H16Rik	1.79351e-232	0.82575	0.952	0.736	2.45065e-228	MPEC
	Il4ra	9.52023e-221	0.512969	0.382	0.062	1.30084e-216	MPEC
	Tsc22d3	1.27851e-217	0.895623	0.797	0.429	1.74696e-213	MPEC
	Jun	2.3244e-217	1.03096	0.92	0.679	3.17606e-213	MPEC
	Pik3ip1	4.94599e-217	0.581917	0.486	0.118	6.7582e-213	MPEC
	Sh3bp5	5.87527e-215	0.456782	0.339	0.045	8.02797e-211	MPEC
	Ssh2	7.96314e-201	0.633454	0.592	0.203	1.08808e-196	MPEC
	Rpl23a	4.56032e-197	0.588051	0.995	0.975	6.23122e-193	MPEC
	Txnip	3.30212e-196	0.841143	0.826	0.504	4.51201e-192	MPEC
	Snhg12	3.08575e-194	0.620648	0.514	0.162	4.21637e-190	MPEC
	Rps25	1.74596e-180	0.529315	0.997	0.967	2.38568e-176	MPEC
	Snhg8	2.53467e-177	0.647785	0.704	0.341	3.46337e-173	MPEC
	Rpl24	2.46847e-176	0.408817	1	0.997	3.37292e-172	MPEC
	Naca	2.27447e-172	0.43811	1	0.998	3.10783e-168	MPEC
	Snhg1	9.61661e-171	0.647643	0.691	0.332	1.31401e-166	MPEC
	Kbtbd11	6.70715e-160	0.450898	0.433	0.121	9.16465e-156	MPEC
	Dusp1	7.49064e-160	0.803152	0.791	0.484	1.02352e-155	MPEC
	Rps15	1.5693e-156	0.456114	1	0.991	2.1443e-152	MPEC
	Sidt1	3.44885e-149	0.54987	0.619	0.274	4.71251e-145	MPEC
	Zfas1	5.13459e-146	0.604173	0.597	0.274	7.01591e-142	MPEC
	Lef1	8.08729e-146	0.601315	0.685	0.346	1.10505e-141	MPEC
	Cd69	2.06898e-139	0.720833	0.9	0.73	2.82705e-135	MPEC
	Epb41l4aos	2.87332e-134	0.4746	0.475	0.181	3.92611e-130	MPEC
	Rabac1	3.86602e-133	0.568453	0.736	0.444	5.28253e-129	MPEC
	Klk8	1.45783e-131	0.564698	0.645	0.322	1.99199e-127	MPEC
	Fos	2.81147e-131	0.69564	0.768	0.48	3.8416e-127	MPEC
	Irf7	9.85678e-125	0.615787	0.756	0.466	1.34683e-120	MPEC
	Thada	1.8168e-124	0.374212	0.355	0.1	2.48247e-120	MPEC
	Nsa2	3.15733e-121	0.444188	0.98	0.946	4.31417e-117	MPEC
	Rpl4	2.74921e-120	0.377226	1	0.998	3.75652e-116	MPEC
	Btg1	3.36234e-120	0.585097	0.826	0.578	4.5943e-116	MPEC
	Rps27rt	1.00172e-119	0.473331	0.504	0.217	1.36875e-115	MPEC
	Satb1	1.02078e-118	0.449865	0.503	0.208	1.39479e-114	MPEC
	Mrpl23	1.47247e-117	0.498297	0.638	0.34	2.01198e-113	MPEC
	Pde2a	5.51031e-115	0.396404	0.409	0.141	7.52929e-111	MPEC
	Foxp1	4.05792e-113	0.476693	0.676	0.364	5.54474e-109	MPEC
	Hspe1	3.54602e-112	0.487591	0.87	0.735	4.84529e-108	MPEC
	Emb	2.94388e-108	0.484208	0.732	0.422	4.02252e-104	MPEC
	Pabpc1	1.19793e-106	0.373347	0.998	0.99	1.63685e-102	MPEC
	Dennd2d	5.98847e-105	0.432635	0.488	0.215	8.18264e-101	MPEC
	Ppp1r15a	1.96427e-102	0.54811	0.745	0.475	2.68398e-98	MPEC
	Ccnd2	4.60217e-102	0.475567	0.648	0.347	6.28841e-98	MPEC
	Myc	3.62795e-101	0.424568	0.391	0.145	4.95723e-97	MPEC
	Rpl41	1.1607e-99	0.296583	1	1	1.58598e-95	MPEC
	Rapgef6	1.58368e-98	0.434771	0.743	0.472	2.16395e-94	MPEC
	Nme2	2.25005e-97	0.373456	0.998	0.98	3.07447e-93	MPEC
	Fbl	1.8381e-95	0.440121	0.708	0.44	2.51158e-91	MPEC
	Mettl1	1.78034e-93	0.298989	0.269	0.075	2.43265e-89	MPEC
	Rpl31	4.20668e-93	0.360785	0.99	0.965	5.748e-89	MPEC
	Pim2	5.5055e-91	0.462317	0.508	0.25	7.52272e-87	MPEC
	Zfp36l1	1.97579e-90	0.481482	0.628	0.35	2.69972e-86	MPEC
	Eef1d	1.82536e-89	0.381275	0.966	0.931	2.49418e-85	MPEC
	Arl4c	2.28683e-89	0.385232	0.517	0.249	3.12472e-85	MPEC
	Tespa1	3.77878e-85	0.310394	0.358	0.135	5.16332e-81	MPEC
	Gm26917	2.05272e-83	0.543061	0.808	0.579	2.80484e-79	MPEC
	Chd3	2.2569e-80	0.374044	0.497	0.246	3.08383e-76	MPEC
	Eif3f	9.23714e-80	0.327133	0.997	0.99	1.26216e-75	MPEC
	Uba52	2.3388e-79	0.343485	0.987	0.951	3.19574e-75	MPEC
	Pdcd4	3.77191e-79	0.395964	0.492	0.252	5.15394e-75	MPEC
	Txk	8.07847e-79	0.394392	0.641	0.381	1.10384e-74	MPEC
	Srsf5	2.89123e-77	0.402272	0.825	0.652	3.95058e-73	MPEC
	Ddx5	2.66094e-76	0.348807	0.991	0.974	3.63591e-72	MPEC
	Gramd3	5.56221e-76	0.363625	0.864	0.712	7.60021e-72	MPEC
	Zfp36	3.7948e-74	0.585059	0.854	0.724	5.18521e-70	MPEC
	Eif1	8.03348e-71	0.283091	0.999	0.999	1.09769e-66	MPEC
	Snhg15	1.58559e-70	0.294863	0.29	0.108	2.16655e-66	MPEC
	Grcc10	2.60971e-70	0.377444	0.902	0.815	3.56591e-66	MPEC
	Zfp36l2	5.63582e-70	0.366399	0.735	0.485	7.70078e-66	MPEC
	Pnrc1	5.73219e-69	0.367658	0.895	0.752	7.83246e-65	MPEC
	Fam169b	6.32578e-69	0.308367	0.391	0.179	8.64354e-65	MPEC
	Hsp90ab1	1.05051e-65	0.250095	1	0.999	1.43542e-61	MPEC
	Eef1g	1.6484e-65	0.360522	0.934	0.896	2.25238e-61	MPEC
	Nop10	1.7412e-65	0.396778	0.757	0.592	2.37917e-61	MPEC
	Pdlim1	5.50477e-65	0.303751	0.436	0.219	7.52172e-61	MPEC
	1110038B12Rik	2.71452e-64	0.338371	0.403	0.2	3.70912e-60	MPEC
	Cox7a2l	7.47575e-64	0.341849	0.901	0.81	1.02149e-59	MPEC
	Hmgn1	1.8732e-63	0.325009	0.531	0.302	2.55954e-59	MPEC
	Gnl3	2.76628e-63	0.329586	0.401	0.197	3.77985e-59	MPEC
	Rnf138	2.89867e-63	0.380092	0.703	0.486	3.96075e-59	MPEC
	Fam189b	1.66446e-62	0.343803	0.592	0.357	2.27432e-58	MPEC
	Ass1	5.87501e-62	0.282583	0.313	0.13	8.02762e-58	MPEC
	Impdh2	1.09891e-60	0.338933	0.586	0.36	1.50155e-56	MPEC
	Npc2	3.60453e-59	0.357559	0.933	0.893	4.92523e-55	MPEC
	Jund	1.3851e-57	0.394958	0.699	0.504	1.89261e-53	MPEC
	Ifi208	2.62839e-57	0.36432	0.543	0.325	3.59143e-53	MPEC
	Klf2	7.77896e-56	0.462169	0.779	0.629	1.06292e-51	MPEC
	Rpl22l1	9.6048e-56	0.319224	0.984	0.973	1.3124e-51	MPEC
	Ifit3	1.30727e-55	0.341334	0.358	0.169	1.78626e-51	MPEC
	Itm2a	2.5652e-54	0.314882	0.266	0.112	3.50509e-50	MPEC
	C1qbp	8.17599e-54	0.277746	0.562	0.342	1.11717e-49	MPEC
	Atp5g2	1.07607e-52	0.254627	0.994	0.985	1.47034e-48	MPEC
	Tcp11l2	5.886e-50	0.263785	0.368	0.188	8.04263e-46	MPEC
	Bzw2	2.30387e-49	0.264187	0.387	0.206	3.14801e-45	MPEC
	Jaml	2.98897e-48	0.252885	0.397	0.209	4.08412e-44	MPEC
	Ier5	5.86188e-48	0.298379	0.465	0.273	8.00968e-44	MPEC
	Slfn1	8.12834e-48	0.307951	0.725	0.528	1.11066e-43	MPEC
	Peli1	1.8825e-47	0.29494	0.599	0.398	2.57225e-43	MPEC
	Klf3	6.5676e-46	0.277511	0.458	0.266	8.97397e-42	MPEC
	H2-Q4	5.92871e-45	0.283409	0.856	0.718	8.10099e-41	MPEC
	Eif3e	2.0872e-44	0.292665	0.879	0.814	2.85195e-40	MPEC
	Nfkbia	3.53443e-44	0.378133	0.914	0.844	4.82945e-40	MPEC
	Hspbp1	9.16336e-43	0.252489	0.344	0.185	1.25208e-38	MPEC
	Eif4a2	1.32982e-42	0.273712	0.553	0.367	1.81706e-38	MPEC
	A930005H10Rik	2.32116e-42	0.252784	0.361	0.199	3.17164e-38	MPEC
	Trmt112	4.54848e-41	0.270939	0.88	0.837	6.21504e-37	MPEC
	Gpr183	2.33089e-40	0.253309	0.475	0.287	3.18492e-36	MPEC
	Ctss	3.7321e-39	0.250218	0.476	0.3	5.09955e-35	MPEC
	Cirbp	9.09545e-35	0.273887	0.55	0.39	1.2428e-30	MPEC
	Usp18	1.63143e-34	0.262295	0.439	0.278	2.22919e-30	MPEC
	Gm10076	2.58062e-34	0.255054	0.517	0.357	3.52616e-30	MPEC
	Tgtp2	5.50113e-32	0.255983	0.428	0.271	7.51674e-28	MPEC
	Bst2	1.08058e-30	0.270959	0.74	0.611	1.4765e-26	MPEC
	Bola2	1.65385e-30	0.260893	0.706	0.568	2.25982e-26	MPEC
	Cdk2ap2	1.13592e-29	0.253843	0.745	0.645	1.55212e-25	MPEC
	Hist1h2ae	0	3.41634	0.906	0.327	0	Cycling
	Hist1h2ap	0	2.48235	0.82	0.105	0	Cycling
	Tuba1b	0	2.45292	0.973	0.599	0	Cycling
	Stmn1	0	2.31348	0.913	0.314	0	Cycling
	Pclaf	0	2.2887	0.856	0.191	0	Cycling
	H2afx	0	2.19608	0.804	0.233	0	Cycling
	Top2a	0	2.11516	0.873	0.198	0	Cycling
	Mki67	0	1.99678	0.833	0.169	0	Cycling
	Birc5	0	1.99112	0.814	0.146	0	Cycling
	Rrm2	0	1.69831	0.695	0.103	0	Cycling
	Hist1h1d	0	1.59375	0.72	0.123	0	Cycling
	Ccna2	0	1.55591	0.753	0.085	0	Cycling
	Smc2	0	1.53177	0.817	0.174	0	Cycling
	Cdca8	0	1.49108	0.745	0.113	0	Cycling
	Nusap1	0	1.48027	0.71	0.049	0	Cycling
	Cenpf	0	1.38477	0.599	0.067	0	Cycling
	Cdk1	0	1.37382	0.704	0.065	0	Cycling
	Prc1	0	1.29706	0.711	0.085	0	Cycling
	Spc24	0	1.29448	0.741	0.09	0	Cycling
	Tpx2	0	1.28059	0.695	0.081	0	Cycling
	Tk1	0	1.27477	0.68	0.122	0	Cycling
	Cdca3	0	1.26061	0.697	0.094	0	Cycling
	Asf1b	0	1.24793	0.694	0.101	0	Cycling
	Incenp	0	1.23562	0.747	0.148	0	Cycling
	Cenpe	0	1.23103	0.647	0.075	0	Cycling
	Kif11	0	1.22303	0.694	0.067	0	Cycling
	Plk1	0	1.13522	0.624	0.05	0	Cycling
	Aurkb	0	1.12055	0.637	0.059	0	Cycling
	Hist1h2ak	0	1.10938	0.498	0.047	0	Cycling
	Fbxo5	0	1.09333	0.645	0.047	0	Cycling
	Tacc3	0	1.05682	0.645	0.099	0	Cycling
	Hmmr	0	1.0074	0.569	0.051	0	Cycling
	Kif22	0	0.983558	0.615	0.058	0	Cycling
	Ckap2l	0	0.954827	0.594	0.048	0	Cycling
	Knl1	0	0.950041	0.612	0.059	0	Cycling
	Kif15	0	0.92048	0.588	0.057	0	Cycling
	Esco2	0	0.906873	0.546	0.025	0	Cycling
	Ncaph	0	0.865661	0.565	0.055	0	Cycling
	Ndc80	0	0.794161	0.551	0.065	0	Cycling
	Ncapg	0	0.780229	0.542	0.053	0	Cycling
	Shcbp1	0	0.748187	0.524	0.033	0	Cycling
	Spc25	0	0.734192	0.501	0.037	0	Cycling
	Cdca5	0	0.730458	0.509	0.031	0	Cycling
	Cdca2	0	0.718452	0.502	0.035	0	Cycling
	Mxd3	0	0.709734	0.482	0.019	0	Cycling
	Mis18bp1	0	0.69439	0.446	0.029	0	Cycling
	Ska1	0	0.694271	0.469	0.027	0	Cycling
	Sgo2a	0	0.676924	0.464	0.033	0	Cycling
	Rad51ap1	0	0.638745	0.461	0.037	0	Cycling
	Nuf2	0	0.613081	0.435	0.028	0	Cycling
	Neil3	0	0.595005	0.425	0.027	0	Cycling
	Kifc1	6.48184e-307	0.643078	0.461	0.039	8.85679e-303	Cycling
	Aurka	2.06424e-303	0.650823	0.419	0.03	2.82058e-299	Cycling
	Hmgb2	5.56569e-302	1.99329	0.997	0.867	7.60495e-298	Cycling
	Hist1h1b	1.72986e-298	2.23703	0.82	0.272	2.36368e-294	Cycling
	Hist1h2bj	2.76272e-294	1.08897	0.628	0.106	3.77499e-290	Cycling
	Kif2c	6.45754e-292	0.511927	0.395	0.026	8.82358e-288	Cycling
	Pbk	1.00787e-291	0.478951	0.342	0.015	1.37716e-287	Cycling
	Kif4	2.59908e-290	0.62292	0.441	0.037	3.55139e-286	Cycling
	Cit	3.00295e-283	0.659679	0.496	0.055	4.10323e-279	Cycling
	Cks1b	1.60945e-281	1.26311	0.698	0.15	2.19916e-277	Cycling
	Hist1h1e	2.74006e-278	2.03839	0.883	0.363	3.74402e-274	Cycling
	Ncapd2	7.27311e-277	0.802919	0.572	0.084	9.93798e-273	Cycling
	Ube2c	4.68049e-276	2.33897	0.74	0.207	6.39542e-272	Cycling
	Prr11	8.78583e-276	0.491599	0.348	0.019	1.2005e-271	Cycling
	Depdc1a	5.70894e-275	0.580664	0.423	0.037	7.8007e-271	Cycling
	Cep55	6.30854e-274	0.657788	0.462	0.047	8.61999e-270	Cycling
	Tubb5	2.24902e-273	1.93047	0.993	0.885	3.07306e-269	Cycling
	Hist2h2ac	3.72335e-272	1.1077	0.618	0.114	5.08758e-268	Cycling
	Clspn	1.21562e-268	0.833414	0.557	0.079	1.66103e-264	Cycling
	Kif23	5.68022e-268	0.84148	0.574	0.09	7.76145e-264	Cycling
	Bub1	2.08721e-267	0.541221	0.396	0.032	2.85196e-263	Cycling
	Hist1h2bb	8.47275e-265	0.90722	0.469	0.055	1.15772e-260	Cycling
	Bub1b	8.79811e-264	0.569177	0.425	0.04	1.20217e-259	Cycling
	Ccdc34	7.09926e-263	0.808353	0.554	0.085	9.70043e-259	Cycling
	Rrm1	9.18835e-262	0.998616	0.698	0.156	1.2555e-257	Cycling
	Sapcd2	3.06221e-257	0.462836	0.333	0.02	4.1842e-253	Cycling
	Kif20a	1.5863e-256	0.58023	0.412	0.038	2.16752e-252	Cycling
	Ccnf	9.07357e-255	0.491379	0.368	0.027	1.23981e-250	Cycling
	Sgo1	4.62606e-254	0.48315	0.363	0.027	6.32105e-250	Cycling
	Ptma	4.88975e-253	1.34082	0.999	0.998	6.68136e-249	Cycling
	Melk	1.13256e-249	0.450508	0.339	0.022	1.54753e-245	Cycling
	Kif20b	1.21759e-247	0.751256	0.504	0.07	1.66371e-243	Cycling
	Spdl1	4.4177e-247	0.445255	0.333	0.021	6.03635e-243	Cycling
	Cdc20	5.43193e-247	0.905952	0.492	0.067	7.42219e-243	Cycling
	Rad51	1.75295e-240	0.650204	0.464	0.059	2.39524e-236	Cycling
	Pimreg	3.84533e-240	0.467892	0.298	0.015	5.25426e-236	Cycling
	Diaph3	4.36201e-239	0.615441	0.496	0.068	5.96025e-235	Cycling
	BC030867	1.17067e-238	0.355669	0.268	0.01	1.5996e-234	Cycling
	Tyms	4.33303e-238	1.15153	0.664	0.166	5.92065e-234	Cycling
	Ska3	1.96816e-237	0.420635	0.335	0.024	2.6893e-233	Cycling
	Dlgap5	9.40544e-237	0.733669	0.504	0.075	1.28516e-232	Cycling
	Aspm	1.73875e-233	0.61619	0.406	0.042	2.37582e-229	Cycling
	Spag5	6.04033e-233	0.418369	0.319	0.021	8.25351e-229	Cycling
	Ttk	1.71003e-232	0.369002	0.279	0.013	2.33659e-228	Cycling
	Parpbp	1.8766e-232	0.473885	0.345	0.027	2.56419e-228	Cycling
	Tmpo	4.44733e-232	1.02476	0.694	0.185	6.07684e-228	Cycling
	Hmgb1	1.08208e-230	1.18284	0.996	0.922	1.47855e-226	Cycling
	Lmnb1	8.25724e-230	1.26044	0.807	0.28	1.12827e-225	Cycling
	Hist1h2ab	1.32914e-228	1.39416	0.757	0.253	1.81614e-224	Cycling
	Ccnb1	3.46745e-227	0.798874	0.459	0.064	4.73793e-223	Cycling
	Cenpn	7.72957e-227	0.441989	0.33	0.025	1.05617e-222	Cycling
	Ccnb2	9.00503e-226	1.06329	0.618	0.127	1.23045e-221	Cycling
	Tubb4b	4.36692e-225	1.85618	0.894	0.506	5.96697e-221	Cycling
	Foxm1	7.12379e-225	0.382544	0.269	0.013	9.73394e-221	Cycling
	Ect2	1.12949e-224	0.5203	0.393	0.041	1.54333e-220	Cycling
	Gtse1	2.7067e-223	0.375324	0.286	0.016	3.69843e-219	Cycling
	Cenpm	3.38838e-220	0.634249	0.488	0.076	4.62989e-216	Cycling
	Poc1a	2.70206e-219	0.513116	0.402	0.047	3.69209e-215	Cycling
	Hist1h1a	1.23191e-218	0.635521	0.389	0.043	1.68328e-214	Cycling
	Hist1h2ai	2.79796e-218	0.68759	0.432	0.058	3.82313e-214	Cycling
	Cdc45	6.07928e-215	0.477428	0.399	0.046	8.30673e-211	Cycling
	Kpna2	1.08194e-214	0.989135	0.532	0.103	1.47836e-210	Cycling
	Hist1h2ac	1.33982e-212	0.650387	0.403	0.05	1.83074e-208	Cycling
	Hist1h2bm	2.03474e-211	0.613114	0.401	0.049	2.78027e-207	Cycling
	Ezh2	1.78943e-209	0.891546	0.664	0.173	2.44508e-205	Cycling
	Tuba1c	4.80758e-209	1.78431	0.803	0.362	6.56907e-205	Cycling
	Trip13	2.22277e-208	0.413506	0.329	0.029	3.03719e-204	Cycling
	Gmnn	6.65746e-207	0.936085	0.635	0.162	9.09676e-203	Cycling
	Ube2s	4.79288e-206	1.14692	0.771	0.307	6.54899e-202	Cycling
	Cks2	5.52412e-206	1.32091	0.74	0.272	7.54816e-202	Cycling
	Cenpp	6.5234e-202	0.440495	0.356	0.038	8.91357e-198	Cycling
	Cdkn3	1.14459e-201	0.662479	0.433	0.063	1.56397e-197	Cycling
	Dek	7.20012e-200	1.17378	0.927	0.571	9.83824e-196	Cycling
	Hist1h3c	3.1991e-199	0.791418	0.504	0.096	4.37125e-195	Cycling
	Mad2l1	2.75571e-197	0.665052	0.508	0.095	3.7654e-193	Cycling
	Cdc25c	6.95544e-197	0.358768	0.259	0.015	9.50392e-193	Cycling
	E2f8	3.03472e-196	0.416476	0.309	0.027	4.14664e-192	Cycling
	Hmgn2	3.59793e-196	1.36372	0.941	0.602	4.91622e-192	Cycling
	Hist1h2bg	8.89138e-195	0.609738	0.352	0.04	1.21492e-190	Cycling
	Hist1h2bn	1.84407e-193	0.510024	0.326	0.033	2.51973e-189	Cycling
	Cenph	1.14837e-190	0.403438	0.323	0.032	1.56914e-186	Cycling
	Smc4	4.03236e-190	1.22648	0.906	0.517	5.50982e-186	Cycling
	H2afz	1.03728e-189	1.31177	0.996	0.963	1.41734e-185	Cycling
	Stil	1.15811e-184	0.38322	0.298	0.027	1.58244e-180	Cycling
	Kif14	2.24284e-183	0.36346	0.278	0.022	3.06461e-179	Cycling
	Arhgap11a	3.75798e-183	0.472391	0.388	0.053	5.13491e-179	Cycling
	Brip1	2.17367e-180	0.437693	0.346	0.041	2.97011e-176	Cycling
	Anp32b	2.91974e-180	1.0894	0.96	0.73	3.98953e-176	Cycling
	Anp32e	7.39003e-179	1.07683	0.84	0.419	1.00977e-174	Cycling
	Ckap2	4.43603e-176	0.48241	0.339	0.041	6.06139e-172	Cycling
	Mastl	2.38463e-175	0.344603	0.263	0.021	3.25836e-171	Cycling
	Lockd	1.93037e-172	0.705181	0.505	0.112	2.63765e-168	Cycling
	Cip2a	6.89081e-172	0.378392	0.303	0.032	9.41561e-168	Cycling
	Lig1	9.08066e-170	0.808719	0.575	0.145	1.24078e-165	Cycling
	Hist1h2bh	2.56634e-168	0.45702	0.263	0.023	3.50665e-164	Cycling
	Hist1h3e	3.09764e-167	1.12321	0.662	0.225	4.23262e-163	Cycling
	Pmf1	1.97395e-165	0.653614	0.559	0.144	2.6972e-161	Cycling
	Anln	4.42318e-165	0.345046	0.269	0.024	6.04383e-161	Cycling
	Hist1h1c	1.24478e-164	1.16869	0.645	0.218	1.70087e-160	Cycling
	Tcf19	2.80529e-163	0.650285	0.433	0.083	3.83315e-159	Cycling
	Mcm5	3.13229e-161	0.844392	0.621	0.18	4.27996e-157	Cycling
	Cenpl	3.3158e-161	0.454315	0.373	0.058	4.53071e-157	Cycling
	Rfc5	6.8857e-161	0.658334	0.539	0.137	9.40863e-157	Cycling
	Cenpw	6.86214e-157	0.772943	0.621	0.193	9.37643e-153	Cycling
	Mybl2	2.85678e-156	0.39511	0.299	0.035	3.90351e-152	Cycling
	Cenpa	8.84845e-156	1.2184	0.674	0.239	1.20905e-151	Cycling
	Cdkn2c	2.47996e-155	0.411609	0.335	0.047	3.38862e-151	Cycling
	Hist2h2bb	2.6842e-155	0.655648	0.27	0.028	3.66769e-151	Cycling
	Uhrf1	6.44538e-154	0.572298	0.458	0.095	8.80697e-150	Cycling
	Nek2	1.19145e-153	0.406385	0.298	0.035	1.628e-149	Cycling
	Ncapg2	1.52972e-153	0.437886	0.351	0.052	2.09021e-149	Cycling
	Ran	3.15612e-153	1.00858	0.967	0.848	4.31253e-149	Cycling
	Dut	3.71296e-153	1.16413	0.815	0.403	5.07339e-149	Cycling
	H2afv	8.24351e-153	1.20301	0.897	0.611	1.12639e-148	Cycling
	Hist1h4i	2.64134e-152	0.520582	0.399	0.073	3.60912e-148	Cycling
	Ube2t	6.06779e-151	0.452649	0.396	0.072	8.29103e-147	Cycling
	Rfc4	1.53083e-144	0.608736	0.481	0.115	2.09173e-140	Cycling
	Ticrr	4.48351e-144	0.31317	0.262	0.028	6.12627e-140	Cycling
	Rcc1	6.34444e-142	0.47336	0.415	0.085	8.66904e-138	Cycling
	Mcm7	7.62017e-139	0.83085	0.601	0.2	1.04122e-134	Cycling
	Dbf4	8.98072e-138	0.588758	0.525	0.144	1.22713e-133	Cycling
	Hist1h4d	1.40695e-136	0.977329	0.707	0.311	1.92246e-132	Cycling
	Plk4	9.0157e-136	0.505458	0.416	0.089	1.2319e-131	Cycling
	Bub3	1.18891e-135	0.941365	0.757	0.405	1.62453e-131	Cycling
	Dhfr	3.54527e-134	0.443117	0.362	0.066	4.84426e-130	Cycling
	Nucks1	7.74598e-134	0.789921	0.667	0.259	1.05841e-129	Cycling
	Knstrn	9.66388e-134	0.543362	0.454	0.107	1.32047e-129	Cycling
	Cmc2	6.15071e-133	0.633613	0.571	0.183	8.40433e-129	Cycling
	Rad21	8.74456e-133	0.871658	0.754	0.353	1.19486e-128	Cycling
	Suv39h1	2.49318e-131	0.4067	0.376	0.073	3.40668e-127	Cycling
	Ckap5	3.78986e-131	0.592795	0.499	0.134	5.17847e-127	Cycling
	Nrm	1.72213e-130	0.777295	0.577	0.2	2.35311e-126	Cycling
	Hmgb3	5.95195e-130	0.542351	0.431	0.101	8.13275e-126	Cycling
	Fen1	8.50018e-129	0.624512	0.554	0.172	1.16146e-124	Cycling
	Gm10282	1.06872e-128	0.605539	0.514	0.147	1.4603e-124	Cycling
	Hjurp	4.47283e-128	0.53497	0.468	0.118	6.11167e-124	Cycling
	Gm4316	7.22866e-128	0.65804	0.461	0.117	9.87724e-124	Cycling
	Tubg1	3.85794e-126	0.539687	0.468	0.124	5.27149e-122	Cycling
	Prim1	2.30176e-124	0.504446	0.436	0.106	3.14512e-120	Cycling
	Dbi	1.36058e-123	0.801087	0.876	0.531	1.85909e-119	Cycling
	Kif18a	6.23928e-122	0.344623	0.272	0.039	8.52535e-118	Cycling
	Cenps	5.36666e-121	0.354907	0.313	0.053	7.333e-117	Cycling
	4930579G24Rik	2.65256e-120	0.331121	0.278	0.042	3.62446e-116	Cycling
	Selenoh	1.48597e-117	0.748921	0.853	0.502	2.03044e-113	Cycling
	Hist1h2be	1.1432e-114	0.420829	0.286	0.048	1.56206e-110	Cycling
	Atad5	1.32357e-114	0.465369	0.396	0.092	1.80853e-110	Cycling
	Banf1	1.01178e-113	0.817345	0.873	0.643	1.38249e-109	Cycling
	Pola1	2.42942e-113	0.457757	0.399	0.095	3.31955e-109	Cycling
	Hnrnpab	8.91011e-111	0.827161	0.791	0.455	1.21748e-106	Cycling
	Ska2	3.86403e-110	0.375737	0.315	0.061	5.27981e-106	Cycling
	Fzr1	2.31484e-109	0.586254	0.461	0.138	3.163e-105	Cycling
	Cenpk	3.43293e-109	0.354243	0.309	0.058	4.69076e-105	Cycling
	Hnrnpa3	5.28896e-109	0.663128	0.997	0.976	7.22683e-105	Cycling
	Rnaseh2b	1.05723e-108	0.554048	0.525	0.175	1.4446e-104	Cycling
	Arl6ip1	3.83853e-108	1.22613	0.98	0.905	5.24497e-104	Cycling
	Haus4	4.01104e-108	0.528529	0.482	0.148	5.48068e-104	Cycling
	Bard1	3.13415e-107	0.339638	0.295	0.053	4.28251e-103	Cycling
	Smc1a	1.38209e-106	0.756464	0.805	0.466	1.88849e-102	Cycling
	Ssrp1	4.58269e-106	0.728008	0.834	0.506	6.26179e-102	Cycling
	Ppia	3.36641e-105	0.653263	0.999	1	4.59986e-101	Cycling
	Nap1l1	7.32421e-105	0.876927	0.89	0.657	1.00078e-100	Cycling
	Dctpp1	6.95973e-104	0.593734	0.562	0.21	9.50978e-100	Cycling
	Cdc25b	8.82238e-104	0.796849	0.599	0.247	1.20549e-99	Cycling
	Lsm2	1.45142e-103	0.643455	0.582	0.235	1.98322e-99	Cycling
	Bora	6.47277e-102	0.371462	0.343	0.077	8.84439e-98	Cycling
	Fkbp2	8.40503e-102	0.580363	0.582	0.223	1.14846e-97	Cycling
	Ncaph2	1.43198e-100	0.567227	0.598	0.236	1.95665e-96	Cycling
	Gpsm2	3.33316e-100	0.348789	0.28	0.052	4.55443e-96	Cycling
	Hirip3	1.8991e-99	0.370822	0.326	0.071	2.59493e-95	Cycling
	Brca2	1.23273e-98	0.300239	0.266	0.047	1.6844e-94	Cycling
	Snrpd1	1.58523e-96	0.709903	0.834	0.545	2.16605e-92	Cycling
	Cbx5	6.29841e-96	0.438139	0.446	0.133	8.60615e-92	Cycling
	Atpif1	1.13433e-95	0.626824	0.8	0.428	1.54995e-91	Cycling
	Ncapd3	1.97034e-95	0.490246	0.456	0.142	2.69228e-91	Cycling
	Nsd2	4.37901e-95	0.465159	0.432	0.128	5.98349e-91	Cycling
	Nasp	1.90687e-94	0.660697	0.617	0.272	2.60555e-90	Cycling
	Haspin	4.06816e-94	0.332725	0.298	0.063	5.55873e-90	Cycling
	Racgap1	4.39104e-94	0.707966	0.67	0.336	5.99992e-90	Cycling
	Calm3	1.25167e-92	0.655558	0.884	0.584	1.71028e-88	Cycling
	Prim2	1.79287e-92	0.366201	0.32	0.074	2.44978e-88	Cycling
	Dnmt1	4.4196e-92	0.608971	0.632	0.27	6.03895e-88	Cycling
	Tagln2	1.0627e-91	0.779223	0.967	0.881	1.45207e-87	Cycling
	1500009L16Rik	3.28749e-91	0.608481	0.495	0.172	4.49203e-87	Cycling
	Sass6	3.35742e-91	0.300279	0.275	0.054	4.58758e-87	Cycling
	Rangap1	1.1199e-90	0.57482	0.574	0.237	1.53023e-86	Cycling
	Tipin	1.31197e-90	0.581358	0.512	0.19	1.79268e-86	Cycling
	Hint1	1.97818e-90	0.597972	0.981	0.887	2.70298e-86	Cycling
	Fignl1	1.57907e-89	0.325586	0.289	0.061	2.15765e-85	Cycling
	Orc6	2.4912e-89	0.480558	0.455	0.15	3.40398e-85	Cycling
	Ranbp1	3.26979e-89	0.764002	0.795	0.51	4.46784e-85	Cycling
	Rfwd3	3.62358e-89	0.343604	0.355	0.091	4.95127e-85	Cycling
	Reep4	1.29711e-88	0.534208	0.446	0.15	1.77237e-84	Cycling
	Haus5	2.20825e-88	0.274103	0.255	0.048	3.01736e-84	Cycling
	Pcna	5.67443e-88	0.876581	0.611	0.314	7.75354e-84	Cycling
	Gm43305	4.04544e-87	0.701699	0.452	0.157	5.5277e-83	Cycling
	Pold1	6.20398e-87	0.362883	0.366	0.099	8.47711e-83	Cycling
	Cdca4	7.61286e-87	0.550907	0.569	0.244	1.04022e-82	Cycling
	Gapdh	2.44295e-86	0.562141	0.993	0.951	3.33805e-82	Cycling
	Pkmyt1	3.47471e-86	0.355113	0.316	0.077	4.74784e-82	Cycling
	Hist1h3f	4.25606e-86	0.551176	0.405	0.126	5.81549e-82	Cycling
	Hmgn5	7.5241e-86	0.475124	0.472	0.163	1.02809e-81	Cycling
	Syce2	1.56909e-85	0.315786	0.265	0.054	2.144e-81	Cycling
	Gins2	2.89112e-85	0.365678	0.313	0.076	3.95042e-81	Cycling
	Hnrnpa2b1	3.03731e-85	0.560588	0.994	0.979	4.15017e-81	Cycling
	Chaf1a	5.95631e-85	0.33891	0.312	0.075	8.13871e-81	Cycling
	Tmem97	3.97233e-84	0.361013	0.323	0.082	5.42779e-80	Cycling
	Zfp367	4.11976e-84	0.330589	0.278	0.06	5.62924e-80	Cycling
	Rbl1	4.29988e-84	0.38079	0.366	0.102	5.87535e-80	Cycling
	Mcm3	1.8374e-83	0.567514	0.568	0.23	2.51062e-79	Cycling
	Slbp	2.58241e-83	0.774933	0.688	0.4	3.52861e-79	Cycling
	Actb	8.28064e-83	0.496835	1	1	1.13147e-78	Cycling
	Lgals1	1.35942e-82	0.765111	0.98	0.895	1.85751e-78	Cycling
	Jpt1	8.70083e-82	0.732552	0.93	0.798	1.18888e-77	Cycling
	Nup62	1.8603e-81	0.446532	0.438	0.15	2.54192e-77	Cycling
	Prdx4	2.17269e-81	0.328153	0.289	0.067	2.96876e-77	Cycling
	Mrpl18	4.20503e-81	0.590183	0.811	0.53	5.74575e-77	Cycling
	Nelfe	1.27801e-80	0.429324	0.442	0.153	1.74627e-76	Cycling
	Exosc8	1.17899e-79	0.541831	0.662	0.335	1.61098e-75	Cycling
	Cdk2	2.88771e-78	0.292746	0.28	0.065	3.94577e-74	Cycling
	Csrp1	6.23235e-78	0.511807	0.525	0.22	8.51588e-74	Cycling
	Mbnl3	7.41073e-77	0.268284	0.252	0.054	1.0126e-72	Cycling
	Psat1	7.61516e-77	0.465654	0.476	0.183	1.04054e-72	Cycling
	Hpf1	4.64442e-76	0.54391	0.601	0.288	6.34614e-72	Cycling
	Clic1	1.82986e-75	0.621487	0.987	0.984	2.50032e-71	Cycling
	Anapc5	1.04771e-74	0.570752	0.722	0.408	1.4316e-70	Cycling
	Nxt1	2.43751e-74	0.487823	0.514	0.218	3.33061e-70	Cycling
	Pgp	9.00163e-74	0.415398	0.446	0.164	1.22998e-69	Cycling
	Srsf3	4.78732e-73	0.617254	0.928	0.771	6.54139e-69	Cycling
	Plp2	9.09084e-73	0.594979	0.627	0.322	1.24217e-68	Cycling
	Rpa3	1.2485e-72	0.438969	0.456	0.175	1.70595e-68	Cycling
	Dnajc9	1.39799e-72	0.633468	0.682	0.383	1.91022e-68	Cycling
	Lsm3	4.10658e-72	0.494216	0.552	0.256	5.61124e-68	Cycling
	Hells	5.2787e-72	0.5003	0.448	0.168	7.21282e-68	Cycling
	Hsp90b1	8.52983e-72	0.639377	0.928	0.722	1.16552e-67	Cycling
	Rdm1	1.74808e-71	0.456831	0.416	0.152	2.38857e-67	Cycling
	Odf2	3.61618e-71	0.410927	0.392	0.133	4.94115e-67	Cycling
	Atp5j	7.83113e-71	0.475757	0.973	0.89	1.07005e-66	Cycling
	Ywhah	2.6513e-70	0.605138	0.858	0.638	3.62273e-66	Cycling
	Cmtm7	6.64126e-70	0.656988	0.718	0.428	9.07462e-66	Cycling
	Calm2	2.4867e-69	0.71095	0.893	0.747	3.39783e-65	Cycling
	Mns1	6.67606e-69	0.352062	0.338	0.103	9.12217e-65	Cycling
	Atad2	3.19891e-68	0.502361	0.538	0.242	4.37099e-64	Cycling
	Lmf2	9.19648e-68	0.326578	0.338	0.104	1.25661e-63	Cycling
	Pkm	2.12011e-67	0.506036	0.991	0.907	2.89692e-63	Cycling
	Rbbp7	5.37548e-67	0.560049	0.734	0.455	7.34506e-63	Cycling
	Snrpe	8.3619e-67	0.499256	0.969	0.883	1.14257e-62	Cycling
	Sdf2l1	4.41915e-66	0.462657	0.522	0.232	6.03833e-62	Cycling
	Nup85	1.54893e-65	0.343786	0.346	0.112	2.11646e-61	Cycling
	Maz	3.62649e-65	0.368617	0.376	0.13	4.95524e-61	Cycling
	Siva1	4.51896e-65	0.493834	0.449	0.186	6.1747e-61	Cycling
	Usp1	5.71192e-65	0.503828	0.518	0.238	7.80477e-61	Cycling
	Ybx1	7.72827e-65	0.565855	0.954	0.819	1.05599e-60	Cycling
	Rfc2	1.19121e-64	0.501758	0.577	0.291	1.62766e-60	Cycling
	Cbx3	1.56235e-64	0.467135	0.555	0.258	2.1348e-60	Cycling
	Dtl	1.86369e-64	0.368844	0.336	0.106	2.54654e-60	Cycling
	Mad1l1	1.87332e-64	0.304821	0.295	0.084	2.55971e-60	Cycling
	Crip1	2.31638e-64	0.601193	0.993	0.978	3.1651e-60	Cycling
	Rbbp8	2.96809e-63	0.415405	0.441	0.175	4.05559e-59	Cycling
	Txn1	4.56075e-63	0.526483	0.946	0.791	6.23181e-59	Cycling
	Rfc3	4.61881e-63	0.355083	0.339	0.11	6.31114e-59	Cycling
	Ddx39	2.0617e-62	0.55727	0.698	0.423	2.81711e-58	Cycling
	Raly	2.35022e-62	0.519587	0.843	0.609	3.21134e-58	Cycling
	Nmral1	1.72584e-61	0.294481	0.278	0.079	2.35819e-57	Cycling
	Mis18a	2.34573e-61	0.360334	0.412	0.159	3.2052e-57	Cycling
	CAAA01147332.1	2.35273e-61	0.354173	0.415	0.159	3.21477e-57	Cycling
	Tpi1	3.13074e-61	0.617145	0.639	0.37	4.27784e-57	Cycling
	Anxa2	1.16046e-60	0.641106	0.923	0.716	1.58565e-56	Cycling
	Tdp1	1.67361e-60	0.257377	0.253	0.067	2.28682e-56	Cycling
	Fabp5	3.43187e-60	0.385977	0.329	0.108	4.6893e-56	Cycling
	Tceal9	6.11892e-60	0.416951	0.441	0.185	8.36089e-56	Cycling
	Nudc	6.23758e-60	0.513943	0.662	0.399	8.52303e-56	Cycling
	Tfdp1	1.71799e-59	0.354739	0.355	0.125	2.34746e-55	Cycling
	Smc3	2.93786e-59	0.49159	0.617	0.334	4.01429e-55	Cycling
	Agfg2	4.87528e-59	0.332483	0.358	0.126	6.66159e-55	Cycling
	Timeless	7.0654e-59	0.273681	0.288	0.085	9.65417e-55	Cycling
	Rad18	5.6386e-58	0.265944	0.268	0.076	7.70459e-54	Cycling
	Prdx1	1.56715e-57	0.561585	0.94	0.84	2.14136e-53	Cycling
	Pold2	1.96348e-57	0.369266	0.408	0.163	2.68291e-53	Cycling
	Dtymk	1.98694e-57	0.439205	0.489	0.227	2.71496e-53	Cycling
	Rbbp4	2.07178e-57	0.575812	0.74	0.512	2.83088e-53	Cycling
	Calm1	5.64801e-57	0.401818	0.997	0.984	7.71744e-53	Cycling
	Hat1	6.06192e-57	0.423815	0.426	0.181	8.28301e-53	Cycling
	Acadl	6.39148e-57	0.490669	0.665	0.383	8.73332e-53	Cycling
	Ccne1	1.40131e-56	0.31043	0.283	0.087	1.91475e-52	Cycling
	Phgdh	2.74905e-56	0.546209	0.642	0.389	3.7563e-52	Cycling
	Suz12	3.48752e-56	0.351883	0.405	0.159	4.76535e-52	Cycling
	Casp3	4.02927e-56	0.510461	0.735	0.424	5.5056e-52	Cycling
	Fxn	1.41522e-55	0.342421	0.378	0.144	1.93376e-51	Cycling
	Pfn1	2.03553e-55	0.416522	1	1	2.78135e-51	Cycling
	Eri1	2.20323e-55	0.396261	0.449	0.196	3.01049e-51	Cycling
	Mms22l	2.49483e-55	0.256825	0.266	0.078	3.40893e-51	Cycling
	Etfb	3.3098e-55	0.505769	0.778	0.511	4.52251e-51	Cycling
	Actg1	4.46286e-55	0.466615	0.999	0.999	6.09805e-51	Cycling
	Ifi30	1.09876e-54	0.369545	0.352	0.13	1.50134e-50	Cycling
	Zw10	1.38791e-54	0.279332	0.302	0.098	1.89644e-50	Cycling
	Kmt5a	1.59442e-54	0.316242	0.336	0.118	2.17861e-50	Cycling
	Sumo2	2.08785e-54	0.534301	0.923	0.924	2.85284e-50	Cycling
	Smc6	3.09281e-54	0.515717	0.675	0.413	4.22601e-50	Cycling
	Cep83	5.63388e-54	0.314329	0.342	0.123	7.69814e-50	Cycling
	Tpm4	5.9743e-54	0.50496	0.75	0.482	8.16329e-50	Cycling
	Cep57	6.77617e-54	0.439452	0.545	0.281	9.25896e-50	Cycling
	Mis12	1.00412e-53	0.252786	0.256	0.075	1.37203e-49	Cycling
	Ndufa11	2.60565e-53	0.449266	0.866	0.657	3.56036e-49	Cycling
	Slc29a1	2.68108e-53	0.365887	0.381	0.152	3.66343e-49	Cycling
	Aarsd1	3.59387e-53	0.388498	0.466	0.213	4.91066e-49	Cycling
	Tinf2	4.00279e-53	0.307427	0.335	0.12	5.46942e-49	Cycling
	Actn4	1.43053e-52	0.477059	0.614	0.344	1.95468e-48	Cycling
	Rhno1	3.5464e-52	0.31539	0.349	0.131	4.8458e-48	Cycling
	Cbx1	1.17271e-51	0.433105	0.548	0.291	1.60239e-47	Cycling
	Gclm	1.51375e-51	0.538222	0.933	0.864	2.06839e-47	Cycling
	Nup107	9.88775e-51	0.255357	0.276	0.088	1.35106e-46	Cycling
	Pa2g4	1.72575e-50	0.486494	0.821	0.599	2.35806e-46	Cycling
	Elob	3.5284e-50	0.388945	0.994	0.923	4.8212e-46	Cycling
	Trim59	3.78651e-50	0.332746	0.353	0.136	5.17388e-46	Cycling
	Smarca5	3.94153e-50	0.461914	0.552	0.294	5.3857e-46	Cycling
	Ppil1	8.54232e-50	0.404386	0.502	0.248	1.16722e-45	Cycling
	Pole3	1.18595e-49	0.294983	0.335	0.125	1.62049e-45	Cycling
	Cox5b	2.56903e-49	0.375037	0.994	0.957	3.51032e-45	Cycling
	Cox5a	2.7634e-49	0.428572	0.967	0.895	3.7759e-45	Cycling
	Bex3	6.24649e-49	0.410458	0.489	0.248	8.5352e-45	Cycling
	Rbm3	8.55458e-49	0.406308	0.996	0.998	1.1689e-44	Cycling
	Fam111a	1.07901e-48	0.315506	0.412	0.175	1.47436e-44	Cycling
	Atp5o	1.303e-48	0.423591	0.911	0.759	1.78042e-44	Cycling
	Nudt21	1.59782e-48	0.449681	0.787	0.583	2.18326e-44	Cycling
	Snrpb	2.51896e-48	0.417446	0.956	0.833	3.4419e-44	Cycling
	Mcm6	4.54197e-48	0.505891	0.661	0.397	6.20614e-44	Cycling
	1810037I17Rik	5.32843e-48	0.547122	0.803	0.632	7.28076e-44	Cycling
	Nde1	5.55302e-48	0.379255	0.439	0.203	7.58765e-44	Cycling
	Wdr76	6.15233e-48	0.262798	0.276	0.091	8.40654e-44	Cycling
	Pih1d1	6.22204e-48	0.347764	0.421	0.186	8.5018e-44	Cycling
	Cox7a2	8.03988e-48	0.411943	0.944	0.808	1.09857e-43	Cycling
	Uchl5	2.3728e-47	0.361637	0.455	0.216	3.2422e-43	Cycling
	Cfl1	2.96524e-47	0.336792	1	1	4.0517e-43	Cycling
	Anapc15	3.08423e-47	0.30561	0.376	0.156	4.21429e-43	Cycling
	Reep5	7.03326e-47	0.442564	0.946	0.775	9.61024e-43	Cycling
	Atp5g3	8.7789e-47	0.408044	0.986	0.963	1.19955e-42	Cycling
	Cdkn2d	1.45643e-46	0.612825	0.568	0.355	1.99007e-42	Cycling
	Emp3	1.7293e-46	0.60314	0.938	0.84	2.36291e-42	Cycling
	Brip1os	5.18892e-46	0.26599	0.319	0.119	7.09015e-42	Cycling
	Naa40	6.23593e-46	0.281455	0.305	0.112	8.52078e-42	Cycling
	Ndufb7	7.91666e-46	0.440786	0.926	0.746	1.08173e-41	Cycling
	Gm42031	1.18863e-45	0.307556	0.26	0.087	1.62414e-41	Cycling
	Dck	3.61825e-45	0.33396	0.323	0.127	4.94398e-41	Cycling
	Cnih4	4.78794e-45	0.310303	0.379	0.161	6.54224e-41	Cycling
	Cep295	7.8242e-45	0.250521	0.293	0.105	1.0691e-40	Cycling
	Supt16	8.31081e-45	0.398736	0.554	0.305	1.13559e-40	Cycling
	Med30	2.79344e-44	0.392959	0.494	0.26	3.81696e-40	Cycling
	Anapc11	3.42698e-44	0.454031	0.67	0.447	4.68263e-40	Cycling
	Brd8	3.87539e-44	0.302474	0.342	0.138	5.29533e-40	Cycling
	Psmb6	4.59326e-44	0.435309	0.844	0.634	6.27623e-40	Cycling
	Psmd13	6.14379e-44	0.39188	0.757	0.507	8.39487e-40	Cycling
	Sf3b5	1.02321e-43	0.401935	0.801	0.591	1.39811e-39	Cycling
	Tpm3	1.24745e-43	0.352513	0.989	0.939	1.70451e-39	Cycling
	Nrgn	2.32879e-43	0.41485	0.285	0.104	3.18206e-39	Cycling
	Arhgdia	3.78532e-43	0.387337	0.971	0.879	5.17226e-39	Cycling
	Creld2	6.1814e-43	0.30627	0.326	0.13	8.44627e-39	Cycling
	Nfyb	7.43818e-43	0.370581	0.475	0.239	1.01635e-38	Cycling
	Rnaseh2c	9.75736e-43	0.415236	0.615	0.377	1.33325e-38	Cycling
	Gzmb	1.38069e-42	0.633766	0.914	0.783	1.88657e-38	Cycling
	Psmc3	1.39071e-42	0.39889	0.753	0.522	1.90027e-38	Cycling
	Lgals3	2.46654e-42	0.449353	0.893	0.648	3.37028e-38	Cycling
	Mrpl51	3.55201e-42	0.380711	0.499	0.275	4.85347e-38	Cycling
	Chaf1b	6.03777e-42	0.317663	0.348	0.146	8.25001e-38	Cycling
	Ppih	1.00758e-41	0.258183	0.315	0.124	1.37675e-37	Cycling
	Cox6a1	1.04224e-41	0.414142	0.933	0.807	1.42412e-37	Cycling
	Hnrnpu	2.5239e-41	0.437447	0.881	0.717	3.44866e-37	Cycling
	Lsm5	6.59272e-41	0.472325	0.599	0.394	9.00829e-37	Cycling
	Srsf2	8.21892e-41	0.417506	0.531	0.3	1.12303e-36	Cycling
	Aaas	8.31747e-41	0.27455	0.366	0.159	1.1365e-36	Cycling
	Mthfd2	9.64642e-41	0.362566	0.432	0.212	1.31809e-36	Cycling
	Ldha	9.67569e-41	0.455157	0.98	0.956	1.32209e-36	Cycling
	Mcm2	1.40129e-40	0.318687	0.376	0.165	1.91473e-36	Cycling
	Tuba1a	1.54391e-40	0.460885	0.68	0.45	2.1096e-36	Cycling
	Ubl4a	1.55679e-40	0.367374	0.475	0.25	2.1272e-36	Cycling
	Fh1	1.69543e-40	0.289661	0.369	0.164	2.31664e-36	Cycling
	Prelid3b	2.92849e-40	0.396339	0.539	0.316	4.00149e-36	Cycling
	Ctcf	3.27261e-40	0.351681	0.468	0.241	4.47169e-36	Cycling
	Meaf6	5.01544e-40	0.274433	0.351	0.15	6.8531e-36	Cycling
	Xpo1	7.08569e-40	0.285403	0.372	0.165	9.68189e-36	Cycling
	Gltp	9.84501e-40	0.43744	0.677	0.46	1.34522e-35	Cycling
	Commd1	1.18772e-39	0.349989	0.478	0.254	1.6229e-35	Cycling
	Mapre1	1.83862e-39	0.364124	0.742	0.521	2.5123e-35	Cycling
	Snrnp25	4.57147e-39	0.285403	0.396	0.185	6.24646e-35	Cycling
	Nans	6.77454e-39	0.366543	0.604	0.369	9.25673e-35	Cycling
	E2f2	1.09737e-38	0.269956	0.32	0.131	1.49945e-34	Cycling
	Cisd1	1.2405e-38	0.338712	0.459	0.239	1.69501e-34	Cycling
	Elof1	1.3816e-38	0.323523	0.486	0.26	1.88782e-34	Cycling
	Psip1	1.48108e-38	0.344256	0.476	0.252	2.02374e-34	Cycling
	Vim	2.12919e-38	0.457065	0.964	0.919	2.90933e-34	Cycling
	Rps27l	2.31794e-38	0.412509	0.668	0.427	3.16724e-34	Cycling
	Bckdk	2.62434e-38	0.295973	0.366	0.168	3.5859e-34	Cycling
	Sec11c	9.01953e-38	0.406422	0.858	0.702	1.23243e-33	Cycling
	Lbr	1.6319e-37	0.393303	0.572	0.342	2.22982e-33	Cycling
	Gins4	3.22638e-37	0.266279	0.335	0.146	4.40852e-33	Cycling
	Gnai2	4.03689e-37	0.404708	0.943	0.794	5.51601e-33	Cycling
	Ccdc25	4.38775e-37	0.311446	0.402	0.197	5.99542e-33	Cycling
	Srsf7	4.82266e-37	0.393073	0.856	0.693	6.58968e-33	Cycling
	Hprt	6.10157e-37	0.397343	0.715	0.507	8.33719e-33	Cycling
	P4hb	1.73265e-36	0.386076	0.681	0.463	2.36749e-32	Cycling
	Rpa1	2.19605e-36	0.389672	0.528	0.314	3.00068e-32	Cycling
	Cycs	2.68408e-36	0.402329	0.774	0.562	3.66753e-32	Cycling
	Hnrnpd	3.80373e-36	0.339602	0.469	0.254	5.19741e-32	Cycling
	Metap2	4.67623e-36	0.392987	0.72	0.499	6.3896e-32	Cycling
	Psmb5	6.31502e-36	0.356826	0.827	0.64	8.62884e-32	Cycling
	Smarcc1	6.36706e-36	0.330244	0.406	0.201	8.69995e-32	Cycling
	Lsm6	1.1798e-35	0.37682	0.662	0.443	1.61207e-31	Cycling
	Oat	1.42055e-35	0.251718	0.323	0.141	1.94104e-31	Cycling
	Cenpx	2.38584e-35	0.377919	0.621	0.401	3.26002e-31	Cycling
	U2af1	3.74575e-35	0.391272	0.758	0.551	5.11819e-31	Cycling
	Ppp1r35	4.13866e-35	0.281583	0.399	0.198	5.65507e-31	Cycling
	Dynll2	7.56279e-35	0.281904	0.346	0.159	1.03338e-30	Cycling
	Serpinb9	9.04927e-35	0.445347	0.558	0.342	1.23649e-30	Cycling
	Pdap1	1.56938e-34	0.343847	0.654	0.425	2.14439e-30	Cycling
	Eea1	4.00615e-34	0.308081	0.365	0.17	5.47401e-30	Cycling
	Pbrm1	4.14501e-34	0.325488	0.429	0.225	5.66374e-30	Cycling
	Stub1	4.34545e-34	0.314225	0.506	0.288	5.93762e-30	Cycling
	Sept11	4.87617e-34	0.338704	0.464	0.252	6.6628e-30	Cycling
	Prelid1	5.45332e-34	0.336782	0.959	0.822	7.45142e-30	Cycling
	Cbfb	8.67519e-34	0.271281	0.389	0.191	1.18538e-29	Cycling
	Nono	1.32967e-33	0.367283	0.741	0.535	1.81686e-29	Cycling
	Cdk4	1.43184e-33	0.413539	0.602	0.407	1.95646e-29	Cycling
	Sephs2	3.72885e-33	0.259964	0.346	0.162	5.0951e-29	Cycling
	Rpa2	3.82884e-33	0.36903	0.667	0.434	5.23173e-29	Cycling
	Baz1b	4.05223e-33	0.35815	0.482	0.274	5.53697e-29	Cycling
	S100a4	5.71572e-33	0.427013	0.901	0.728	7.80995e-29	Cycling
	Dazap1	6.33878e-33	0.337725	0.524	0.315	8.6613e-29	Cycling
	Sae1	6.39373e-33	0.373682	0.562	0.362	8.73639e-29	Cycling
	Ywhab	7.54098e-33	0.341558	0.857	0.691	1.0304e-28	Cycling
	Ndufc2	9.88605e-33	0.358396	0.708	0.51	1.35083e-28	Cycling
	Timm50	1.07337e-32	0.293087	0.401	0.207	1.46665e-28	Cycling
	Tkt	1.35053e-32	0.378961	0.864	0.721	1.84537e-28	Cycling
	Tcerg1	1.36021e-32	0.302122	0.485	0.271	1.85859e-28	Cycling
	Arpp19	1.43245e-32	0.366045	0.82	0.666	1.9573e-28	Cycling
	Ubb	1.53355e-32	0.332458	1	1	2.09545e-28	Cycling
	Sdhb	1.75477e-32	0.338388	0.823	0.633	2.39772e-28	Cycling
	Ywhae	4.91856e-32	0.343421	0.814	0.626	6.72072e-28	Cycling
	Tle5	5.3933e-32	0.372445	0.672	0.448	7.3694e-28	Cycling
	Hdac1	7.17416e-32	0.397517	0.605	0.409	9.80277e-28	Cycling
	Ndufa5	7.81514e-32	0.341181	0.567	0.358	1.06786e-27	Cycling
	Coro1c	1.09761e-31	0.257743	0.342	0.161	1.49977e-27	Cycling
	Tnfaip8l1	1.48622e-31	0.308728	0.27	0.116	2.03078e-27	Cycling
	Magt1	2.11161e-31	0.252316	0.386	0.193	2.88531e-27	Cycling
	Pdcd1	2.99428e-31	0.359373	0.584	0.343	4.09138e-27	Cycling
	Ndufb8	3.2832e-31	0.323871	0.793	0.593	4.48617e-27	Cycling
	Mcm4	3.36405e-31	0.30239	0.506	0.292	4.59663e-27	Cycling
	Miip	5.54998e-31	0.253571	0.313	0.144	7.58349e-27	Cycling
	Rfc1	1.10256e-30	0.356491	0.418	0.231	1.50653e-26	Cycling
	Gnb2	1.22507e-30	0.359938	0.897	0.772	1.67394e-26	Cycling
	Eif4a1	1.64333e-30	0.382475	0.927	0.877	2.24545e-26	Cycling
	Atp5j2	1.94988e-30	0.310966	0.979	0.92	2.66431e-26	Cycling
	Adprh	2.11165e-30	0.341537	0.511	0.315	2.88535e-26	Cycling
	Mrps12	2.17117e-30	0.28134	0.501	0.289	2.96668e-26	Cycling
	Uba2	2.75873e-30	0.32821	0.526	0.326	3.76953e-26	Cycling
	Ddx39b	3.55895e-30	0.336289	0.824	0.645	4.86295e-26	Cycling
	Sept7	4.45809e-30	0.352936	0.834	0.713	6.09154e-26	Cycling
	Srsf4	5.21876e-30	0.264877	0.385	0.198	7.13091e-26	Cycling
	Impdh2	6.51931e-30	0.372979	0.595	0.401	8.90799e-26	Cycling
	Ipo5	6.53347e-30	0.250188	0.33	0.158	8.92734e-26	Cycling
	Tomm6	1.64229e-29	0.300684	0.956	0.853	2.24402e-25	Cycling
	Atp5k	3.13804e-29	0.307022	0.805	0.611	4.28782e-25	Cycling
	Lsm4	5.15014e-29	0.329069	0.9	0.778	7.03715e-25	Cycling
	Ssna1	5.22086e-29	0.331343	0.579	0.385	7.13379e-25	Cycling
	Tmem109	5.68399e-29	0.26511	0.326	0.159	7.7666e-25	Cycling
	Eif1ax	5.69009e-29	0.341314	0.536	0.345	7.77494e-25	Cycling
	Pbdc1	6.14365e-29	0.288333	0.459	0.264	8.39468e-25	Cycling
	Trir	7.12517e-29	0.35344	0.682	0.505	9.73583e-25	Cycling
	Alad	1.03814e-28	0.266444	0.369	0.192	1.41851e-24	Cycling
	Ilf2	1.1718e-28	0.301834	0.484	0.292	1.60115e-24	Cycling
	S100a6	1.22657e-28	0.341812	0.964	0.858	1.67598e-24	Cycling
	Ap2s1	1.28073e-28	0.30712	0.808	0.607	1.74999e-24	Cycling
	Nutf2	1.46881e-28	0.359561	0.481	0.3	2.00698e-24	Cycling
	Psmc1	1.59272e-28	0.293402	0.482	0.288	2.17629e-24	Cycling
	Rad50	1.78073e-28	0.287645	0.403	0.217	2.43319e-24	Cycling
	Emc8	3.01597e-28	0.254184	0.376	0.198	4.12102e-24	Cycling
	Cdt1	3.42138e-28	0.276592	0.361	0.186	4.67497e-24	Cycling
	Eif4a3	4.23607e-28	0.338825	0.637	0.454	5.78816e-24	Cycling
	Get4	8.02929e-28	0.251971	0.376	0.198	1.09712e-23	Cycling
	Cyc1	1.1995e-27	0.345334	0.595	0.406	1.63899e-23	Cycling
	Tcp1	1.23013e-27	0.329006	0.745	0.545	1.68084e-23	Cycling
	Hdgf	1.37936e-27	0.294025	0.472	0.282	1.88475e-23	Cycling
	Tmsb4x	3.41311e-27	0.282557	0.999	1	4.66367e-23	Cycling
	Rnps1	4.67463e-27	0.322922	0.71	0.53	6.38742e-23	Cycling
	Eif1ad	4.93e-27	0.263891	0.392	0.213	6.73635e-23	Cycling
	Mrpl13	5.34129e-27	0.270197	0.421	0.241	7.29833e-23	Cycling
	Rbx1	5.42571e-27	0.314066	0.868	0.763	7.41369e-23	Cycling
	Mdh1	6.94658e-27	0.320056	0.833	0.703	9.4918e-23	Cycling
	Mrpl57	8.14896e-27	0.330079	0.638	0.446	1.11347e-22	Cycling
	AI506816	9.79345e-27	0.34458	0.615	0.418	1.33818e-22	Cycling
	Irf8	1.38642e-26	0.37202	0.383	0.211	1.8944e-22	Cycling
	Ehmt2	1.3946e-26	0.260916	0.276	0.128	1.90558e-22	Cycling
	Kpnb1	1.7815e-26	0.280996	0.439	0.252	2.43424e-22	Cycling
	Sub1	2.06375e-26	0.319326	0.984	0.964	2.8199e-22	Cycling
	Psmd1	3.73531e-26	0.304695	0.486	0.302	5.10392e-22	Cycling
	Ssb	4.83471e-26	0.316854	0.753	0.562	6.60615e-22	Cycling
	Eif3l	5.19306e-26	0.314394	0.665	0.479	7.0958e-22	Cycling
	Mrpl28	5.79284e-26	0.278525	0.423	0.247	7.91533e-22	Cycling
	Sh3bgrl3	6.24695e-26	0.263477	0.997	0.991	8.53584e-22	Cycling
	Snx3	6.88216e-26	0.301764	0.773	0.595	9.40378e-22	Cycling
	Dpy30	9.66109e-26	0.338483	0.488	0.319	1.32009e-21	Cycling
	0610010K14Rik	1.13182e-25	0.318007	0.531	0.348	1.54653e-21	Cycling
	Ciapin1	1.22007e-25	0.2752	0.443	0.261	1.66711e-21	Cycling
	Hnrnpr	1.26087e-25	0.289739	0.496	0.314	1.72286e-21	Cycling
	Set	1.27717e-25	0.35235	0.758	0.604	1.74512e-21	Cycling
	Emd	1.44443e-25	0.305077	0.522	0.337	1.97367e-21	Cycling
	Ppp1ca	1.97869e-25	0.254182	0.991	0.943	2.70368e-21	Cycling
	Sms	4.36134e-25	0.308644	0.662	0.467	5.95933e-21	Cycling
	Pfdn6	5.78605e-25	0.328275	0.544	0.371	7.90606e-21	Cycling
	Vps36	1.30734e-24	0.297117	0.528	0.345	1.78636e-20	Cycling
	Uqcr10	1.50583e-24	0.294656	0.886	0.767	2.05756e-20	Cycling
	Mpdu1	2.65052e-24	0.273791	0.491	0.309	3.62167e-20	Cycling
	Cs	2.84933e-24	0.286647	0.554	0.373	3.89332e-20	Cycling
	Nubp1	3.44491e-24	0.285666	0.562	0.378	4.70713e-20	Cycling
	Ddost	3.84758e-24	0.299476	0.7	0.515	5.25733e-20	Cycling
	Serinc3	4.31786e-24	0.303292	0.408	0.241	5.89993e-20	Cycling
	Ndufv2	4.85587e-24	0.267695	0.74	0.533	6.63506e-20	Cycling
	Ube2a	5.46105e-24	0.29844	0.519	0.35	7.46197e-20	Cycling
	Ppm1g	5.88741e-24	0.290319	0.668	0.487	8.04455e-20	Cycling
	Erg28	6.13095e-24	0.278914	0.419	0.252	8.37733e-20	Cycling
	Lyar	6.47876e-24	0.254259	0.355	0.194	8.85258e-20	Cycling
	Txnl1	9.16409e-24	0.30054	0.572	0.395	1.25218e-19	Cycling
	Ube2l3	1.45175e-23	0.292456	0.803	0.639	1.98367e-19	Cycling
	S100a11	1.50501e-23	0.29097	0.964	0.879	2.05645e-19	Cycling
	Lag3	2.13117e-23	0.28887	0.691	0.471	2.91203e-19	Cycling
	Arsb	3.09617e-23	0.277754	0.465	0.286	4.23061e-19	Cycling
	Sf3b2	4.31936e-23	0.278403	0.857	0.71	5.90198e-19	Cycling
	Xist	5.62767e-23	0.36906	0.891	0.72	7.68965e-19	Cycling
	Larp7	7.51079e-23	0.250762	0.393	0.226	1.02627e-18	Cycling
	Ptbp1	8.47786e-23	0.277082	0.727	0.542	1.15842e-18	Cycling
	Rpn1	8.59357e-23	0.280303	0.486	0.31	1.17423e-18	Cycling
	Vdac3	1.38261e-22	0.281001	0.559	0.381	1.8892e-18	Cycling
	Ccar1	1.55853e-22	0.293704	0.509	0.334	2.12957e-18	Cycling
	Kdelr2	1.56239e-22	0.281726	0.441	0.275	2.13485e-18	Cycling
	Pcmt1	2.24879e-22	0.259551	0.472	0.298	3.07274e-18	Cycling
	Litaf	2.98949e-22	0.257127	0.421	0.248	4.08484e-18	Cycling
	Tnfrsf9	3.25093e-22	0.351601	0.381	0.222	4.44207e-18	Cycling
	Eloc	3.5331e-22	0.262809	0.71	0.526	4.82763e-18	Cycling
	Uchl3	4.07809e-22	0.27997	0.432	0.27	5.5723e-18	Cycling
	Terf1	6.87654e-22	0.251383	0.378	0.218	9.3961e-18	Cycling
	Snrpa1	7.83579e-22	0.251468	0.448	0.278	1.07068e-17	Cycling
	Atp5b	8.42892e-22	0.270738	0.971	0.929	1.15173e-17	Cycling
	Rpn2	1.05192e-21	0.283078	0.649	0.476	1.43734e-17	Cycling
	Etfa	1.35333e-21	0.276842	0.494	0.33	1.84919e-17	Cycling
	Gdi2	1.36103e-21	0.265326	0.881	0.745	1.85971e-17	Cycling
	Snrpc	1.39332e-21	0.267796	0.627	0.457	1.90384e-17	Cycling
	Lsm8	1.5973e-21	0.296079	0.512	0.349	2.18255e-17	Cycling
	Gars	1.94165e-21	0.280982	0.549	0.376	2.65307e-17	Cycling
	Pycard	3.54822e-21	0.35302	0.867	0.738	4.84828e-17	Cycling
	Mrpl42	3.78763e-21	0.27909	0.538	0.376	5.17541e-17	Cycling
	Puf60	3.94818e-21	0.273255	0.781	0.622	5.39479e-17	Cycling
	Eif4h	4.03432e-21	0.254805	0.715	0.531	5.51249e-17	Cycling
	Dnajc2	4.68494e-21	0.279201	0.575	0.402	6.4015e-17	Cycling
	Fkbp4	5.18461e-21	0.253077	0.474	0.302	7.08425e-17	Cycling
	Srrm1	5.89825e-21	0.282221	0.801	0.666	8.05937e-17	Cycling
	Rtn3	7.72798e-21	0.279581	0.577	0.403	1.05595e-16	Cycling
	Ndufb9	1.03743e-20	0.259481	0.845	0.699	1.41754e-16	Cycling
	Tuba4a	1.25559e-20	0.254682	0.451	0.285	1.71564e-16	Cycling
	Ncl	1.51298e-20	0.397439	0.967	0.907	2.06733e-16	Cycling
	Mdh2	2.48752e-20	0.267573	0.857	0.765	3.39895e-16	Cycling
	Gpx4	2.50563e-20	0.313734	0.838	0.715	3.42369e-16	Cycling
	Manf	2.65883e-20	0.295559	0.637	0.464	3.63303e-16	Cycling
	Mrpl20	2.81685e-20	0.263497	0.632	0.46	3.84894e-16	Cycling
	Cmpk1	3.38709e-20	0.272549	0.518	0.352	4.62812e-16	Cycling
	Psmc4	4.27249e-20	0.274684	0.562	0.407	5.83793e-16	Cycling
	Psma4	4.60858e-20	0.268192	0.728	0.552	6.29717e-16	Cycling
	Swi5	5.04405e-20	0.266958	0.747	0.6	6.89219e-16	Cycling
	Snrpd2	5.29707e-20	0.27298	0.821	0.706	7.23792e-16	Cycling
	G3bp1	5.55648e-20	0.270259	0.608	0.437	7.59238e-16	Cycling
	Sod1	5.92102e-20	0.258499	0.343	0.195	8.09048e-16	Cycling
	Snrnp70	7.91392e-20	0.253729	0.827	0.683	1.08136e-15	Cycling
	Ap2m1	1.31922e-19	0.250822	0.775	0.599	1.80258e-15	Cycling
	Ube2n	2.0186e-19	0.287045	0.627	0.469	2.75822e-15	Cycling
	Grk6	3.02255e-19	0.252834	0.376	0.226	4.13002e-15	Cycling
	Snrnp40	3.60274e-19	0.263232	0.491	0.335	4.92279e-15	Cycling
	Gzmk	4.05097e-19	0.423542	0.569	0.392	5.53524e-15	Cycling
	Ndufc1	4.54582e-19	0.262524	0.542	0.378	6.21141e-15	Cycling
	H3f3a	5.16099e-19	0.29145	0.971	0.972	7.05198e-15	Cycling
	Ptpa	5.31581e-19	0.261231	0.512	0.353	7.26352e-15	Cycling
	Aip	5.71477e-19	0.264437	0.621	0.456	7.80866e-15	Cycling
	Uqcr11	7.39453e-19	0.278699	0.781	0.651	1.01039e-14	Cycling
	Spn	1.20144e-18	0.262391	0.744	0.564	1.64164e-14	Cycling
	Cox17	2.53485e-18	0.250172	0.878	0.756	3.46362e-14	Cycling
	Rps17	3.3275e-18	0.282253	0.964	0.954	4.5467e-14	Cycling
	Ndufa4	3.35731e-18	0.284752	0.901	0.821	4.58743e-14	Cycling
	Prmt1	8.62897e-18	0.270223	0.584	0.43	1.17906e-13	Cycling
	Paics	1.29421e-17	0.292145	0.578	0.439	1.7684e-13	Cycling
	Psmb2	1.4265e-17	0.251011	0.768	0.637	1.94916e-13	Cycling
	Ndufab1	1.5192e-17	0.293092	0.525	0.389	2.07584e-13	Cycling
	Rasgrp2	3.97222e-17	0.298007	0.761	0.629	5.42765e-13	Cycling
	Gzma	3.98834e-17	0.669091	0.67	0.555	5.44967e-13	Cycling
	Slc25a5	1.03233e-16	0.288324	0.923	0.915	1.41057e-12	Cycling
	Cd48	1.72836e-16	0.266241	0.857	0.75	2.36163e-12	Cycling
	Ppp1cc	2.44429e-16	0.251297	0.562	0.419	3.33988e-12	Cycling
	Pole4	3.3521e-16	0.278833	0.581	0.44	4.58032e-12	Cycling
	Idh3a	3.5874e-16	0.25263	0.502	0.361	4.90182e-12	Cycling
	Capg	4.51943e-16	0.256041	0.386	0.243	6.17535e-12	Cycling
	Gnas	5.05463e-16	0.264149	0.694	0.537	6.90665e-12	Cycling
	Eif5a	6.22506e-16	0.25414	0.964	0.954	8.50593e-12	Cycling
	Ssr2	9.76737e-16	0.266056	0.569	0.426	1.33461e-11	Cycling
	Magoh	1.2288e-15	0.253898	0.519	0.382	1.67904e-11	Cycling
	Ccl3	4.87865e-15	0.646243	0.472	0.32	6.66619e-11	Cycling
	Nme1	1.0692e-14	0.273922	0.823	0.732	1.46096e-10	Cycling
	Taf15	4.54985e-14	0.251978	0.532	0.402	6.21692e-10	Cycling
	Hp1bp3	5.93385e-14	0.281833	0.69	0.556	8.10801e-10	Cycling
	Apobec3	7.03008e-12	0.267324	0.817	0.741	9.60591e-08	Cycling
	Mif	5.32132e-10	0.286754	0.918	0.893	7.27105e-06	Cycling
	Rgs16	1.03834e-09	0.297916	0.286	0.188	1.41879e-05	Cycling
	mt-Atp8	0	1.51036	1	0.991	0	Mito_hi
	mt-Co3	0	1.46593	1	0.998	0	Mito_hi
	mt-Cytb	0	1.46139	1	0.997	0	Mito_hi
	mt-Co2	0	1.45014	1	0.999	0	Mito_hi
	mt-Co1	0	1.38366	1	0.998	0	Mito_hi
	mt-Nd4l	0	1.3828	1	0.979	0	Mito_hi
	mt-Atp6	0	1.3209	1	0.995	0	Mito_hi
	Itga4	3.34318e-266	1.73456	0.996	0.68	4.56812e-262	Mito_hi
	mt-Nd1	1.13475e-264	1.22764	0.997	0.953	1.55052e-260	Mito_hi
	Ptprc	2.0714e-256	1.29959	0.999	0.949	2.83036e-252	Mito_hi
	Mbnl1	1.62804e-255	1.36746	0.984	0.802	2.22455e-251	Mito_hi
	Ahnak	4.28768e-243	1.51184	0.969	0.633	5.85869e-239	Mito_hi
	Tln1	2.98587e-217	1.25182	0.926	0.63	4.07989e-213	Mito_hi
	mt-Nd2	1.43248e-209	1.10931	0.998	0.92	1.95734e-205	Mito_hi
	Myh9	1.54719e-201	1.23066	0.979	0.796	2.11408e-197	Mito_hi
	Dock2	1.08154e-183	1.17592	0.891	0.618	1.47781e-179	Mito_hi
	Akap13	2.21638e-182	1.02426	0.957	0.743	3.02846e-178	Mito_hi
	mt-Nd4	3.10285e-180	0.946377	0.982	0.851	4.23973e-176	Mito_hi
	Son	1.30424e-167	0.901615	0.955	0.77	1.78212e-163	Mito_hi
	mt-Nd5	8.72071e-166	0.952297	0.979	0.827	1.1916e-161	Mito_hi
	Iqgap1	1.13454e-146	0.95764	0.901	0.656	1.55023e-142	Mito_hi
	Xist	3.89776e-143	1.05127	0.935	0.703	5.3259e-139	Mito_hi
	Lcp1	1.0708e-142	0.999685	0.995	0.95	1.46314e-138	Mito_hi
	Prrc2c	1.13349e-133	0.937635	0.886	0.66	1.5488e-129	Mito_hi
	Macf1	1.69252e-131	1.09886	0.755	0.514	2.31266e-127	Mito_hi
	Srrm2	6.41363e-128	0.848154	0.96	0.792	8.76358e-124	Mito_hi
	Ppp1r12a	5.29167e-119	0.802215	0.894	0.669	7.23054e-115	Mito_hi
	Ets1	1.15e-111	0.865169	0.91	0.7	1.57136e-107	Mito_hi
	Gm26917	1.17154e-107	0.988424	0.877	0.598	1.6008e-103	Mito_hi
	Dock10	1.40634e-107	0.875482	0.732	0.527	1.92162e-103	Mito_hi
	Atxn1	2.96036e-98	0.936583	0.524	0.273	4.04504e-94	Mito_hi
	Prex1	4.63563e-98	0.838208	0.633	0.411	6.33413e-94	Mito_hi
	Actr2	9.08918e-98	0.862532	0.796	0.585	1.24195e-93	Mito_hi
	Arhgap45	3.10154e-95	0.714409	0.883	0.713	4.23795e-91	Mito_hi
	Ripor2	1.06693e-94	0.829442	0.836	0.642	1.45785e-90	Mito_hi
	Prkch	1.23028e-93	0.831661	0.813	0.621	1.68106e-89	Mito_hi
	Sf3b1	6.26492e-92	0.778121	0.955	0.852	8.56039e-88	Mito_hi
	Ankrd44	4.938e-91	0.867511	0.654	0.464	6.74728e-87	Mito_hi
	Tpr	1.9169e-88	0.664012	0.95	0.775	2.61926e-84	Mito_hi
	Kmt2e	2.29026e-85	0.694141	0.852	0.663	3.12941e-81	Mito_hi
	Eif4g2	2.33009e-80	0.7026	0.841	0.662	3.18383e-76	Mito_hi
	Spn	3.80252e-78	0.717954	0.76	0.551	5.19576e-74	Mito_hi
	Ablim1	6.72095e-73	0.744574	0.778	0.595	9.1835e-69	Mito_hi
	Rbm39	9.04221e-71	0.579681	0.99	0.964	1.23553e-66	Mito_hi
	Hspa5	2.20601e-69	0.646615	0.971	0.833	3.0143e-65	Mito_hi
	Rinl	8.34201e-68	0.580053	0.855	0.687	1.13985e-63	Mito_hi
	Ankrd11	8.39392e-68	0.737503	0.568	0.393	1.14694e-63	Mito_hi
	Arhgef1	2.5692e-66	0.585531	0.81	0.65	3.51056e-62	Mito_hi
	Atrx	6.42955e-65	0.75597	0.651	0.511	8.78533e-61	Mito_hi
	Celf2	1.04471e-63	0.646654	0.782	0.639	1.4275e-59	Mito_hi
	Bhlhe40	6.03951e-63	0.707659	0.772	0.511	8.25238e-59	Mito_hi
	Lnpep	6.59504e-63	0.784027	0.564	0.416	9.01146e-59	Mito_hi
	Hnrnpu	8.57723e-63	0.666417	0.906	0.703	1.17199e-58	Mito_hi
	Lyst	1.7625e-62	0.912434	0.507	0.327	2.40828e-58	Mito_hi
	Fus	7.54453e-62	0.715688	0.859	0.702	1.03088e-57	Mito_hi
	Itgb1	5.00651e-61	0.895438	0.672	0.466	6.8409e-57	Mito_hi
	Sf3b2	1.25129e-60	0.610638	0.852	0.702	1.70976e-56	Mito_hi
	Itk	3.74477e-60	0.661867	0.743	0.584	5.11686e-56	Mito_hi
	Lrrfip1	4.2836e-60	0.62747	0.773	0.602	5.85311e-56	Mito_hi
	Itgal	5.58795e-60	0.65771	0.612	0.473	7.63537e-56	Mito_hi
	Flna	5.91605e-60	0.749651	0.596	0.44	8.08369e-56	Mito_hi
	Ikzf1	2.08687e-58	0.683894	0.608	0.482	2.85149e-54	Mito_hi
	Eif3c	5.99622e-57	0.53225	0.868	0.711	8.19324e-53	Mito_hi
	Cblb	7.582e-57	0.823732	0.584	0.44	1.036e-52	Mito_hi
	Hsp90b1	2.24117e-56	0.569063	0.921	0.712	3.06233e-52	Mito_hi
	Plek	1.49139e-55	0.559108	0.727	0.518	2.03784e-51	Mito_hi
	Tnfaip3	2.07905e-55	0.77119	0.694	0.547	2.84082e-51	Mito_hi
	Wnk1	1.31931e-54	0.693173	0.519	0.363	1.8027e-50	Mito_hi
	Birc6	2.94198e-53	0.740663	0.498	0.347	4.01992e-49	Mito_hi
	Acin1	1.07559e-52	0.544842	0.73	0.587	1.46969e-48	Mito_hi
	Dennd1b	5.24005e-51	0.45728	0.319	0.144	7.16001e-47	Mito_hi
	Tra2b	9.92868e-51	0.516019	0.944	0.834	1.35666e-46	Mito_hi
	Adam19	1.46509e-50	0.674201	0.498	0.33	2.0019e-46	Mito_hi
	Nktr	2.27998e-50	0.71492	0.517	0.385	3.11537e-46	Mito_hi
	Sh3kbp1	2.79702e-50	0.505161	0.763	0.611	3.82185e-46	Mito_hi
	Myo1f	5.04328e-50	0.628694	0.504	0.351	6.89114e-46	Mito_hi
	Itgb7	1.36039e-49	0.517129	0.91	0.738	1.85884e-45	Mito_hi
	Utrn	8.07539e-49	0.71499	0.555	0.42	1.10342e-44	Mito_hi
	Hip1	1.30316e-47	0.536597	0.354	0.182	1.78064e-43	Mito_hi
	Smchd1	3.33974e-45	0.728251	0.597	0.49	4.56342e-41	Mito_hi
	Cdk6	3.5537e-45	0.553067	0.372	0.203	4.85577e-41	Mito_hi
	Plec	2.87426e-44	0.61824	0.465	0.315	3.92739e-40	Mito_hi
	Hectd1	4.98921e-44	0.684159	0.555	0.454	6.81725e-40	Mito_hi
	Laptm5	1.69241e-43	0.383543	0.998	0.994	2.31251e-39	Mito_hi
	Vcp	2.2406e-43	0.528825	0.725	0.604	3.06155e-39	Mito_hi
	4932438A13Rik	4.24567e-43	0.628177	0.465	0.318	5.80129e-39	Mito_hi
	Pak2	4.26616e-43	0.535826	0.733	0.607	5.82928e-39	Mito_hi
	Prkcq	4.1159e-41	0.536795	0.668	0.57	5.62396e-37	Mito_hi
	Cd28	4.98914e-41	0.525687	0.832	0.669	6.81716e-37	Mito_hi
	Ranbp2	7.95772e-41	0.555793	0.405	0.253	1.08734e-36	Mito_hi
	Nup210	1.17834e-40	0.568106	0.45	0.308	1.61008e-36	Mito_hi
	Il2rb	1.4255e-40	0.463042	0.909	0.731	1.9478e-36	Mito_hi
	Ccdc88c	1.79142e-40	0.581379	0.486	0.356	2.4478e-36	Mito_hi
	Chd4	2.15829e-40	0.680167	0.531	0.427	2.94909e-36	Mito_hi
	Snrnp70	5.36807e-40	0.418779	0.818	0.677	7.33494e-36	Mito_hi
	Luc7l2	1.18375e-39	0.592157	0.62	0.527	1.61748e-35	Mito_hi
	Ikzf3	1.32038e-39	0.601783	0.639	0.524	1.80417e-35	Mito_hi
	Ctsd	2.42557e-39	0.413871	0.986	0.89	3.3143e-35	Mito_hi
	Atp2b1	4.2447e-39	0.686737	0.488	0.365	5.79995e-35	Mito_hi
	Themis	5.42971e-39	0.684499	0.523	0.432	7.41915e-35	Mito_hi
	Hnrnpa2b1	6.11086e-39	0.520256	0.994	0.978	8.34987e-35	Mito_hi
	Kmt2a	1.83815e-38	0.538861	0.396	0.252	2.51165e-34	Mito_hi
	Srsf11	2.78694e-38	0.477524	0.755	0.643	3.80807e-34	Mito_hi
	Sptbn1	3.69754e-38	0.664514	0.496	0.386	5.05231e-34	Mito_hi
	Thrap3	1.06068e-37	0.625388	0.591	0.505	1.44932e-33	Mito_hi
	Jak1	1.21084e-37	0.504078	0.932	0.815	1.6545e-33	Mito_hi
	Esyt1	1.51454e-37	0.574001	0.54	0.433	2.06947e-33	Mito_hi
	Trip12	1.92064e-37	0.555526	0.421	0.284	2.62436e-33	Mito_hi
	Dhx9	2.43009e-37	0.599485	0.559	0.473	3.32047e-33	Mito_hi
	Smg1	4.69156e-37	0.55925	0.449	0.316	6.41055e-33	Mito_hi
	Anxa6	1.59591e-36	0.419308	0.978	0.854	2.18065e-32	Mito_hi
	Cyfip2	1.86907e-36	0.59297	0.527	0.438	2.55389e-32	Mito_hi
	Fyb	2.78353e-36	0.460786	0.866	0.745	3.80342e-32	Mito_hi
	Rrbp1	7.07649e-36	0.613932	0.484	0.367	9.66931e-32	Mito_hi
	Ankrd17	1.61872e-35	0.436365	0.351	0.203	2.21182e-31	Mito_hi
	AU020206	1.64286e-35	0.550476	0.385	0.245	2.2448e-31	Mito_hi
	Diaph1	4.30446e-35	0.563801	0.493	0.385	5.88161e-31	Mito_hi
	Fryl	4.38371e-35	0.612176	0.43	0.307	5.9899e-31	Mito_hi
	Hif1a	5.33151e-35	0.631129	0.51	0.403	7.28497e-31	Mito_hi
	Gramd3	7.88157e-35	0.703213	0.859	0.734	1.07694e-30	Mito_hi
	Nfatc3	8.10678e-35	0.574059	0.462	0.35	1.10771e-30	Mito_hi
	Huwe1	1.87524e-34	0.534572	0.377	0.24	2.56232e-30	Mito_hi
	Sh2d2a	3.96327e-34	0.350983	0.937	0.752	5.41541e-30	Mito_hi
	Tap1	8.87447e-33	0.399344	0.811	0.683	1.21261e-28	Mito_hi
	Mycbp2	8.88846e-33	0.600159	0.447	0.337	1.21452e-28	Mito_hi
	Ogt	9.37951e-33	0.549106	0.385	0.252	1.28162e-28	Mito_hi
	Atf7ip	1.68645e-32	0.581385	0.464	0.35	2.30436e-28	Mito_hi
	Ptbp3	3.64202e-32	0.627155	0.618	0.559	4.97645e-28	Mito_hi
	mt-Nd3	8.60488e-32	0.613427	0.505	0.427	1.17577e-27	Mito_hi
	Phf20l1	1.14241e-31	0.560999	0.508	0.422	1.561e-27	Mito_hi
	Igf2r	1.63254e-31	0.46415	0.351	0.219	2.2307e-27	Mito_hi
	Stk17b	2.33816e-31	0.407716	0.919	0.802	3.19486e-27	Mito_hi
	Akna	5.03392e-31	0.531636	0.466	0.358	6.87834e-27	Mito_hi
	Xrn2	6.68174e-31	0.438279	0.861	0.777	9.12992e-27	Mito_hi
	Nedd9	1.14497e-30	0.517054	0.4	0.276	1.56449e-26	Mito_hi
	Usp15	1.7946e-30	0.51921	0.422	0.31	2.45214e-26	Mito_hi
	Usp34	2.06162e-30	0.472073	0.354	0.223	2.81699e-26	Mito_hi
	Cnot1	1.49033e-29	0.436985	0.364	0.237	2.03639e-25	Mito_hi
	Malt1	2.5625e-29	0.595255	0.424	0.31	3.5014e-25	Mito_hi
	Kif13b	3.67686e-29	0.422468	0.269	0.146	5.02406e-25	Mito_hi
	Nrd1	4.20354e-29	0.451401	0.384	0.257	5.74371e-25	Mito_hi
	Ncor1	5.87366e-29	0.50675	0.523	0.444	8.02577e-25	Mito_hi
	Dnmt1	2.37282e-28	0.648182	0.41	0.292	3.24222e-24	Mito_hi
	Tpm3	2.46336e-28	0.345625	0.988	0.936	3.36594e-24	Mito_hi
	Chd2	5.46242e-28	0.580562	0.418	0.305	7.46385e-24	Mito_hi
	Ncl	6.69658e-28	0.397779	0.99	0.899	9.1502e-24	Mito_hi
	Il18rap	1.13234e-27	0.597586	0.452	0.348	1.54723e-23	Mito_hi
	Aak1	2.12287e-27	0.419365	0.347	0.223	2.90069e-23	Mito_hi
	Arap2	6.36957e-27	0.504207	0.395	0.281	8.70338e-23	Mito_hi
	Msn	1.1356e-26	0.350826	0.986	0.916	1.55169e-22	Mito_hi
	Zc3hav1	1.78528e-26	0.518789	0.581	0.527	2.43941e-22	Mito_hi
	Setx	2.11664e-26	0.512455	0.396	0.291	2.89218e-22	Mito_hi
	Cltc	2.62898e-26	0.483696	0.382	0.27	3.59223e-22	Mito_hi
	Eif3a	2.89207e-26	0.382271	0.784	0.653	3.95173e-22	Mito_hi
	Apbb1ip	1.16758e-25	0.406548	0.884	0.776	1.59538e-21	Mito_hi
	Ddx24	1.41554e-25	0.372127	0.772	0.675	1.9342e-21	Mito_hi
	Neat1	1.54911e-25	0.577272	0.393	0.285	2.1167e-21	Mito_hi
	Kif5b	1.66144e-25	0.511047	0.575	0.526	2.27019e-21	Mito_hi
	Rasa3	1.74981e-25	0.599038	0.482	0.409	2.39094e-21	Mito_hi
	Trac	2.02558e-25	0.332158	0.792	0.626	2.76775e-21	Mito_hi
	Lrba	2.09441e-25	0.359235	0.258	0.143	2.8618e-21	Mito_hi
	Mctp2	2.21124e-25	0.396239	0.284	0.169	3.02144e-21	Mito_hi
	Herc1	2.42667e-25	0.402408	0.32	0.203	3.3158e-21	Mito_hi
	Nsd3	5.03391e-25	0.492225	0.57	0.521	6.87834e-21	Mito_hi
	Atp8b4	6.65466e-25	0.545363	0.427	0.341	9.09293e-21	Mito_hi
	Xrn1	8.14781e-25	0.507086	0.366	0.26	1.11332e-20	Mito_hi
	Nsd1	8.92557e-25	0.539761	0.397	0.3	1.21959e-20	Mito_hi
	Stat4	1.11338e-24	0.465784	0.638	0.578	1.52132e-20	Mito_hi
	Tcf25	1.25089e-24	0.390571	0.688	0.617	1.70922e-20	Mito_hi
	Arhgdia	1.70695e-24	0.365168	0.977	0.872	2.33238e-20	Mito_hi
	Baz1b	2.5882e-23	0.509665	0.383	0.281	3.53652e-19	Mito_hi
	Nr4a2	2.82051e-23	0.577633	0.366	0.251	3.85394e-19	Mito_hi
	Prrc2b	3.42389e-23	0.402694	0.354	0.245	4.67841e-19	Mito_hi
	Rictor	3.6315e-23	0.383083	0.289	0.179	4.96208e-19	Mito_hi
	Rapgef6	7.45085e-23	0.485051	0.604	0.536	1.01808e-18	Mito_hi
	Havcr2	1.15555e-22	0.496541	0.395	0.283	1.57895e-18	Mito_hi
	Cntrl	1.16565e-22	0.542243	0.506	0.453	1.59274e-18	Mito_hi
	Stat1	1.16631e-22	0.305115	0.888	0.736	1.59364e-18	Mito_hi
	Gm2682	1.20808e-22	0.573242	0.576	0.537	1.65072e-18	Mito_hi
	Prpf8	1.27252e-22	0.431349	0.365	0.262	1.73877e-18	Mito_hi
	Nlrc5	1.66195e-22	0.423566	0.39	0.284	2.27088e-18	Mito_hi
	Nbeal2	1.66851e-22	0.349035	0.293	0.181	2.27986e-18	Mito_hi
	Dnajc1	1.72619e-22	0.449645	0.479	0.408	2.35867e-18	Mito_hi
	Fnbp1	1.99552e-22	0.461193	0.437	0.358	2.72668e-18	Mito_hi
	Atf6	2.21909e-22	0.33923	0.261	0.152	3.03217e-18	Mito_hi
	Ddx17	2.30628e-22	0.406368	0.354	0.25	3.1513e-18	Mito_hi
	Sema4d	2.51546e-22	0.530934	0.476	0.427	3.43712e-18	Mito_hi
	Fmnl1	3.24042e-22	0.469394	0.498	0.439	4.42771e-18	Mito_hi
	Rsrp1	3.53954e-22	0.453072	0.605	0.544	4.83642e-18	Mito_hi
	Ywhaz	4.03967e-22	0.387123	0.988	0.956	5.51981e-18	Mito_hi
	Tpp2	6.0383e-22	0.478373	0.438	0.355	8.25073e-18	Mito_hi
	Ipcef1	7.22884e-22	0.479681	0.428	0.342	9.87749e-18	Mito_hi
	Cep250	8.00903e-22	0.388651	0.318	0.211	1.09435e-17	Mito_hi
	Sptan1	1.00538e-21	0.453739	0.387	0.292	1.37375e-17	Mito_hi
	Ptpn22	1.1392e-21	0.460012	0.549	0.508	1.5566e-17	Mito_hi
	Hip1r	1.5303e-21	0.344329	0.283	0.174	2.09101e-17	Mito_hi
	Mob1a	1.94298e-21	0.405395	0.36	0.259	2.65488e-17	Mito_hi
	Stk10	3.10197e-21	0.464935	0.505	0.455	4.23854e-17	Mito_hi
	Stk4	5.7318e-21	0.494605	0.498	0.462	7.83193e-17	Mito_hi
	Kat6a	7.01692e-21	0.380335	0.324	0.22	9.58792e-17	Mito_hi
	Kdm6a	1.15338e-20	0.330402	0.283	0.179	1.57597e-16	Mito_hi
	Cbl	2.06804e-20	0.374921	0.337	0.236	2.82576e-16	Mito_hi
	Runx3	2.14339e-20	0.453746	0.484	0.428	2.92873e-16	Mito_hi
	Mki67	2.16195e-20	0.762498	0.342	0.225	2.95409e-16	Mito_hi
	Baz1a	2.22106e-20	0.407531	0.38	0.282	3.03486e-16	Mito_hi
	Srrm1	2.46105e-20	0.327522	0.76	0.666	3.36278e-16	Mito_hi
	Dennd4a	2.73712e-20	0.495869	0.379	0.291	3.74e-16	Mito_hi
	Itpkb	2.84524e-20	0.351701	0.295	0.191	3.88774e-16	Mito_hi
	Slc38a1	3.15789e-20	0.485977	0.434	0.377	4.31494e-16	Mito_hi
	Mlec	3.36993e-20	0.382983	0.322	0.222	4.60467e-16	Mito_hi
	Capza1	4.78709e-20	0.33441	0.83	0.716	6.54108e-16	Mito_hi
	Wasf2	4.85453e-20	0.473145	0.579	0.545	6.63323e-16	Mito_hi
	Kdm5a	5.24389e-20	0.392761	0.391	0.3	7.16525e-16	Mito_hi
	Phip	5.73289e-20	0.438064	0.366	0.276	7.83342e-16	Mito_hi
	Ttc7	5.86268e-20	0.428028	0.341	0.246	8.01076e-16	Mito_hi
	Lbr	7.82037e-20	0.46132	0.429	0.357	1.06858e-15	Mito_hi
	Elmo1	1.10667e-19	0.540875	0.434	0.374	1.51215e-15	Mito_hi
	Glg1	1.22066e-19	0.336957	0.308	0.206	1.66791e-15	Mito_hi
	Csde1	1.6444e-19	0.454756	0.46	0.399	2.2469e-15	Mito_hi
	Ppp6r3	1.78658e-19	0.294878	0.251	0.151	2.44118e-15	Mito_hi
	Nufip2	1.83469e-19	0.397572	0.275	0.178	2.50692e-15	Mito_hi
	Tnik	1.88183e-19	0.363342	0.285	0.187	2.57134e-15	Mito_hi
	Uba1	1.99976e-19	0.484102	0.471	0.43	2.73247e-15	Mito_hi
	Gimap3	2.14966e-19	0.338682	0.959	0.908	2.9373e-15	Mito_hi
	Cep350	2.56751e-19	0.318757	0.26	0.159	3.50824e-15	Mito_hi
	Rbm25	2.82142e-19	0.398887	0.628	0.595	3.85519e-15	Mito_hi
	Grap2	4.08189e-19	0.488514	0.496	0.462	5.5775e-15	Mito_hi
	Sbno1	4.29114e-19	0.481148	0.413	0.346	5.86342e-15	Mito_hi
	Gabpb2	4.52538e-19	0.410637	0.288	0.194	6.18348e-15	Mito_hi
	Osbpl3	4.67294e-19	0.381601	0.32	0.222	6.38511e-15	Mito_hi
	Snrnp200	6.90138e-19	0.353149	0.304	0.205	9.43004e-15	Mito_hi
	Dock8	1.23868e-18	0.449359	0.424	0.353	1.69254e-14	Mito_hi
	Pag1	1.72925e-18	0.37435	0.258	0.164	2.36285e-14	Mito_hi
	Atp2a3	1.77665e-18	0.375175	0.321	0.228	2.42761e-14	Mito_hi
	Prrc2a	1.80711e-18	0.398609	0.359	0.268	2.46923e-14	Mito_hi
	Pafah1b1	1.91332e-18	0.442846	0.538	0.511	2.61437e-14	Mito_hi
	Pik3cd	2.60039e-18	0.42375	0.48	0.432	3.55318e-14	Mito_hi
	Tes	2.95149e-18	0.327808	0.66	0.606	4.03291e-14	Mito_hi
	Suco	3.3126e-18	0.410211	0.356	0.269	4.52634e-14	Mito_hi
	Hp1bp3	4.38255e-18	0.379121	0.625	0.561	5.98832e-14	Mito_hi
	Pim1	4.88586e-18	0.263938	0.821	0.678	6.67604e-14	Mito_hi
	Xiap	4.99604e-18	0.341175	0.283	0.188	6.8266e-14	Mito_hi
	Tacc1	5.74954e-18	0.408935	0.412	0.341	7.85617e-14	Mito_hi
	Nfatc1	5.90395e-18	0.431065	0.434	0.364	8.06715e-14	Mito_hi
	Atp11b	8.16081e-18	0.467606	0.393	0.324	1.11509e-13	Mito_hi
	Tnrc6b	1.01486e-17	0.433778	0.384	0.304	1.38671e-13	Mito_hi
	Sytl2	2.44888e-17	0.308145	0.262	0.167	3.34614e-13	Mito_hi
	Wipf1	2.65692e-17	0.435656	0.531	0.509	3.63041e-13	Mito_hi
	Setd5	2.66239e-17	0.377364	0.335	0.249	3.6379e-13	Mito_hi
	Sept11	2.79385e-17	0.385042	0.35	0.262	3.81752e-13	Mito_hi
	Hsp90aa1	3.01361e-17	0.356307	0.961	0.864	4.11779e-13	Mito_hi
	Sorl1	3.82246e-17	0.304482	0.267	0.175	5.22301e-13	Mito_hi
	Pfkp	4.19021e-17	0.464076	0.505	0.483	5.7255e-13	Mito_hi
	Arhgef18	4.9117e-17	0.468365	0.407	0.345	6.71134e-13	Mito_hi
	Nsmaf	5.25015e-17	0.292843	0.274	0.179	7.17381e-13	Mito_hi
	Ptpn11	5.34168e-17	0.386964	0.316	0.227	7.29887e-13	Mito_hi
	Ubr2	8.67518e-17	0.470757	0.382	0.312	1.18538e-12	Mito_hi
	Gpatch8	8.98126e-17	0.383858	0.311	0.226	1.2272e-12	Mito_hi
	Klf6	1.0045e-16	0.377193	0.924	0.795	1.37255e-12	Mito_hi
	Ccdc50	1.03037e-16	0.471842	0.368	0.29	1.40789e-12	Mito_hi
	Il18r1	1.0409e-16	0.516914	0.446	0.396	1.42229e-12	Mito_hi
	Erbin	1.04284e-16	0.37414	0.342	0.262	1.42494e-12	Mito_hi
	Eif4g1	1.23648e-16	0.525091	0.439	0.39	1.68953e-12	Mito_hi
	Elf1	1.48647e-16	0.307796	0.715	0.641	2.03111e-12	Mito_hi
	Btg2	1.74795e-16	0.362737	0.69	0.606	2.3884e-12	Mito_hi
	Clk1	2.46645e-16	0.511865	0.482	0.455	3.37015e-12	Mito_hi
	Smg6	5.1793e-16	0.326014	0.28	0.192	7.07699e-12	Mito_hi
	Kif21b	5.79408e-16	0.446576	0.421	0.36	7.91703e-12	Mito_hi
	Ptpn4	6.66391e-16	0.340964	0.262	0.173	9.10556e-12	Mito_hi
	Tle5	9.9595e-16	0.539955	0.486	0.471	1.36087e-11	Mito_hi
	Csnk1a1	1.17939e-15	0.377116	0.625	0.602	1.61152e-11	Mito_hi
	Dync1h1	1.29226e-15	0.317867	0.273	0.185	1.76575e-11	Mito_hi
	Ifi203	1.54136e-15	0.275929	0.774	0.675	2.10611e-11	Mito_hi
	Zfp106	8.68177e-15	0.312133	0.265	0.182	1.18628e-10	Mito_hi
	Arhgap15	1.0136e-14	0.454729	0.551	0.54	1.38498e-10	Mito_hi
	Samhd1	1.20584e-14	0.257413	0.832	0.707	1.64766e-10	Mito_hi
	Cap1	1.29479e-14	0.298758	0.883	0.758	1.7692e-10	Mito_hi
	Crebbp	1.58667e-14	0.324058	0.285	0.202	2.16803e-10	Mito_hi
	Ddx6	1.61346e-14	0.453878	0.453	0.421	2.20463e-10	Mito_hi
	Rbl2	1.67971e-14	0.370311	0.331	0.257	2.29516e-10	Mito_hi
	Prkar1a	1.94298e-14	0.311938	0.771	0.695	2.65489e-10	Mito_hi
	Xdh	2.3498e-14	0.373024	0.255	0.174	3.21077e-10	Mito_hi
	Arhgap30	2.53994e-14	0.409371	0.502	0.493	3.47057e-10	Mito_hi
	Sqstm1	2.64012e-14	0.327742	0.762	0.687	3.60746e-10	Mito_hi
	Lrrc8c	2.7141e-14	0.376158	0.337	0.264	3.70855e-10	Mito_hi
	Herc2	3.17447e-14	0.292636	0.25	0.169	4.3376e-10	Mito_hi
	Kansl1	4.35344e-14	0.300804	0.264	0.182	5.94854e-10	Mito_hi
	Csnk2a1	5.88832e-14	0.460171	0.419	0.387	8.0458e-10	Mito_hi
	Foxn3	6.79644e-14	0.389563	0.382	0.32	9.28666e-10	Mito_hi
	Hcls1	6.99993e-14	0.281678	0.711	0.636	9.5647e-10	Mito_hi
	Pum2	7.08629e-14	0.36126	0.346	0.276	9.68271e-10	Mito_hi
	Morf4l1	9.33021e-14	0.266027	0.932	0.849	1.27488e-09	Mito_hi
	Ctla4	1.68117e-13	0.45865	0.401	0.333	2.29715e-09	Mito_hi
	Top1	1.84582e-13	0.369159	0.556	0.541	2.52213e-09	Mito_hi
	Adam10	2.56708e-13	0.3436	0.268	0.193	3.50766e-09	Mito_hi
	Cbx3	3.12824e-13	0.340405	0.352	0.279	4.27442e-09	Mito_hi
	Sept7	3.90391e-13	0.282214	0.82	0.708	5.33431e-09	Mito_hi
	Ide	4.16876e-13	0.354214	0.34	0.267	5.69619e-09	Mito_hi
	Jmjd1c	4.21655e-13	0.312646	0.274	0.198	5.76149e-09	Mito_hi
	Top2b	7.40527e-13	0.383661	0.408	0.363	1.01186e-08	Mito_hi
	Peak1	9.16529e-13	0.318327	0.299	0.228	1.25234e-08	Mito_hi
	Rlf	9.55709e-13	0.330561	0.268	0.197	1.30588e-08	Mito_hi
	Lrp10	1.07677e-12	0.355465	0.444	0.41	1.4713e-08	Mito_hi
	Chd7	1.20513e-12	0.321611	0.336	0.266	1.64668e-08	Mito_hi
	Fam107b	2.1574e-12	0.259214	0.857	0.75	2.94787e-08	Mito_hi
	Atad2	2.20793e-12	0.454025	0.33	0.265	3.01692e-08	Mito_hi
	Zfp36l2	2.63632e-12	0.373454	0.597	0.546	3.60227e-08	Mito_hi
	Tsc22d4	2.78011e-12	0.316269	0.573	0.551	3.79874e-08	Mito_hi
	Asxl2	2.78462e-12	0.292743	0.267	0.193	3.80491e-08	Mito_hi
	Ascc3	3.05397e-12	0.39162	0.329	0.266	4.17295e-08	Mito_hi
	Acly	4.60129e-12	0.278733	0.297	0.223	6.2872e-08	Mito_hi
	Tut7	5.54562e-12	0.361916	0.38	0.33	7.57753e-08	Mito_hi
	Madd	5.6244e-12	0.264719	0.264	0.189	7.68519e-08	Mito_hi
	Bptf	6.75916e-12	0.366293	0.359	0.302	9.23572e-08	Mito_hi
	Stag2	7.8018e-12	0.368379	0.332	0.274	1.06604e-07	Mito_hi
	Gsk3b	1.00571e-11	0.328575	0.322	0.258	1.3742e-07	Mito_hi
	Ash1l	1.03377e-11	0.319542	0.282	0.215	1.41254e-07	Mito_hi
	Tox	1.06981e-11	0.451284	0.415	0.35	1.46178e-07	Mito_hi
	Sept9	1.21162e-11	0.262184	0.623	0.578	1.65556e-07	Mito_hi
	Ptk2b	1.23878e-11	0.393692	0.364	0.316	1.69268e-07	Mito_hi
	Gnas	1.30381e-11	0.336542	0.568	0.552	1.78152e-07	Mito_hi
	Chsy1	1.45387e-11	0.264644	0.282	0.211	1.98657e-07	Mito_hi
	Osbpl8	1.66142e-11	0.309262	0.281	0.216	2.27017e-07	Mito_hi
[truncated: 398 more rows]
[truncated: 1 more columns]

## Sheet: Table 2 RNA-Seq Fig.6
Symbol	Ensembl_ID	CD8_0h_1.bam	CD8_0h_2.bam	CD8_0h_3.bam	CD8_2h_IL33_1.bam	CD8_2h_IL33_2.bam	CD8_2h_IL33_3.bam	CD8_2h_untr_1.bam	CD8_2h_untr_2.bam	CD8_2h_untr_3.bam	Th1_0h_1.bam	Th1_0h_2.bam	Th1_0h_3.bam	Th1_2h_IL33_1.bam	Th1_2h_IL33_2.bam	Th1_2h_IL33_3.bam	Th1_2h_untr_1.bam	Th1_2h_untr_2.bam	Th1_2h_untr_3.bam	Th2_0h_1.bam	Th2_0h_2.bam	Th2_0h_3.bam	Th2_2h_IL33_1.bam	Th2_2h_IL33_2.bam	Th2_2h_IL33_3.bam	Th2_2h_untr_1.bam	Th2_2h_untr_2.bam	Th2_2h_untr_3.bam	CD8_0h_1.bam_normalized	CD8_0h_2.bam_normalized	CD8_0h_3.bam_normalized	CD8_2h_IL33_1.bam_normalized	CD8_2h_IL33_2.bam_normalized	CD8_2h_IL33_3.bam_normalized	CD8_2h_untr_1.bam_normalized	CD8_2h_untr_2.bam_normalized	CD8_2h_untr_3.bam_normalized	Th1_0h_1.bam_normalized	Th1_0h_2.bam_normalized	Th1_0h_3.bam_normalized	Th1_2h_IL33_1.bam_normalized	Th1_2h_IL33_2.bam_normalized	Th1_2h_IL33_3.bam_normalized	Th1_2h_untr_1.bam_normalized	Th1_2h_untr_2.bam_normalized	Th1_2h_untr_3.bam_normalized	Th2_0h_1.bam_normalized	Th2_0h_2.bam_normalized	Th2_0h_3.bam_normalized
Gnai3	ENSMUSG00000000001	7464	7223	6957	8170	7088	8018	11769	10503	6028	18947	14895	9207	10692	10558	9874	7927	6321	7539	9637	9702	7694	8640	9876	9052	8228	10382	10554	7535.96	7637.4	7645.35	10434.4	10122.3	10637	10602.5	10372.5	10580.7	8628.33	11865.4	7587.84	12032.9	10948	12294	9314.24	8910.18	8180.08	6460.8	7144.85	7881.7
Cdc45	ENSMUSG00000000028	394	167	247	313	125	201	467	197	238	872	463	611	378	430	429	343	321	474	924	888	577	591	596	479	933	921	1016	397.799	176.581	271.439	399.751	178.512	266.654	420.713	194.551	417.752	397.103	368.827	503.549	425.405	445.883	534.144	403.025	452.487	514.307	619.465	653.951	591.076
Scml2	ENSMUSG00000000037	0	0	0	0	0	0	1	2	0	7	2	8	1	2	0	2	0	2	16	7	6	5	17	14	10	2	17	0	0	0	0	0	0	0.900884	1.97514	0	3.18775	1.59321	6.59311	1.12541	2.07387	0	2.35	0	2.17007	10.7267	5.15502	6.14638
Narf	ENSMUSG00000000056	1465	1568	1462	197	281	164	1041	967	539	1719	1302	976	335	546	470	868	844	1126	1483	1549	931	515	663	672	1538	1531	1596	1479.12	1657.96	1606.65	251.601	401.295	217.568	937.821	954.981	946.087	782.821	1037.18	804.359	377.012	566.168	585.193	1019.9	1189.72	1221.75	994.227	1140.73	953.713
Cav2	ENSMUSG00000000058	51	70	83	26	19	18	50	66	41	295	182	199	132	150	139	111	144	151	97	96	40	10	11	14	65	86	90	51.4917	74.0161	91.2123	33.2062	27.1338	23.8794	45.0442	65.1797	71.9658	134.341	144.982	164.004	148.554	155.541	173.068	130.425	202.985	163.84	65.0304	70.6974	40.9758
Klf6	ENSMUSG00000000078	7842	8691	7743	6014	6638	6815	7694	8426	4022	15866	7175	8672	10429	11292	10131	6467	4901	6428	9496	8211	6649	4193	4393	4194	6810	7413	8064	7917.61	9189.62	8509.11	7680.84	9479.69	9041.02	6931.4	8321.27	7059.67	7225.27	5715.63	7146.93	11736.9	11709.1	12614	7598.73	6908.53	6974.61	6366.27	6046.84	6811.21
Scmh1	ENSMUSG00000000085	66	71	64	77	60	48	139	115	43	482	389	261	270	329	337	247	201	286	467	390	282	326	323	267	375	390	561	66.6363	75.0734	70.3323	98.3414	85.6857	63.6785	125.223	113.571	75.4763	219.499	309.879	215.1	303.861	341.152	419.596	290.225	283.333	310.32	313.084	287.208	288.88
Cox5a	ENSMUSG00000000088	2529	2819	2650	2197	2133	1987	3296	4005	1738	5555	260	2935	2155	2030	1461	1589	1116	1920	2230	1449	1119	1303	1431	1537	1705	1791	1651	2553.38	2980.73	2912.2	2805.92	3046.13	2636.02	2969.31	3955.22	3050.65	2529.71	207.117	2418.85	2425.26	2104.98	1819.08	1867.08	1573.13	2083.27	1495.03	1067.09	1146.3
Wnt9a	ENSMUSG00000000126	0	2	0	0	0	0	0	2	0	2	2	0	0	0	0	1	2	1	11	20	10	4	6	11	20	10	4	0	2.11474	0	0	0	0	0	1.97514	0	0.910786	1.59321	0	0	0	0	1.175	2.81923	1.08504	7.37458	14.7286	10.244
Fer	ENSMUSG00000000127	2	0	0	0	0	0	0	0	0	4	0	0	1	0	2	0	0	4	135	80	52	48	39	42	94	82	99	2.01928	0	0	0	0	0	0	0	0	1.82157	0	0	1.12541	0	2.49018	0	0	4.34014	90.5062	58.9145	53.2686
Xpo6	ENSMUSG00000000131	4354	4864	4000	4364	3707	3954	5673	4626	2962	6993	8084	4410	2548	3323	3148	3152	2436	3271	9876	10655	7001	6550	6294	5744	8538	8645	9595	4395.98	5143.06	4395.77	5573.53	5293.95	5245.52	5110.72	4568.5	5199.09	3184.56	6439.74	3634.45	2867.54	3445.74	3919.55	3703.6	3433.83	3549.15	6621.03	7846.67	7171.8
Tfe3	ENSMUSG00000000134	620	646	481	1167	1108	1197	951	869	385	2635	2065	1549	1597	1900	1731	919	822	1026	1009	1057	664	1945	1869	1702	818	955	1031	625.978	683.063	528.592	1490.45	1582.33	1587.98	856.741	858.199	675.776	1199.96	1644.99	1276.59	1797.28	1970.18	2155.25	1079.83	1158.7	1113.25	676.45	778.408	680.199
Axin2	ENSMUSG00000000142	11	11	18	0	3	0	10	2	14	142	92	45	34	8	12	64	29	32	532	528	389	325	311	301	493	478	592	11.1061	11.6311	19.781	0	4.28428	0	9.00884	1.97514	24.5737	64.6658	73.2875	37.0862	38.2639	8.2955	14.9411	75.2001	40.8789	34.7211	356.661	388.836	398.49
Brat1	ENSMUSG00000000148	1057	1225	1047	807	664	941	1078	1069	693	1496	1296	1095	664	679	772	816	672	909	1413	1531	1001	927	930	916	1230	1313	1606	1067.19	1295.28	1150.59	1030.67	948.255	1248.36	971.153	1055.71	1216.4	681.268	1032.4	902.432	747.272	704.08	961.21	958.801	947.262	986.297	947.298	1127.48	1025.42
Gna12	ENSMUSG00000000149	400	409	407	137	176	179	486	358	123	692	724	556	377	324	396	464	414	546	793	649	571	839	821	667	725	859	1053	403.857	432.465	447.27	174.971	251.345	237.468	437.83	353.55	215.897	315.132	576.741	458.221	424.279	335.968	493.056	545.201	583.581	592.429	531.64	477.944	584.93
Slc22a18	ENSMUSG00000000154	0	0	0	0	3	0	0	0	0	16	2	8	7	2	0	2	0	3	10	7	14	6	15	16	6	15	4	0	0	0	0	4.28428	0	0	0	0	7.28629	1.59321	6.59311	7.87787	2.07387	0	2.35	0	3.25511	6.70416	5.15502	14.3415
Igsf5	ENSMUSG00000000159	209	218	186	109	85	76	224	229	77	21	8	2	9	6	2	3	13	13	28	42	7	13	22	13	19	36	36	211.015	230.507	204.403	139.211	121.388	100.824	201.798	226.154	135.155	9.56326	6.37283	1.64828	10.1287	6.22162	2.49018	3.525	18.325	14.1055	18.7717	30.9301	7.17077
Pih1d2	ENSMUSG00000000167	18	21	14	8	15	11	18	10	0	6	6	13	9	20	9	15	17	15	6	11	11	14	11	10	4	9	6	18.1735	22.2048	15.3852	10.2173	21.4214	14.593	16.2159	9.87571	0	2.73236	4.77962	10.7138	10.1287	20.7387	11.2058	17.625	23.9635	16.2755	4.0225	8.10074	11.2684
Dlat	ENSMUSG00000000168	1119	1267	1122	848	802	792	1340	1300	529	1576	1040	923	797	942	704	795	654	785	1419	1380	759	958	1138	1079	1236	1336	1524	1129.79	1339.69	1233.01	1083.03	1145.33	1050.7	1207.19	1283.84	928.534	717.7	828.468	760.68	896.951	976.795	876.544	934.126	921.889	851.753	951.321	1016.27	777.516
Sdhd	ENSMUSG00000000171	4388	4282	3954	2626	2554	2818	4522	5401	2821	9063	2227	4643	3923	4074	3281	3743	2990	4014	4390	3603	3409	3002	3151	3275	3747	4137	4076	4430.31	4527.67	4345.22	3353.82	3647.35	3738.46	4073.8	5333.87	4951.6	4127.23	1774.04	3826.48	4414.98	4224.48	4085.14	4398.03	4214.75	4355.33	2943.13	2653.36	3492.17
Ccnd2	ENSMUSG00000000184	10047	12629	11115	32184	26689	32781	15773	16619	8148	37015	13007	21015	40185	34142	28595	9409	7924	12460	21266	18520	13670	14661	15173	15713	14494	16137	16729	10143.9	13353.6	12214.8	41104.1	38114.4	43488.4	14209.6	16412.4	14301.9	16856.4	10361.4	17319.3	45224.6	35403.1	35603.4	11055.6	11169.8	13519.5	14257.1	13638.7	14003.5
Gpr107	ENSMUSG00000000194	1490	1441	1391	1372	1399	1463	1675	1605	944	4599	3306	2475	1875	2105	2206	1863	1721	1814	1582	1698	1054	1349	1484	1323	1142	1342	1280	1504.37	1523.67	1528.63	1752.26	1997.9	1940.87	1508.98	1585.05	1656.97	2094.35	2633.57	2039.74	2110.14	2182.75	2746.67	2189.03	2425.95	1968.25	1060.6	1250.46	1079.71
Slfn4	ENSMUSG00000000204	2	0	4	5	2	7	0	0	0	0	2	14	7	10	5	2	4	4	12	6	0	6	11	4	4	3	5	2.01928	0	4.39577	6.3858	2.85619	9.28645	0	0	0	0	1.59321	11.5379	7.87787	10.3694	6.22545	2.35	5.63847	4.34014	8.04499	4.41859	0
Tspan32	ENSMUSG00000000244	54	58	50	7	9	6	39	21	21	2624	744	1060	814	807	534	1334	1008	1026	10209	9340	7605	3340	3130	3150	7653	8132	8795	54.5206	61.3276	54.9471	8.94012	12.8528	7.95981	35.1345	20.739	36.8605	1194.95	592.673	873.587	916.083	836.808	664.878	1567.45	1420.89	1113.25	6844.28	6878.27	7790.53
Lhx2	ENSMUSG00000000247	4	2	0	1	8	3	0	4	4	8	6	8	0	3	2	6	0	5	16	17	22	4	12	18	15	16	14	4.03857	2.11474	0	1.27716	11.4248	3.97991	0	3.95028	7.02105	3.64314	4.77962	6.59311	0	3.11081	2.49018	7.05001	0	5.42518	10.7267	12.5193	22.5367
Clec2g	ENSMUSG00000000248	0	0	0	1	0	0	2	2	1	11	25	10	5	13	8	6	8	8	3	1	0	6	3	2	0	0	1	0	0	0	1.27716	0	0	1.80177	1.97514	1.75526	5.00932	19.9151	8.24139	5.62705	13.4802	9.96073	7.05001	11.2769	8.68028	2.01125	0.736431	0
Mid2	ENSMUSG00000000266	200	400	233	278	425	299	314	497	216	378	492	398	246	258	342	174	165	241	14	31	25	167	188	171	9	16	15	201.928	422.949	256.054	355.051	606.94	396.664	282.878	490.823	379.137	172.139	391.929	328.007	276.851	267.53	425.821	204.45	232.587	261.494	9.38583	22.8294	25.6099
Trim25	ENSMUSG00000000275	576	738	710	1264	923	1016	1030	958	524	1147	1136	896	676	741	551	642	524	610	796	932	514	1099	1069	958	895	809	953	581.553	780.341	780.249	1614.33	1318.13	1347.86	927.911	946.093	919.758	522.336	904.942	738.428	760.777	768.371	686.045	754.351	738.639	661.872	533.651	686.354	526.539
Dgke	ENSMUSG00000000276	248	251	243	490	294	393	522	343	228	509	448	290	341	344	280	276	209	300	429	485	337	467	479	462	490	502	667	250.391	265.4	267.043	625.809	419.86	521.368	470.262	338.737	400.2	231.795	356.878	239	383.765	356.706	348.625	324.3	294.61	325.511	287.609	357.169	345.221
Scpep1	ENSMUSG00000000278	1205	735	922	993	611	829	1567	1094	749	5935	2385	2417	2033	2160	1674	1957	1586	1731	320	356	227	299	286	235	286	334	323	1216.62	777.169	1013.23	1268.22	872.566	1099.78	1411.69	1080.4	1314.69	2702.76	1899.9	1991.94	2287.96	2239.78	2084.28	2299.48	2235.65	1878.2	214.533	262.169	232.538
Mnt	ENSMUSG00000000282	167	169	134	199	228	173	289	254	105	379	336	233	153	95	139	101	87	108	239	228	125	182	158	137	241	256	234	168.61	178.696	147.258	254.155	325.606	229.508	260.356	250.843	184.303	172.594	267.659	192.024	172.188	98.509	173.068	118.675	122.637	117.184	160.229	167.906	128.049
Itgb2	ENSMUSG00000000290	21312	25990	20315	18500	20968	19383	27069	30714	15058	44116	34320	25059	16802	19934	18797	17109	13853	18533	16534	16162	12671	13554	13953	12841	14358	16552	17055	21517.5	27481.1	22325	23627.5	29944.3	25714.2	24386	30332.2	26430.7	20090.1	27339.4	20652.1	18909.1	20670.3	23404	20103.1	19527.4	20109	11084.7	11902.2	12980.1
Hddc2	ENSMUSG00000000295	334	197	278	164	158	108	305	236	142	549	52	205	163	197	150	194	129	225	671	605	363	399	393	446	648	643	611	337.22	208.302	305.506	209.454	225.639	143.277	274.77	233.067	249.247	250.011	41.4234	168.948	183.442	204.277	186.764	227.95	181.841	244.133	449.849	445.541	371.856
Pemt	ENSMUSG00000000301	21	16	14	28	10	14	30	24	15	34	6	18	9	25	12	27	8	10	38	24	9	9	32	19	28	20	21	21.2025	16.918	15.3852	35.7605	14.2809	18.5729	27.0265	23.7017	26.3289	15.4834	4.77962	14.8345	10.1287	25.9234	14.9411	31.725	11.2769	10.8504	25.4758	17.6743	9.21956
Cdh1	ENSMUSG00000000303	315	808	432	183	409	199	394	763	250	28	43	6	4	21	10	28	21	18	34	75	12	13	24	8	46	31	79	318.037	854.357	474.743	233.72	584.091	264	354.948	753.516	438.816	12.751	34.2539	4.94483	4.50164	21.7757	12.4509	32.9	29.6019	19.5306	22.7942	55.2323	12.2928
Ckmt1	ENSMUSG00000000308	50	36	41	34	32	39	61	54	32	852	516	766	396	500	616	343	450	667	69	91	75	34	61	21	82	80	99	50.4821	38.0654	45.0567	43.4235	45.699	51.7388	54.9539	53.3288	56.1684	387.995	411.047	631.29	445.662	518.469	766.976	403.025	634.327	723.719	46.2587	67.0152	76.8297
Bcl6b	ENSMUSG00000000317	4	0	4	12	9	5	8	2	0	8	0	5	0	10	7	0	0	1	0	2	4	0	12	18	2	0	4	4.03857	0	4.39577	15.3259	12.8528	6.63318	7.20708	1.97514	0	3.64314	0	4.12069	0	10.3694	8.71564	0	0	1.08504	0	1.47286	4.09758
Clec10a	ENSMUSG00000000318	0	0	0	0	0	0	0	0	0	1	2	1	0	0	0	0	0	1	20	25	22	14	6	3	12	16	12	0	0	0	0	0	0	0	0	0	0.455393	1.59321	0.824139	0	0	0	0	0	1.08504	13.4083	18.4108	22.5367
	ENSMUSG00000000325	8	12	10	0	0	4	9	13	4	13	31	15	8	10	12	7	14	13	39	32	31	11	11	27	33	21	31	8.07713	12.6885	10.9894	0	0	5.30654	8.10796	12.8384	7.02105	5.92011	24.6947	12.3621	9.00328	10.3694	14.9411	8.22501	19.7346	14.1055	26.1462	23.5658	31.7563
Comt	ENSMUSG00000000326	704	733	655	538	472	640	514	536	335	1729	393	1100	886	1148	829	808	669	893	919	726	655	704	800	799	815	721	719	710.788	775.054	719.808	687.112	674.061	849.046	463.055	529.338	588.013	787.375	313.065	906.552	997.113	1190.4	1032.18	949.401	943.033	968.937	616.113	534.649	670.979
Rtca	ENSMUSG00000000339	540	541	478	461	407	500	511	626	346	1380	484	727	592	598	522	561	417	591	630	634	488	492	451	447	537	614	578	545.206	572.038	525.295	588.771	581.234	663.318	460.352	618.219	607.321	628.442	385.556	599.149	666.243	620.088	649.937	659.176	587.81	641.256	422.362	466.897	499.905
Dbt	ENSMUSG00000000340	383	361	342	248	280	331	502	398	241	529	316	284	298	312	226	258	215	287	409	380	320	357	398	353	382	416	540	386.693	381.711	375.838	316.736	399.866	439.116	452.244	393.053	423.018	240.903	251.727	234.055	335.372	323.524	281.391	303.15	303.068	311.405	274.2	279.844	327.807
Dazap2	ENSMUSG00000000346	14063	14139	12583	12455	11148	12764	18806	18885	10024	32281	14168	16619	14631	15699	13167	13111	10103	13148	16274	14893	12081	13399	14814	14230	13865	16395	17180	14198.6	14950.2	13828	15907	15920.4	16933.2	16942	18650.3	17594.8	14700.5	11286.3	13696.4	16465.9	16278.9	16394.1	15405.4	14241.4	14266	10910.4	10967.7	12375.7
Mcts1	ENSMUSG00000000355	1625	1392	1416	1250	975	1315	1760	1918	1227	4099	480	2124	1612	1764	1485	1359	1048	1562	2164	1672	1381	1351	1608	1585	1779	2093	1852	1640.67	1471.86	1556.1	1596.45	1392.39	1744.53	1585.56	1894.16	2153.71	1866.66	382.37	1750.47	1814.16	1829.16	1848.96	1596.83	1477.28	1694.83	1450.78	1231.31	1414.69
Rnf17	ENSMUSG00000000365	6	9	7	3	4	2	5	6	0	14	19	9	2	2	9	11	11	15	13	9	10	5	1	16	3	11	4	6.05785	9.51635	7.6926	3.83148	5.71238	2.65327	4.50442	5.92542	0	6.3755	15.1355	7.41725	2.25082	2.07387	11.2058	12.925	15.5058	16.2755	8.71541	6.62788	10.244
Trappc10	ENSMUSG00000000374	917	919	823	711	570	626	966	879	581	2628	2460	1565	1271	1241	1052	964	904	1224	1959	2057	1753	1746	1672	1543	1790	1917	2102	925.841	971.725	904.43	908.061	814.014	830.474	870.254	868.075	1019.81	1196.77	1959.64	1289.78	1430.4	1286.84	1309.84	1132.7	1274.29	1328.08	1313.35	1514.84	1795.77
Ccm2	ENSMUSG00000000378	1639	1597	1517	1590	1487	1732	1420	1539	874	3737	1773	1751	1480	2000	1611	1529	1087	1493	4747	4464	3123	2138	2542	2351	3922	4299	4738	1654.8	1688.62	1667.1	2030.69	2123.58	2297.73	1279.26	1519.87	1534.1	1701.8	1412.38	1443.07	1665.61	2073.87	2005.84	1796.58	1532.25	1619.96	3182.47	3287.43	3199.19
Tbrg4	ENSMUSG00000000384	308	361	271	665	474	609	435	389	214	453	248	259	333	393	348	233	168	296	481	472	299	785	715	700	526	540	548	310.97	381.711	297.814	849.312	676.917	807.921	391.885	384.165	375.626	206.293	197.558	213.452	374.761	407.516	433.292	273.775	236.816	321.17	322.47	347.595	306.294
Mx1	ENSMUSG00000000386	923	1108	944	399	549	519	1023	1255	597	690	702	862	377	598	533	401	551	858	45	14	23	98	82	43	30	29	27	931.899	1171.57	1037.4	509.587	784.024	688.524	921.605	1239.4	1047.89	314.221	559.216	710.407	424.279	620.088	663.633	471.176	776.699	930.96	30.1687	10.31	23.5611
Ndufa9	ENSMUSG00000000399	2093	1963	1779	1630	1478	1615	2469	2332	1254	5571	1305	2429	2269	2333	1706	1997	1439	1946	4576	3706	3292	2864	3026	3255	3798	4341	4454	2113.18	2075.62	1955.02	2081.77	2110.72	2142.52	2224.28	2303.01	2201.1	2537	1039.57	2001.83	2553.55	2419.17	2124.12	2346.48	2028.44	2111.48	3067.82	2729.21	3372.31
Lck	ENSMUSG00000000409	27916	26511	26117	25632	20769	23970	34487	31647	17765	50659	24581	24678	22267	24656	20758	21210	16108	19753	12971	12102	9829	8216	8563	8568	9908	11355	12732	28185.1	28032	28701.1	32736.2	29660.1	31799.4	31068.8	31253.6	31182.2	23069.8	19581.3	20338.1	25059.5	25566.7	25845.6	24921.8	22706.1	21432.7	8695.97	8912.29	10068.8
Cttnbp2	ENSMUSG00000000416	0	0	0	0	4	0	1	1	0	0	0	3	0	0	0	0	0	1	26	29	22	6	14	3	16	35	19	0	0	0	0	5.71238	0	0.900884	0.987571	0	0	0	2.47242	0	0	0	0	0	1.08504	17.4308	21.3565	22.5367
Galnt1	ENSMUSG00000000420	2870	3139	2769	2158	2150	2134	3732	3478	1922	6111	5657	3600	3484	3547	3757	2890	2478	3059	6026	6043	4112	14758	16216	15442	5936	7427	8115	2897.67	3319.09	3042.97	2756.11	3070.4	2831.04	3362.1	3434.77	3373.61	2782.91	4506.39	2966.9	3920.93	3678.02	4677.81	3395.75	3493.03	3319.12	4039.93	4450.25	4212.32
Mkrn2	ENSMUSG00000000439	377	375	371	137	140	128	430	429	195	742	408	283	150	219	128	367	204	251	607	577	451	419	354	369	547	641	602	380.635	396.515	407.708	174.971	199.933	169.809	387.38	423.668	342.276	337.902	325.014	233.231	168.811	227.089	159.372	431.226	287.562	272.344	406.943	424.921	462.003
Pparg	ENSMUSG00000000440	404	609	476	491	552	542	729	1015	480	177	105	129	76	105	134	67	72	149	3199	2786	2419	3693	3870	3739	3465	3802	3830	407.895	643.94	523.097	627.086	788.308	719.036	656.745	1002.38	842.526	80.6046	83.6434	106.314	85.5311	108.878	166.842	78.7251	101.492	161.67	2144.66	2051.7	2478.01
Raf1	ENSMUSG00000000441	2100	1952	1812	1125	1016	1025	2218	1865	1117	2673	2221	1857	1104	1307	1057	1509	1149	1562	2520	2888	1662	2385	2295	2183	2667	3000	2950	2120.25	2063.99	1991.28	1436.81	1450.94	1359.8	1998.16	1841.82	1960.63	1217.27	1769.26	1530.43	1242.45	1355.28	1316.06	1773.08	1619.65	1694.83	1689.45	2126.81	1702.55
Septin1	ENSMUSG00000000486	4948	4772	4488	3910	3387	3745	6021	5777	3330	9775	2917	4200	3793	3669	3004	3863	2715	3448	5469	4592	3920	3849	3963	4085	4882	4918	5024	4995.71	5045.78	4932.06	4993.7	4836.96	4968.25	5424.22	5705.2	5845.02	4451.47	2323.69	3461.38	4268.68	3804.52	3740.25	4539.03	3827.11	3741.2	3666.51	3381.69	4015.63
Pdgfb	ENSMUSG00000000489	12	16	16	566	369	698	29	14	22	120	93	71	1394	1394	1339	78	66	81	4	7	2	264	229	230	15	7	12	12.1157	16.918	17.5831	722.873	526.967	925.991	26.1256	13.826	38.6158	54.6472	74.0841	58.5138	1568.82	1445.49	1667.18	91.6501	93.0347	87.8879	2.68166	5.15502	2.04879
Acvrl1	ENSMUSG00000000530	759	1334	696	781	966	842	886	1252	505	196	138	172	97	139	140	118	103	111	291	289	219	134	188	112	312	298	279	766.318	1410.53	764.864	997.462	1379.54	1117.03	798.184	1236.44	886.408	89.257	109.931	141.752	109.165	144.134	174.313	138.65	145.19	120.439	195.091	212.829	224.343
Tamalin	ENSMUSG00000000531	105	65	77	369	331	389	111	106	52	103	52	68	246	302	270	38	37	47	125	85	31	99	136	106	67	57	86	106.012	68.7292	84.6186	471.272	472.699	516.061	99.9982	104.682	91.2737	46.9055	41.4234	56.0414	276.851	313.155	336.174	44.6501	52.1558	50.9967	83.802	62.5966	31.7563
Acvr1b	ENSMUSG00000000532	98	56	90	42	50	34	53	72	27	202	77	76	60	49	35	41	42	48	146	108	154	77	52	51	139	155	128	98.9449	59.2128	98.9049	53.6407	71.4047	45.1056	47.7469	71.1051	47.3921	91.9894	61.3385	62.6345	67.5246	50.8099	43.5782	48.1751	59.2039	52.0817	97.8808	79.5346	157.757
Tom1l2	ENSMUSG00000000538	322	391	380	201	203	225	372	366	202	789	807	522	169	278	245	348	292	365	690	680	482	318	324	297	500	647	748	325.105	413.433	417.598	256.709	289.903	298.493	335.129	361.451	354.563	359.305	642.859	430.2	190.194	288.269	305.047	408.9	411.608	396.038	462.587	500.773	493.759
Zfp385a	ENSMUSG00000000552	108	118	106	47	53	40	75	99	42	254	189	253	85	234	189	155	161	296	51	23	13	12	22	31	46	31	43	109.041	124.77	116.488	60.0266	75.689	53.0654	67.5663	97.7695	73.721	115.67	150.558	208.507	95.6598	242.643	235.322	182.125	226.948	321.17	34.1912	16.9379	13.3171
Itga5	ENSMUSG00000000555	113	99	109	366	401	366	192	163	92	578	685	329	651	681	810	221	150	159	141	104	108	116	118	107	115	81	140	114.089	104.68	119.785	467.441	572.666	485.548	172.97	160.974	161.484	263.217	545.673	271.142	732.642	706.154	1008.52	259.675	211.442	172.521	94.5287	76.5888	110.635
Wdr77	ENSMUSG00000000561	1277	1359	1203	1980	1562	1869	1655	1549	978	2168	1232	1497	949	967	896	771	612	970	2423	2384	1523	3171	3460	3518	2402	2585	2490	1289.31	1436.97	1322.03	2528.78	2230.68	2479.48	1490.96	1529.75	1716.65	987.292	981.415	1233.74	1068.01	1002.72	1115.6	905.926	862.685	1052.48	1624.42	1755.65	1560.15
Adora3	ENSMUSG00000000562	803	1105	966	265	240	278	542	705	442	334	215	225	81	107	156	162	183	287	2	3	10	7	6	18	7	26	9	810.742	1168.4	1061.58	338.448	342.743	368.805	488.279	696.237	775.826	152.101	171.27	185.431	91.1582	110.952	194.234	190.35	257.96	311.405	1.34083	2.20929	10.244
Atp5pb	ENSMUSG00000000563	8288	8841	8212	7218	7084	7286	10367	12401	6128	19820	4209	10354	8172	8919	7317	7302	5845	7710	8955	7440	5636	7263	8030	7855	7739	7758	8435	8367.91	9348.23	9024.52	9218.55	10116.6	9665.86	9339.47	12246.9	10756.2	9025.89	3352.9	8533.13	9196.85	9248.44	9110.33	8579.86	8239.21	8365.62	6003.58	5479.05	5773.5
Hnrnpd	ENSMUSG00000000568	2813	2632	2490	3845	3019	3510	5481	4590	2070	5391	2854	3331	2268	2829	2380	2011	1626	2311	5666	5203	3249	4701	5070	5196	5228	5190	5710	2840.12	2783	2736.37	4910.68	4311.42	4656.49	4937.75	4532.95	3633.39	2455.02	2273.51	2745.21	2552.43	2933.5	2963.32	2362.93	2292.04	2507.52	3798.58	3831.65	3328.26
Dynlt1c	ENSMUSG00000000579	331	289	339	461	463	449	763	641	411	1153	698	646	336	344	220	364	280	375	634	713	467	339	334	305	455	509	580	334.191	305.581	372.542	588.771	661.208	595.659	687.375	633.033	721.413	525.068	556.029	532.393	378.138	356.706	273.92	427.701	394.693	406.888	425.044	525.075	478.393
C1d	ENSMUSG00000000581	1140	998	1080	652	631	798	1349	1197	686	2897	541	1156	1331	1200	914	883	838	1038	1856	1511	1235	1161	1337	1321	1718	1960	1856	1150.99	1055.26	1186.86	832.709	901.128	1058.65	1215.29	1182.12	1204.11	1319.27	430.962	952.704	1497.92	1244.32	1138.01	1037.53	1181.26	1126.27	1244.29	1112.75	1265.13
Gm2a	ENSMUSG00000000594	10600	7825	9529	8727	5495	8004	14229	10484	7145	18995	9368	10206	7388	8746	6735	7161	6037	7339	17423	16650	11136	12739	13914	13070	15527	17455	17537	10702.2	8273.94	10471.8	11145.8	7847.38	10618.4	12818.7	10353.7	12541.4	8650.19	7462.58	8411.16	8314.53	9069.05	8385.69	8414.19	8509.85	7963.07	11680.7	12261.6	11407.7
Krit1	ENSMUSG00000000600	1291	1299	1260	756	726	762	1344	1103	689	4175	3234	2274	1328	1667	1436	1655	1367	1749	2297	2351	1527	1724	1869	1779	1589	1869	1995	1303.45	1373.53	1384.67	965.533	1036.8	1010.9	1210.79	1089.29	1209.38	1901.27	2576.22	1874.09	1494.54	1728.57	1787.95	1944.63	1926.95	1897.73	1539.95	1731.35	1564.25
Clcn4	ENSMUSG00000000605	1242	1241	1197	876	730	812	1377	1196	702	2257	1424	1091	1196	1160	977	1147	798	1009	2535	2503	1968	2243	2175	1987	2380	2788	2574	1253.97	1312.2	1315.43	1118.79	1042.51	1077.23	1240.52	1181.13	1232.19	1027.82	1134.36	899.135	1345.99	1202.85	1216.45	1347.73	1124.87	1094.8	1699.51	1843.29	2016.01
Sema4f	ENSMUSG00000000627	4908	4401	4388	2896	2686	2748	6654	5431	3165	2073	2223	1555	781	1052	1042	1197	1118	1404	691	764	536	254	230	202	582	775	808	4955.32	4653.5	4822.16	3698.66	3835.86	3645.59	5994.48	5363.5	5555.41	944.03	1770.85	1281.54	878.945	1090.86	1297.38	1406.48	1575.95	1523.39	463.258	562.633	549.076
Hk2	ENSMUSG00000000628	2428	3199	2598	13740	11689	11797	3843	3160	1792	1486	2028	1754	4775	8390	6515	1738	1668	2125	821	850	321	2735	2377	2484	1504	1358	1720	2451.41	3382.53	2855.05	17548.2	16693	15650.3	3462.1	3120.72	3145.43	676.714	1615.51	1445.54	5373.83	8699.9	8111.77	2042.15	2351.24	2305.7	550.412	625.966	328.831
Myo18a	ENSMUSG00000000631	1548	1909	1375	1020	1111	835	1368	1226	765	2546	3506	1761	864	1225	1148	1524	1223	1437	2234	2572	1882	1749	1725	1507	2007	1817	2321	1562.92	2018.52	1511.05	1302.7	1586.61	1107.74	1232.41	1210.76	1342.78	1159.43	2792.89	1451.31	972.354	1270.25	1429.36	1790.7	1723.96	1559.2	1497.71	1894.1	1927.91
Haao	ENSMUSG00000000673	1076	1225	961	651	671	603	1108	1243	557	401	131	227	167	235	181	191	198	238	2	6	6	0	5	0	5	7	6	1086.37	1295.28	1056.08	831.432	958.251	799.961	998.18	1227.55	977.681	182.613	104.355	187.079	187.943	243.68	225.361	224.425	279.104	258.238	1.34083	4.41859	6.14638
Cd52	ENSMUSG00000000682	15230	18828	18085	16852	17459	14717	21193	27441	11515	53524	1890	22874	28533	26479	15456	15561	9996	14523	28827	19956	13266	32467	38428	41497	22382	22303	20111	15376.8	19908.2	19874.4	21522.7	24933.1	19524.1	19092.4	27099.9	20211.8	24374.5	1505.58	18851.3	32111.3	27457.1	19244.1	18284.2	14090.5	15758	19326.1	14696.2	13589.6
Abhd15	ENSMUSG00000000686	149	114	87	8	4	11	82	49	32	88	54	60	9	2	3	54	30	29	111	84	84	8	14	13	120	124	114	150.437	120.54	95.608	10.2173	5.71238	14.593	73.8725	48.391	56.1684	40.0746	43.0166	49.4483	10.1287	2.07387	3.73527	63.4501	42.2885	31.466	74.4162	61.8602	86.0493
Loxl3	ENSMUSG00000000693	2	0	2	0	0	2	2	0	2	13	20	15	3	6	3	4	6	10	6	1	0	0	5	2	8	1	0	2.01928	0	2.19789	0	0	2.65327	1.80177	0	3.51053	5.92011	15.9321	12.3621	3.37623	6.22162	3.73527	4.70001	8.4577	10.8504	4.0225	0.736431	0
Kat2b	ENSMUSG00000000708	436	311	349	69	65	83	281	273	140	974	717	490	301	260	224	369	275	331	1734	1799	1112	553	539	493	1401	1585	1625	440.204	328.843	383.531	88.1241	92.8261	110.111	253.149	269.607	245.737	443.553	571.165	403.828	338.748	269.604	278.9	433.576	387.644	359.147	1162.5	1324.84	1139.13
Rab5b	ENSMUSG00000000711	1010	1079	892	550	578	478	1013	996	480	1934	1870	1205	786	926	913	1117	863	1123	1181	1230	951	811	824	750	1035	1077	1125	1019.74	1140.9	980.257	702.438	825.439	634.132	912.596	983.62	842.526	880.73	1489.65	993.087	884.572	960.204	1136.77	1312.48	1216.5	1218.49	791.762	905.81	974.2
Aire	ENSMUSG00000000731	0	0	0	0	3	4	4	0	0	49	22	28	6	15	3	7	19	18	0	1	2	0	0	1	2	0	7	0	0	0	0	4.28428	5.30654	3.60354	0	0	22.3143	17.5253	23.0759	6.75246	15.5541	3.73527	8.22501	26.7827	19.5306	0	0.736431	2.04879
Icosl	ENSMUSG00000000732	194	254	289	525	624	555	311	359	208	1440	1280	886	1001	1245	1211	711	527	746	391	468	364	348	313	295	274	329	303	195.87	268.573	317.594	670.509	891.131	736.283	280.175	354.538	365.095	655.766	1019.65	730.187	1126.54	1290.99	1507.8	835.426	742.868	809.436	262.133	344.65	372.88
Spg7	ENSMUSG00000000738	1186	1086	1127	947	770	886	1555	1327	748	2228	1523	1429	916	1158	903	977	813	1092	1726	1547	1090	1340	1406	1398	1531	1675	1940	1197.43	1148.31	1238.51	1209.47	1099.63	1175.4	1400.88	1310.51	1312.94	1014.62	1213.23	1177.69	1030.88	1200.77	1124.32	1147.98	1146.02	1184.86	1157.14	1139.26	1116.59
Rpl13	ENSMUSG00000000740	9312	9897	9256	8370	8063	7955	11843	13344	6849	35006	1652	13722	13487	12017	7695	10108	6565	8902	17952	12254	9634	11375	12045	13105	13376	14334	12745	9401.78	10464.8	10171.8	10689.8	11514.7	10553.4	10669.2	13178.1	12021.8	15941.5	1315.99	11308.8	15178.4	12460.9	9580.97	11876.9	9254.13	9658.98	12035.3	9024.23	9869.03
Chmp1a	ENSMUSG00000000743	4129	4003	3633	1964	2045	2182	4418	4540	2330	7677	4808	5072	3486	4366	3957	4712	3644	5062	4760	4604	3344	4060	4299	3808	4723	5585	5487	4168.81	4232.66	3992.46	2508.34	2920.45	2894.72	3980.11	4483.57	4089.76	3496.05	3830.07	4180.03	3923.18	4527.27	4926.82	5536.61	5136.64	5492.45	3191.18	3390.53	3425.58
Rpa1	ENSMUSG00000000751	5137	4609	4241	2158	1706	1819	5703	4470	2463	6556	4686	3899	1854	2993	2134	3478	2830	3508	4425	4449	3094	2533	2538	2418	4704	5663	6093	5186.53	4873.43	4660.62	2756.11	2436.33	2413.15	5137.74	4414.44	4323.21	2985.56	3732.88	3213.32	2086.51	3103.55	2657.02	4086.65	3989.21	3806.3	2966.59	3276.38	3169.48
Serpinf1	ENSMUSG00000000753	20	13	10	22	1	12	20	3	12	73	28	113	19	25	34	22	28	73	235	204	116	166	139	134	245	207	221	20.1928	13.7458	10.9894	28.0975	1.42809	15.9196	18.0177	2.96271	21.0632	33.2437	22.3049	93.1277	21.3828	25.9234	42.3331	25.85	39.4693	79.2076	157.548	150.232	118.83
Tubgcp3	ENSMUSG00000000759	1198	965	934	859	699	758	1361	867	640	1896	1856	1116	738	885	774	964	759	1047	1894	1794	1246	1734	1566	1507	1676	1942	2059	1209.55	1020.36	1026.41	1097.08	998.238	1005.59	1226.1	856.224	1123.37	863.425	1478.5	919.739	830.552	917.689	963.7	1132.7	1069.9	1136.03	1269.77	1321.16	1276.4
Polr3d	ENSMUSG00000000776	150	173	155	518	294	589	155	114	85	207	78	130	228	295	202	106	59	90	467	550	319	647	891	879	319	465	496	151.446	182.925	170.336	661.569	419.86	781.388	139.637	112.583	149.197	94.2664	62.1351	107.138	256.593	305.896	251.508	124.55	83.1674	97.6532	313.084	405.037	326.782
Tcf7	ENSMUSG00000000782	416	176	261	1942	876	1666	362	154	120	6279	3939	2410	4224	4336	3364	2205	1467	1546	773	631	582	1279	1033	1441	581	511	787	420.011	186.098	286.824	2480.25	1251.01	2210.17	326.12	152.086	210.632	2859.41	3137.82	1986.17	4753.73	4496.16	4188.49	2590.88	2067.91	1677.46	518.232	464.688	596.198
Ddx3x	ENSMUSG00000000787	4349	3938	4114	5208	4213	5337	5073	4072	2543	11861	9276	5839	7572	6230	6452	4653	3917	4698	7199	7121	5728	9661	9713	8928	6831	8082	8253	4390.93	4163.93	4521.05	6651.45	6016.56	7080.25	4570.19	4021.39	4463.63	5401.42	7389.29	4812.14	8521.6	6460.12	8033.33	5467.28	5521.47	5097.5	4826.33	5244.13	5867.74
Il12rb1	ENSMUSG00000000791	8352	11842	8945	9845	10819	9967	11842	12924	6824	15684	14073	11441	6784	9385	9242	6353	6079	9071	4531	4847	3390	3245	3605	3012	3704	4235	4396	8432.53	12521.4	9830.04	12573.6	15450.6	13222.6	10668.3	12763.4	11977.9	7142.39	11210.6	9428.97	7634.78	9731.66	11507.1	7464.78	8569.06	9842.35	3037.66	3569.48	3472.7
Usp32	ENSMUSG00000000804	606	614	527	281	305	278	530	446	312	1202	1461	773	477	582	550	748	535	672	835	785	575	609	591	498	691	586	818	611.843	649.227	579.143	358.882	435.569	368.805	477.469	440.457	547.642	547.383	1163.84	637.059	536.82	603.497	684.8	878.901	754.145	729.144	559.798	578.098	589.028
Txnrd3	ENSMUSG00000000811	23	48	33	53	42	54	29	21	35	93	76	47	54	72	49	16	30	47	62	40	45	105	75	106	71	77	83	23.2218	50.7539	36.2651	67.6895	59.98	71.6383	26.1256	20.739	61.4342	42.3516	60.5419	38.7345	60.7721	74.6595	61.0094	18.8	42.2885	50.9967	41.5658	29.4572	46.0978
Fasl	ENSMUSG00000000817	6849	6161	6239	3235	3008	3201	5655	5827	3274	6760	2859	3113	2080	1913	1463	3095	1943	2149	97	130	74	38	39	44	72	104	88	6915.03	6514.47	6856.3	4131.61	4295.71	4246.56	5094.5	5754.57	5746.73	3078.46	2277.49	2565.54	2340.85	1983.66	1821.57	3636.63	2738.88	2331.74	65.0304	95.736	75.8053
Zfp512b	ENSMUSG00000000823	381	348	352	273	183	205	434	366	241	719	906	583	263	367	358	468	435	493	1349	1482	966	1164	1031	991	1631	1581	1754	384.673	367.966	386.828	348.665	261.341	271.96	390.984	361.451	423.018	327.428	721.723	480.473	295.983	380.556	445.742	549.901	613.183	534.922	904.391	1091.39	989.566
Dnajc5	ENSMUSG00000000826	2831	2978	2457	3364	2956	2961	4206	3911	2258	6102	4807	3702	3410	3677	3093	3151	2649	3168	4315	4456	2951	4462	4420	4040	4277	4428	4840	2858.29	3148.85	2700.1	4296.37	4221.45	3928.17	3789.12	3862.39	3963.38	2778.81	3829.27	3050.96	3837.65	3812.82	3851.07	3702.43	3734.07	3437.39	2892.85	3281.54	3022.99
Tpd52l2	ENSMUSG00000000827	837	832	741	1131	1006	1173	1085	1212	650	4767	1269	2809	2802	2993	2367	1794	1610	2105	1540	1354	966	1064	1112	1112	1315	1410	1440	845.07	879.734	814.317	1444.47	1436.66	1556.14	977.46	1196.94	1140.92	2170.86	1010.89	2315.01	3153.4	3103.55	2947.13	2107.95	2269.48	2284	1032.44	997.128	989.566
Fmr1	ENSMUSG00000000838	856	792	797	535	449	582	959	734	490	1811	930	1040	709	684	597	652	643	696	1620	1540	1257	1188	1343	1294	1432	1744	1907	864.253	837.439	875.857	683.281	641.214	772.102	863.948	724.877	860.079	824.717	740.841	857.104	797.915	709.265	743.319	766.101	906.383	755.185	1086.07	1134.1	1287.67
Il4	ENSMUSG00000000869	0	2	0	1	0	1	0	0	0	10	5	0	0	1	0	2	0	5	1490	1073	649	1171	1358	1349	771	767	793	0	2.11474	0	1.27716	0	1.32664	0	0	0	4.55393	3.98302	0	0	1.03694	0	2.35	0	5.42518	998.92	790.191	664.833
Pxmp4	ENSMUSG00000000876	740	663	717	319	255	298	780	712	432	2087	469	894	525	665	524	719	574	755	1163	913	718	586	601	488	925	925	1035	747.135	701.038	787.942	407.414	364.164	395.337	702.69	703.15	758.273	950.405	373.607	736.78	590.84	689.563	652.428	844.826	809.12	819.202	779.694	672.362	735.516
Dlg3	ENSMUSG00000000881	38	23	48	2	2	0	23	7	19	177	210	96	80	76	73	93	86	126	104	102	82	37	33	50	83	111	143	38.3664	24.3196	52.7493	2.55432	2.85619	0	20.7203	6.91299	33.35	80.6046	167.287	79.1173	90.0328	78.8072	90.8916	109.275	121.227	136.714	69.7233	75.116	84.0005
Gnb1l	ENSMUSG00000000884	144	152	115	44	37	40	119	108	32	93	64	94	16	58	57	78	63	115	229	268	171	98	67	51	216	227	220	145.388	160.721	126.378	56.1951	52.8395	53.0654	107.205	106.658	56.1684	42.3516	50.9826	77.469	18.0066	60.1424	70.9702	91.6501	88.8058	124.779	153.525	197.364	175.172
Mmp11	ENSMUSG00000000901	16	7	4	3	3	0	2	0	9	25	26	20	8	9	9	17	13	16	23	10	4	4	0	5	4	7	14	16.1543	7.40161	4.39577	3.83148	4.28428	0	1.80177	0	15.7974	11.3848	20.7117	16.4828	9.00328	9.33244	11.2058	19.975	18.325	17.3606	15.4196	7.36431	4.09758
Smarcb1	ENSMUSG00000000902	1054	1026	1003	773	677	781	1189	908	536	2479	1029	1556	1111	1122	1005	963	759	1084	1936	1747	1374	1329	1193	1176	1529	1681	1710	1064.16	1084.86	1102.24	987.245	966.82	1036.1	1071.15	896.714	940.821	1128.92	819.705	1282.36	1250.33	1163.44	1251.32	1131.53	1069.9	1176.18	1297.93	1286.55	1407.52
Hip1r	ENSMUSG00000000915	2234	2605	2186	2806	3667	3044	2151	2358	1143	1758	1927	1100	754	907	806	882	725	769	379	355	236	600	535	455	303	423	336	2255.54	2754.45	2402.29	3583.71	5236.82	4038.28	1937.8	2328.69	2006.27	800.581	1535.05	906.552	848.559	940.502	1003.54	1036.35	1021.97	834.392	254.088	261.433	241.757
Nsun5	ENSMUSG00000000916	277	208	160	390	264	356	208	200	137	458	184	232	241	244	152	185	124	138	570	546	390	604	587	610	463	521	552	279.671	219.933	175.831	498.093	377.017	472.282	187.384	197.514	240.471	208.57	146.575	191.2	271.224	253.013	189.254	217.375	174.792	149.735	382.137	402.091	399.514
Top1mt	ENSMUSG00000000934	38	42	34	52	37	74	45	33	17	93	37	45	33	39	21	30	14	29	222	183	201	160	172	161	229	224	261	38.3664	44.4096	37.3641	66.4124	52.8395	98.171	40.5398	32.5898	29.8395	42.3516	29.4743	37.0862	37.1385	40.4406	26.1469	35.25	19.7346	31.466	148.832	134.767	205.904
Gm38393	ENSMUSG00000000948	19	15	22	21	23	17	26	19	7	3	0	0	0	2	0	0	0	1	0	0	0	1	0	5	0	1	2	19.1832	15.8606	24.1767	26.8204	32.8462	22.5528	23.423	18.7638	12.2868	1.36618	0	0	0	2.07387	0	0	0	1.08504	0	0	0
Mmp14	ENSMUSG00000000957	21	6	8	4	7	6	24	13	9	16	14	10	7	4	0	8	4	8	8	16	8	9	6	11	2	0	0	21.2025	6.34423	8.79154	5.10864	9.99666	7.95981	21.6212	12.8384	15.7974	7.28629	11.1524	8.24139	7.87787	4.14775	0	9.40001	5.63847	8.68028	5.36333	11.7829	8.19517
Slc7a7	ENSMUSG00000000958	10	2	2	1	0	4	4	0	4	44	24	24	19	2	19	8	8	10	2	4	4	5	4	2	3	0	4	10.0964	2.11474	2.19789	1.27716	0	5.30654	3.60354	0	7.02105	20.0373	19.1185	19.7793	21.3828	2.07387	23.6567	9.40001	11.2769	10.8504	1.34083	2.94572	4.09758
Oxa1l	ENSMUSG00000000959	504	450	378	346	265	324	553	505	285	1375	367	680	465	500	318	542	409	478	911	729	590	631	542	472	673	761	786	508.859	475.818	415.4	441.898	378.445	429.83	498.189	498.723	500.25	626.166	292.353	560.414	523.315	518.469	395.939	636.851	576.533	518.647	610.749	536.858	604.394
Heatr6	ENSMUSG00000000976	721	678	701	873	721	868	774	592	358	1815	1145	978	835	942	739	663	512	629	1333	1261	1074	1301	1091	1079	1061	1113	1215	727.951	716.898	770.359	1114.96	1029.66	1151.52	697.285	584.642	628.384	826.538	912.111	806.007	939.717	976.795	920.122	779.026	721.724	682.487	893.665	928.64	1100.2
Ccl3	ENSMUSG00000000982	23	21	12	248	194	247	31	20	10	11	0	2	44	50	44	2	3	1	0	2	0	1	6	0	2	0	6	23.2218	22.2048	13.1873	316.736	277.05	327.679	27.9274	19.7514	17.5526	5.00932	0	1.64828	49.518	51.8469	54.784	2.35	4.22885	1.08504	0	1.47286	0
Ilf2	ENSMUSG00000001016	786	709	655	673	590	727	1032	901	518	1618	805	1022	572	762	656	606	501	718	1831	1709	1465	1467	1593	1458	1592	1655	1704	793.578	749.677	719.808	859.529	842.576	964.464	929.713	889.801	909.226	736.826	641.266	842.27	643.734	790.146	816.78	712.051	706.218	779.055	1227.53	1258.56	1500.74
Chtop	ENSMUSG00000001017	3499	3075	3033	2622	2202	2703	3645	3160	1864	4977	3749	3397	2082	2870	2372	2288	2017	2553	5328	5099	3066	4885	4779	4429	4828	5389	5726	3532.74	3251.42	3333.09	3348.72	3144.66	3585.89	3283.72	3120.72	3271.81	2266.49	2986.47	2799.6	2343.1	2976.01	2953.36	2688.4	2843.2	2770.1	3571.98	3755.06	3140.8
Snapin	ENSMUSG00000001018	1321	1180	1163	544	565	595	1173	1275	614	2402	1090	1430	1005	1277	998	1311	1106	1503	2531	2390	1701	1471	1600	1636	2568	2653	2780	1333.74	1247.7	1278.07	694.775	806.873	789.348	1056.74	1259.15	1077.73	1093.85	868.298	1178.52	1131.04	1324.17	1242.6	1540.43	1559.04	1630.81	1696.82	1760.07	1742.5
S100a4	ENSMUSG00000001020	6408	7814	7828	4860	6523	5190	7538	12020	5719	6622	241	5434	2557	3295	3451	1756	1710	3667	337	237	199	186	202	254	264	310	254	6469.78	8262.31	8602.52	6207	9315.46	6885.24	6790.87	11870.6	10038.3	3015.61	191.981	4478.37	2877.67	3416.71	4296.81	2063.3	2410.44	3978.82	225.93	174.534	203.855
S100a3	ENSMUSG00000001021	14	6	9	9	8	10	14	13	3	43	9	34	27	35	23	21	9	36	2	6	0	4	4	3	3	8	4	14.135	6.34423	9.89049	11.4944	11.4248	13.2664	12.6124	12.8384	5.26579	19.5819	7.16943	28.0207	30.3861	36.2928	28.6371	24.675	12.6865	39.0613	1.34083	4.41859	0
S100a6	ENSMUSG00000001025	11645	15172	14628	8928	11412	9129	15278	22928	9365	23902	897	13722	9915	10275	7440	6092	4887	8820	12588	8224	5365	5645	7028	7370	9256	9984	8674	11757.3	16042.5	16075.3	11402.5	16297.4	12110.9	13763.7	22643	16438	10884.8	714.553	11308.8	11158.4	10654.5	9263.48	7158.11	6888.8	9570.01	8439.2	6056.41	5495.88
Icam2	ENSMUSG00000001029	147	101	145	95	49	79	134	130	91	434	116	301	223	224	216	219	156	276	907	863	668	769	834	741	870	907	901	148.417	106.795	159.347	121.33	69.9766	104.804	120.719	128.384	159.729	197.641	92.406	248.066	250.966	232.274	268.94	257.325	219.9	299.47	608.068	635.54	684.296
Mapk7	ENSMUSG00000001034	633	738	641	911	915	1150	855	787	514	1495	1012	869	810	888	769	573	497	617	1338	1373	967	1065	1029	947	1170	1229	1457	639.103	780.341	704.422	1163.49	1306.71	1525.63	770.256	777.218	902.205	680.813	806.163	716.176	911.582	920.8	957.475	673.276	700.579	669.467	897.017	1011.12	990.591
Epn2	ENSMUSG00000001036	82	227	91	288	404	476	276	487	187	7	18	11	12	17	9	4	6	11	48	32	19	118	148	110	15	37	34	82.7906	240.024	100.004	367.822	576.95	631.478	248.644	480.947	328.234	3.18775	14.3389	9.06552	13.5049	17.6279	11.2058	4.70001	8.4577	11.9354	32.18	23.5658	19.4635
B9d1	ENSMUSG00000001039	64	42	59	50	49	45	50	67	31	122	21	54	57	39	49	65	16	67	54	32	28	15	34	37	23	36	51	64.6171	44.4096	64.8376	63.858	69.9766	59.6986	45.0442	66.1672	54.4131	55.558	16.7287	44.5035	64.1483	40.4406	61.0094	76.3751	22.5539	72.6974	36.2025	23.5658	28.6831
Sec24b	ENSMUSG00000001052	999	591	746	545	316	463	897	421	302	1904	1561	1128	622	785	591	816	532	761	1940	1997	1160	1901	1952	1779	1777	1841	2215	1008.63	624.907	819.811	696.053	451.278	614.232	808.093	415.767	530.089	867.068	1243.5	929.628	700.005	813.996	735.849	958.801	749.916	825.712	1300.61	1470.65	1188.3
N4bp3	ENSMUSG00000001053	383	451	340	770	865	892	834	954	498	726	392	377	456	592	463	233	234	251	135	116	125	107	126	174	124	130	110	386.693	476.875	373.641	983.414	1235.3	1183.36	751.338	942.142	874.121	330.615	312.269	310.7	513.187	613.867	576.477	273.775	329.85	272.344	90.5062	85.426	128.049
Rmnd5b	ENSMUSG00000001054	2685	2804	2578	2013	1755	2035	3517	3712	1847	3062	1322	1712	1156	1329	990	1406	1082	1401	2494	2212	1819	1466	1401	1335	2039	2623	2207	2710.89	2964.87	2833.07	2570.92	2506.31	2699.7	3168.41	3665.86	3241.97	1394.41	1053.11	1410.93	1300.97	1378.09	1232.64	1652.05	1525.2	1520.13	1672.02	1628.99	1863.38
Nhp2	ENSMUSG00000001056	1375	1513	1366	2129	1749	2112	1770	2262	1035	2821	175	1496	1380	1346	1094	769	550	867	1899	1362	1025	1859	1949	2250	1533	1697	1611	1388.26	1599.8	1501.16	2719.08	2497.74	2801.85	1594.57	2233.88	1816.7	1284.66	139.406	1232.91	1553.07	1395.72	1362.13	903.576	775.289	940.726	1273.12	1003.02	1050.01
Vps9d1	ENSMUSG00000001062	262	198	236	101	85	102	221	206	135	538	409	317	179	226	121	191	184	265	570	462	364	292	269	266	384	411	450	264.526	209.36	259.351	128.993	121.388	135.317	199.095	203.44	236.96	245.001	325.811	261.252	201.448	234.348	150.656	224.425	259.369	287.534	382.137	340.231	372.88
Zfp276	ENSMUSG00000001065	465	576	449	470	480	463	560	532	334	981	1050	733	501	618	579	468	443	541	889	870	590	760	760	662	690	764	846	469.483	609.046	493.425	600.266	685.485	614.232	504.495	525.388	586.258	446.741	836.434	604.094	563.83	640.827	720.908	549.901	624.46	587.004	596	640.695	604.394
Mfsd10	ENSMUSG00000001082	991	889	758	767	613	720	1288	970	580	2573	1213	1457	912	1112	964	953	722	1100	2195	1888	1509	1452	1568	1515	1871	2121	2171	1000.55	940.004	832.999	979.582	875.422	955.177	1160.34	957.944	1018.05	1171.73	966.28	1200.77	1026.37	1153.07	1200.27	1119.78	1017.74	1193.54	1471.56	1390.38	1545.81
Luzp1	ENSMUSG00000001089	31	42	37	48	45	59	39	39	36	479	260	238	205	135	121	122	98	135	121	105	73	109	57	57	115	131	96	31.2989	44.4096	40.6609	61.3037	64.2642	78.2715	35.1345	38.5153	63.1895	218.133	207.117	196.145	230.709	139.987	150.656	143.35	138.142	146.48	81.1204	77.3253	74.7809
Kctd10	ENSMUSG00000001098	1055	976	802	677	651	723	1216	1030	571	3271	2493	1924	1391	1698	1523	1408	1186	1506	1426	1376	1008	1228	1360	1123	1152	1313	1444	1065.17	1032	881.352	864.638	929.689	959.157	1095.48	1017.2	1002.25	1489.59	1985.93	1585.64	1565.44	1760.72	1896.27	1654.4	1671.8	1634.06	956.014	1013.33	1032.59
Poldip2	ENSMUSG00000001100	834	786	739	628	633	725	791	764	410	1222	664	907	766	859	718	738	514	808	1203	1137	667	922	1002	955	1143	1343	1355	842.041	831.095	812.119	802.057	903.984	961.81	712.6	754.504	719.658	556.49	528.945	747.494	862.064	890.729	893.975	867.151	724.543	876.709	806.511	837.322	683.272
Ift20	ENSMUSG00000001105	485	491	527	347	328	362	556	672	326	1221	195	647	553	445	364	491	324	379	1359	1029	762	572	578	665	1049	1137	1043	489.676	519.17	579.143	443.175	468.415	480.242	500.892	663.647	572.216	556.035	155.338	533.218	622.352	461.437	453.213	576.926	456.716	411.228	911.096	757.788	780.59
Col6a1	ENSMUSG00000001119	35	171	91	55	110	59	73	182	42	421	485	326	169	182	191	138	182	270	5	6	2	6	1	9	2	0	1	35.3374	180.811	100.004	70.2438	157.09	78.2715	65.7646	179.738	73.721	191.72	386.353	268.669	190.194	188.723	237.812	162.15	256.55	292.96	3.35208	4.41859	2.04879
Pcbp3	ENSMUSG00000001120	7	2	1	2	0	4	9	0	8	37	4	14	6	22	4	10	6	34	217	165	106	82	104	106	136	170	239	7.06749	2.11474	1.09894	2.55432	0	5.30654	8.10796	0	14.0421	16.8495	3.18641	11.5379	6.75246	22.8126	4.98036	11.75	8.4577	36.8912	145.48	121.511	108.586
Lgals9	ENSMUSG00000001123	2232	1723	1836	2555	1606	2267	2681	2226	1337	7156	2217	3581	4199	4479	3598	3019	2295	2738	6879	6103	4856	8425	9121	8413	5959	6505	6848	2253.52	1821.85	2017.66	3263.15	2293.52	3007.48	2415.27	2198.33	2346.79	3258.79	1766.07	2951.24	4725.6	4644.44	4479.84	3547.33	3235.07	2970.83	4611.79	4494.44	4974.47
Araf	ENSMUSG00000001127	3646	3558	3460	2964	2899	2838	4459	4264	2220	5949	4447	4023	2306	2973	2364	2468	2159	3005	4334	4603	2614	3607	3449	3203	3777	4207	4584	3681.15	3762.13	3802.34	3785.5	4140.05	3764.99	4017.04	4211	3896.68	2709.13	3542.5	3315.51	2595.19	3082.81	2943.39	2899.9	3043.36	3260.53	2905.58	3389.79	2677.77
Cfp	ENSMUSG00000001128	3	19	7	7	24	16	9	33	6	28	21	8	17	10	10	14	8	9	23	22	9	12	12	18	34	16	13	3.02892	20.0901	7.6926	8.94012	34.2743	21.2262	8.10796	32.5898	10.5316	12.751	16.7287	6.59311	19.132	10.3694	12.4509	16.45	11.2769	9.76532	15.4196	16.2015	9.21956
Timp1	ENSMUSG00000001131	4	13	8	28	54	28	9	20	4	68	4	77	43	50	52	39	22	47	0	2	0	3	3	1	2	2	3	4.03857	13.7458	8.79154	35.7605	77.1171	37.1458	8.10796	19.7514	7.02105	30.9667	3.18641	63.4587	48.3926	51.8469	64.7447	45.8251	31.0116	50.9967	0	1.47286	0
Uxt	ENSMUSG00000001134	312	318	289	302	271	276	428	497	206	771	78	370	420	373	276	210	222	297	528	335	249	332	427	454	464	430	419	315.008	336.244	317.594	385.703	387.014	366.151	385.579	490.823	361.584	351.108	62.1351	304.931	472.672	386.778	343.645	246.75	312.935	322.255	353.98	246.704	255.075
Cnnm3	ENSMUSG00000001138	126	82	63	44	39	33	86	49	19	254	463	208	52	10	36	102	110	119	250	251	270	237	101	135	318	312	547	127.215	86.7045	69.2334	56.1951	55.6957	43.779	77.4761	48.391	33.35	115.67	368.827	171.421	58.5213	10.3694	44.8233	119.85	155.058	129.119	167.604	184.844	276.587
Lman2l	ENSMUSG00000001143	231	244	199	128	175	108	294	316	122	650	567	447	170	264	294	277	260	294	559	416	348	310	306	302	346	360	423	233.227	257.999	218.69	163.477	249.917	143.277	264.86	312.072	214.142	296.006	451.674	368.39	191.32	273.751	366.057	325.475	366.5	319	374.763	306.355	356.49
Mcm3ap	ENSMUSG00000001150	1655	1600	1556	1140	1013	927	1804	1291	928	2063	3657	1601	962	1299	1225	1549	1286	1790	1853	2100	1360	1881	1734	1502	2042	1807	2279	1670.96	1691.8	1709.96	1455.96	1446.66	1229.79	1625.2	1274.95	1628.88	939.476	2913.18	1319.45	1082.64	1346.98	1525.24	1820.08	1812.77	1942.21	1242.28	1546.51	1393.18
Pcnt	ENSMUSG00000001151	971	702	714	444	331	332	916	735	483	1438	1338	892	396	404	472	668	663	772	1722	1603	1182	1153	906	880	1645	1504	1761	980.362	742.275	784.645	567.059	472.699	440.443	825.21	725.864	847.792	654.855	1065.86	735.132	445.662	418.923	587.683	784.901	934.576	837.647	1154.46	1180.5	1210.84
Mxd1	ENSMUSG00000001156	10137	15242	10649	14888	21439	17789	13456	17747	7876	18324	16627	11991	18277	26390	20802	7960	7699	9536	508	562	371	623	574	574	644	747	788	10234.7	16116.5	11702.6	19014.4	30616.9	23599.5	12122.3	17526.4	13824.4	8344.62	13245.1	9882.25	20569.1	27364.8	25900.4	9353.01	10852.6	10346.9	340.571	413.874	380.051
Gmcl1	ENSMUSG00000001157	1207	1101	1093	621	585	703	1138	988	637	2502	2007	1494	754	979	1011	951	801	1049	1850	1740	1419	794	831	895	1405	1726	1818	1218.64	1164.17	1201.14	793.117	835.435	932.625	1025.21	975.72	1118.1	1139.39	1598.78	1231.26	848.559	1015.16	1258.79	1117.43	1129.1	1138.2	1240.27	1281.39	1453.62
Snrnp27	ENSMUSG00000001158	472	575	687	553	531	558	783	914	383	1808	155	957	966	1107	604	525	430	520	800	674	381	373	598	623	571	632	643	476.551	607.989	754.974	706.27	758.318	740.262	705.392	902.64	672.266	823.351	123.474	788.701	1087.15	1147.89	752.035	616.876	606.135	564.218	536.333	496.355	390.295
Oas1c	ENSMUSG00000001166	116	122	92	21	22	30	63	48	29	272	202	144	126	182	99	128	127	156	236	239	150	97	100	94	217	167	224	117.118	128.999	101.103	26.8204	31.4181	39.7991	56.7557	47.4034	50.9026	123.867	160.914	118.676	141.802	188.723	123.264	150.4	179.021	169.266	158.218	176.007	153.659
Ocrl	ENSMUSG00000001173	169	154	85	118	83	101	143	122	73	490	392	205	145	218	183	208	186	240	374	338	264	250	293	223	348	347	419	170.629	162.835	93.4101	150.705	118.532	133.99	128.826	120.484	128.134	223.143	312.269	168.948	163.184	226.052	227.852	244.4	262.189	260.408	250.736	248.914	270.441
Calm1	ENSMUSG00000001175	13972	15621	14475	13057	12065	12106	19356	21850	10155	39566	5871	20373	19504	21588	16997	12858	9462	14211	19495	15516	11947	14087	14415	16971	15697	16711	17049	14106.7	16517.2	15907.2	16675.9	17230	16060.2	17437.5	21578.4	17824.7	18018.1	4676.86	16790.2	21950	22385.4	21162.8	15108.2	13337.8	15419.4	13069.8	11426.5	12238.5
Agpat3	ENSMUSG00000001211	4016	4218	3759	3907	3711	4007	6132	6406	3501	8004	4133	5600	3683	4603	4110	4376	3300	4607	3606	3234	2171	2687	3131	2867	2938	3079	3518	4054.72	4460	4130.93	4989.87	5299.66	5315.83	5524.22	6326.38	6145.17	3644.97	3292.36	4615.18	4144.88	4773.02	5117.32	5141.81	4651.73	4998.76	2417.52	2381.62	2223.96
Sema6b	ENSMUSG00000001227	105	101	82	40	37	18	81	68	61	55	129	118	19	22	19	38	19	63	34	41	13	4	9	10	28	26	25	106.012	106.795	90.1133	51.0864	52.8395	23.8794	72.9716	67.1548	107.071	25.0466	102.762	97.2483	21.3828	22.8126	23.6567	44.6501	26.7827	68.3572	22.7942	30.1937	13.3171
Uhrf1	ENSMUSG00000001228	2162	1135	1415	1122	679	920	2280	1152	812	3421	3595	2314	875	1369	1329	1378	1348	1929	3491	3493	2512	1716	1522	1506	3633	4001	4806	2182.84	1200.12	1555	1432.97	969.676	1220.5	2054.02	1137.68	1425.27	1557.9	2863.79	1907.06	984.733	1419.57	1654.73	1619.15	1900.16	2093.03	2340.42	2572.35	2573.28
Dpp9	ENSMUSG00000001229	1719	1733	1620	1346	1400	1252	2455	2061	1019	2968	3044	1998	1368	1595	1569	1436	1156	1568	2372	2285	1653	1909	1994	1807	2061	2389	2524	1735.57	1832.43	1780.29	1719.06	1999.33	1660.95	2211.67	2035.38	1788.61	1351.61	2424.86	1646.63	1539.56	1653.91	1953.55	1687.3	1629.52	1701.34	1590.23	1682.75	1693.33
Lsr	ENSMUSG00000001247	53	51	65	49	57	52	89	50	49	416	179	148	192	249	136	222	136	146	87	74	37	64	50	69	98	87	74	53.511	53.926	71.4313	62.5809	81.4014	68.985	80.1787	49.3785	86.0079	189.444	142.592	121.973	216.079	258.197	169.332	260.85	191.708	158.415	58.3262	54.4959	37.9026
Gramd1a	ENSMUSG00000001248	8637	8933	7720	9947	10173	9736	10739	10274	5279	15828	13262	8334	6443	8205	6745	5138	4526	4815	4865	4981	3000	11312	10360	9298	2608	3079	3355	8720.27	9445.51	8483.84	12703.9	14528	12916.1	9674.6	10146.3	9266.03	7207.96	10564.6	6868.37	7251.01	8508.07	8398.14	6037.16	6379.92	5224.44	3261.57	3668.16	3073.19
Hpn	ENSMUSG00000001249	3	0	0	20	24	21	0	2	5	43	26	18	61	78	57	17	10	38	3	2	4	349	392	411	4	2	4	3.02892	0	0	25.5432	34.2743	27.8593	0	1.97514	8.77631	19.5819	20.7117	14.8345	68.65	80.8811	70.9702	19.975	14.0962	41.2313	2.01125	1.47286	4.09758
Ckb	ENSMUSG00000001270	1269	846	900	1053	649	859	1949	1493	892	14371	4009	4336	4896	4652	2449	6021	3785	3303	830	766	600	567	573	535	858	842	798	1281.23	894.537	989.049	1344.85	926.833	1139.58	1755.82	1474.44	1565.69	6544.45	3193.58	3573.46	5510.01	4823.83	3049.23	7074.68	5335.4	3583.87	556.445	564.106	614.638
Sp1	ENSMUSG00000001280	723	629	588	495	470	517	653	545	448	1533	1155	779	726	649	719	518	577	799	941	927	813	1058	962	857	1059	1056	1154	729.971	665.087	646.178	632.195	671.204	685.87	588.278	538.226	786.358	698.118	920.077	642.004	817.047	672.972	895.22	608.651	813.349	866.943	630.862	682.672	832.834
Itgb7	ENSMUSG00000001281	14601	15141	14406	7823	7135	7863	15057	13941	8155	29519	20253	15470	8811	10023	9498	12161	8880	10602	17869	17615	13865	11760	13569	11764	14435	17500	17813	14741.8	16009.7	15831.4	9991.23	10189.5	10431.3	13564.6	13767.7	14314.2	13442.7	16133.6	12749.4	9915.98	10393.2	11825.9	14289.2	12517.4	11503.5	11979.7	12972.2	14203.2
Myg1	ENSMUSG00000001285	540	439	433	361	277	392	501	478	283	1080	245	511	454	450	393	369	350	405	785	710	608	476	464	535	673	887	852	545.206	464.186	475.842	461.055	395.582	520.041	451.343	472.059	496.739	491.825	195.168	421.135	510.936	466.622	489.321	433.576	493.366	439.439	526.277	522.866	622.833
Rarg	ENSMUSG00000001288	123	153	144	187	190	186	150	166	88	375	301	266	201	260	241	136	144	175	115	153	91	46	50	32	52	90	98	124.186	161.778	158.248	238.829	271.338	246.754	135.133	163.937	154.463	170.772	239.778	219.221	226.207	269.604	300.067	159.8	202.985	189.881	77.0979	112.674	93.22
Pfdn5	ENSMUSG00000001289	1073	1101	1011	766	845	819	1287	1577	703	3538	136	1417	1379	1242	828	896	722	917	2049	1430	1122	1073	1189	1342	1510	1543	1372	1083.35	1164.17	1111.03	978.305	1206.74	1086.51	1159.44	1557.4	1233.95	1611.18	108.338	1167.8	1551.94	1287.88	1030.94	1052.8	1017.74	994.977	1373.68	1053.1	1149.37
Efnb2	ENSMUSG00000001300	17	31	14	20	8	12	19	18	6	9	15	13	8	7	13	1	16	10	17	13	7	20	56	57	8	18	20	17.1639	32.7785	15.3852	25.5432	11.4248	15.9196	17.1168	17.7763	10.5316	4.09854	11.9491	10.7138	9.00328	7.25856	16.1862	1.175	22.5539	10.8504	11.3971	9.5736	7.17077
Rrp15	ENSMUSG00000001305	177	162	200	451	289	407	258	201	136	314	41	229	192	115	116	80	69	82	802	656	475	938	1041	1075	720	763	826	178.707	171.294	219.789	575.999	412.719	539.941	232.428	198.502	238.716	142.993	32.6607	188.728	216.079	119.248	144.431	94.0001	97.2635	88.9729	537.674	483.099	486.588
Rnd2	ENSMUSG00000001313	35	27	6	8	13	17	24	28	16	105	27	52	42	46	49	48	43	60	45	46	17	16	23	33	21	42	53	35.3374	28.5491	6.59366	10.2173	18.5652	22.5528	21.6212	27.652	28.0842	47.8163	21.5083	42.8552	47.2672	47.6991	61.0094	56.4001	60.6135	65.1021	30.1687	33.8758	17.4147
Srr	ENSMUSG00000001323	299	310	289	143	147	169	242	262	165	476	282	224	167	191	153	245	193	262	208	222	178	150	117	145	176	191	230	301.883	327.785	317.594	182.634	209.93	224.201	218.014	258.744	289.618	216.767	224.642	184.607	187.943	198.055	190.499	287.875	272.056	284.279	139.447	163.488	182.342
Acp5	ENSMUSG00000001348	1926	1807	1736	1158	1203	1326	1858	2236	1201	3098	1116	3006	1263	1770	1977	1300	1235	2282	2378	2044	1650	1468	1600	1498	2087	2343	2269	1944.57	1910.67	1907.76	1478.95	1718	1759.12	1673.84	2208.21	2108.07	1410.81	889.009	2477.36	1421.39	1835.38	2461.54	1527.5	1740.88	2476.05	1594.25	1505.27	1690.25
Fbxo9	ENSMUSG00000001366	882	841	780	386	382	437	728	771	403	1112	460	523	342	450	282	436	380	431	1048	1041	745	555	601	540	831	812	1000	890.504	889.25	857.175	492.984	545.532	579.74	655.844	761.417	707.371	506.397	366.438	431.024	384.89	466.622	351.116	512.301	535.654	467.65	702.596	766.625	763.175
Vps50	ENSMUSG00000001376	692	778	574	329	378	301	642	767	360	1241	967	747	430	571	512	575	403	529	1221	1107	793	755	866	811	1032	1054	1126	698.672	822.636	630.793	420.186	539.82	399.317	578.368	757.467	631.895	565.143	770.316	615.631	483.926	592.091	637.486	675.626	568.075	573.984	818.578	815.229	812.346
	ENSMUSG00000001379	359	310	303	420	352	333	438	337	203	484	387	339	160	189	143	214	165	228	561	510	258	346	342	253	357	411	475	362.461	327.785	332.98	536.407	502.689	441.77	394.587	332.811	356.318	220.41	308.286	279.383	180.066	195.981	178.048	251.45	232.587	247.388	376.104	375.58	264.294
Hars	ENSMUSG00000001380	1550	1548	1520	1730	1514	1826	1841	1939	991	2697	1268	1663	1558	1517	1282	1024	871	1049	2181	1960	1521	2206	2295	2224	1833	2038	2051	1564.94	1636.81	1670.39	2209.49	2162.13	2422.44	1658.53	1914.9	1739.47	1228.2	1010.09	1370.54	1753.39	1573.03	1596.21	1203.2	1227.78	1138.2	1462.18	1443.4	1558.11
Zmat2	ENSMUSG00000001383	992	899	861	697	629	655	1179	1195	571	2409	515	1183	1088	1162	845	835	597	986	1613	1177	808	995	1105	1050	1232	1256	1387	1001.56	950.578	946.19	890.181	898.271	868.946	1062.14	1180.15	1002.25	1097.04	410.251	974.956	1224.45	1204.92	1052.1	981.126	841.541	1069.84	1081.38	866.779	827.712
Ube2c	ENSMUSG00000001403	2119	843	1670	1480	516	991	2226	912	976	6166	795	2439	2012	2211	1507	1938	1543	1864	3569	2449	2447	1903	1611	2241	2912	2534	3036	2139.43	891.365	1835.23	1890.2	736.897	1314.7	2005.37	900.664	1713.14	2807.95	633.3	2010.07	2264.32	2292.67	1876.35	2277.15	2175.04	2022.51	2392.72	1803.52	2506.7
Smg5	ENSMUSG00000001415	790	881	838	1182	993	1077	1331	1117	701	1181	1175	781	601	712	699	694	526	736	1259	1517	952	1707	1613	1524	1341	1423	1648	797.617	931.545	920.914	1509.6	1418.1	1428.79	1199.08	1103.12	1230.44	537.819	936.009	643.652	676.371	738.299	870.318	815.451	741.458	798.586	844.054	1117.17	975.225
Cct3	ENSMUSG00000001416	4684	4556	4353	7600	6300	8190	5988	6256	3518	10792	5243	7120	5796	6104	6001	3835	3124	4487	8191	7656	6263	10716	11492	10823	8028	8756	9219	4729.16	4817.39	4783.7	9706.42	8996.99	10865.1	5394.5	6178.24	6175.01	4914.6	4176.59	5867.87	6522.87	6329.47	7471.79	4506.13	4403.64	4868.55	5491.38	5638.12	6415.79
Glmp	ENSMUSG00000001418	3091	3375	2929	2277	2169	2405	3598	4054	2104	5425	2210	3543	2253	2793	2292	2590	2167	2871	2974	2761	2121	2229	2258	2230	2802	2824	3095	3120.8	3568.63	3218.8	2908.09	3097.54	3190.56	3241.38	4003.61	3693.07	2470.51	1760.49	2919.92	2535.55	2896.17	2853.75	3043.25	3054.64	3115.14	1993.82	2033.29	2172.74
Mef2d	ENSMUSG00000001419	2353	2093	1956	2081	1706	1878	3407	2507	1433	2617	2085	1442	1006	1064	902	1142	865	1104	2017	1673	1173	1200	1313	1182	1723	1859	2123	2375.69	2213.08	2149.53	2657.77	2436.33	2491.42	3069.31	2475.84	2515.29	1191.76	1660.92	1188.41	1132.16	1103.3	1123.07	1341.85	1219.32	1197.88	1352.23	1232.05	1201.62
Tmem79	ENSMUSG00000001420	4	1	1	8	3	2	6	6	0	11	2	0	6	0	0	0	1	0	12	8	12	3	5	2	10	2	7	4.03857	1.05737	1.09894	10.2173	4.28428	2.65327	5.40531	5.92542	0	5.00932	1.59321	0	6.75246	0	0	0	1.40962	0	8.04499	5.89145	12.2928
Snd1	ENSMUSG00000001424	4914	4707	4361	4859	4197	4256	6965	5761	3165	7345	7016	4409	3264	3777	3599	3559	2764	3631	3825	3829	2912	4323	4188	3988	4032	4504	4791	4961.38	4977.05	4792.49	6205.72	5993.71	5646.16	6274.66	5689.39	5555.41	3344.86	5588.97	3633.63	3673.34	3916.51	4481.08	4181.83	3896.18	3939.76	2564.34	2819.79	2983.04
Col18a1	ENSMUSG00000001435	100	157	132	90	86	84	86	170	71	638	878	512	255	437	406	375	331	427	330	337	244	365	367	290	343	354	353	100.964	166.007	145.06	114.944	122.816	111.437	77.4761	167.887	124.624	290.541	699.418	421.959	286.979	453.142	505.507	440.626	466.583	463.31	221.237	248.177	249.953
Slc19a1	ENSMUSG00000001436	648	503	597	1327	862	1215	947	910	478	1005	542	552	350	415	312	248	229	303	712	700	641	940	970	975	777	785	969	654.248	531.858	656.069	1694.79	1231.02	1611.86	853.138	898.689	839.016	457.67	431.759	454.924	393.893	430.329	388.468	291.4	322.802	328.766	477.336	515.502	656.638
Kpnb1	ENSMUSG00000001440	1490	1502	1282	2046	1590	1867	2072	1611	1238	4922	3809	2283	2391	1881	2258	2091	1532	1962	2802	2690	2681	2923	2882	2622	2974	2917	3069	1504.37	1588.17	1408.84	2613.07	2270.67	2476.83	1866.63	1590.98	2173.02	2241.44	3034.26	1881.51	2690.85	1950.48	2811.41	2456.93	2159.53	2128.84	1878.51	1981	2746.41
Npepps	ENSMUSG00000001441	1067	1059	999	695	621	628	1060	1104	616	3590	3028	2331	1286	1268	1460	1287	1225	1560	2291	2346	1786	2003	1940	1927	1460	1518	1768	1077.29	1119.76	1097.84	887.627	886.847	833.127	954.937	1090.28	1081.24	1634.86	2412.12	1921.07	1447.28	1314.84	1817.83	1512.23	1726.78	1692.66	1535.92	1727.67	1829.57
Tbx21	ENSMUSG00000001444	5716	6594	5383	15972	16216	18464	8904	8951	4863	11604	9111	8885	13242	17960	15879	7185	6179	8121	6	2	4	2	6	12	3	6	5	5771.11	6972.31	5915.61	20398.8	23158	24495	8021.47	8839.75	8535.84	5284.38	7257.85	7322.47	14902.7	18623.4	19770.8	8442.39	8710.02	8811.57	4.0225	1.47286	4.09758
Mrpl10	ENSMUSG00000001445	1397	1432	1294	839	844	905	1554	1634	863	3076	1161	1697	1270	1424	1061	1371	1001	1332	1499	1404	1013	1054	1085	1107	1244	1281	1423	1410.47	1514.16	1422.03	1071.54	1205.31	1200.6	1399.97	1613.69	1514.79	1400.79	924.857	1398.56	1429.27	1476.6	1321.04	1610.93	1411.03	1445.27	1004.95	1033.95	1037.71
Cyp51	ENSMUSG00000001467	9893	8844	8823	10209	6069	8943	13755	9063	6226	10506	7555	5313	9801	9664	7899	5544	4441	5313	917	997	659	6507	7278	6517	1272	1402	1398	9988.38	9351.4	9695.97	13038.5	8667.1	11864.1	12391.7	8950.35	10928.3	4784.36	6018.34	4378.65	11030.1	10021	9834.97	6514.21	6260.11	5764.79	614.772	734.222	675.077
Tcf25	ENSMUSG00000001472	5144	5561	5225	5806	5224	5519	7958	7824	3974	12175	8351	7390	5021	6650	5422	5068	4257	5406	6999	6913	4442	7567	7858	7229	6395	7234	7591	5193.6	5880.05	5741.98	7415.19	7460.37	7321.7	7169.24	7726.75	6975.41	5544.41	6652.44	6090.38	5650.68	6895.63	6750.88	5954.91	6000.74	5865.7	4692.24	5090.95	4550.37
Tubb6	ENSMUSG00000001473	1189	1486	1066	2083	2311	2345	1752	1647	793	1465	772	1085	1275	2057	1645	670	720	890	287	260	193	289	324	328	224	267	267	1200.46	1571.26	1171.47	2660.33	3300.33	3110.96	1578.35	1626.53	1391.92	667.151	614.978	894.19	1434.9	2132.98	2048.17	787.251	1014.92	965.681	192.409	191.472	197.708
Def8	ENSMUSG00000001482	457	423	458	214	182	197	534	472	228	272	430	239	156	232	242	326	277	315	690	638	477	478	453	553	859	857	892	461.406	447.268	503.316	273.312	259.913	261.347	481.072	466.133	400.2	123.867	342.539	196.969	175.564	240.569	301.312	383.05	390.464	341.786	462.587	469.843	488.637
Itga3	ENSMUSG00000001507	456	395	383	571	499	517	852	647	432	1277	815	600	479	524	487	431	338	470	256	166	171	94	77	77	130	155	161	460.396	417.662	420.895	729.259	712.619	685.87	767.553	638.958	758.273	581.537	649.232	494.483	539.071	543.355	606.359	506.426	476.45	509.967	171.627	122.248	175.172
Foxm1	ENSMUSG00000001517	722	319	433	218	87	150	637	205	251	1004	1169	656	158	266	245	529	396	415	1359	1284	840	671	519	594	1027	1061	1527	728.961	337.302	475.842	278.421	124.244	198.995	573.863	202.452	440.571	457.215	931.229	540.635	177.815	275.825	305.047	621.576	558.208	450.29	911.096	945.578	860.493
Itfg2	ENSMUSG00000001518	226	233	216	183	122	166	315	239	148	416	197	182	179	178	203	157	168	181	359	308	234	390	438	292	327	368	428	228.179	246.368	237.372	233.72	174.228	220.221	283.779	236.029	259.779	189.444	156.931	149.993	201.448	184.575	252.753	184.475	236.816	196.391	240.679	226.821	239.709
Nrip2	ENSMUSG00000001520	35	8	5	13	4	4	17	10	8	19	16	13	4	5	9	1	7	11	23	29	14	22	15	25	4	10	17	35.3374	8.45898	5.49471	16.6031	5.71238	5.30654	15.315	9.87571	14.0421	8.65247	12.7457	10.7138	4.50164	5.18469	11.2058	1.175	9.86731	11.9354	15.4196	21.3565	14.3415
Tulp3	ENSMUSG00000001521	28	27	39	24	12	16	38	20	12	173	82	86	65	59	43	53	52	69	117	103	73	108	76	66	74	52	89	28.27	28.5491	42.8588	30.6519	17.1371	21.2262	34.2336	19.7514	21.0632	78.783	65.3215	70.8759	73.1516	61.1793	53.5389	62.2751	73.3	74.8674	78.4387	75.8524	74.7809
Gtf2h4	ENSMUSG00000001524	264	257	204	168	145	218	280	241	113	704	273	393	298	235	257	314	187	258	800	694	512	413	454	472	555	685	599	266.545	271.745	224.184	214.563	207.074	289.206	252.248	238.005	198.345	320.597	217.473	323.886	335.372	243.68	319.988	368.95	263.598	279.939	536.333	511.083	524.491
Tubb5	ENSMUSG00000001525	4675	2709	3524	3406	2437	2838	5494	3663	2294	15474	5898	7305	4686	5137	4077	4305	3492	4702	11497	9457	8161	6124	5750	6009	9284	10344	10313	4720.07	2864.42	3872.67	4350.01	3480.27	3764.99	4949.46	3617.47	4026.57	7046.75	4698.37	6020.33	5273.67	5326.75	5076.23	5058.38	4922.38	5101.84	7707.78	6964.43	8360.09
Ell2	ENSMUSG00000001542	1360	1845	1222	3315	3863	3707	1807	2253	954	2324	1799	1382	2104	2584	2289	744	739	983	2207	2043	1499	4687	5520	4935	1945	2081	2227	1373.11	1950.85	1342.91	4233.79	5516.73	4917.84	1627.9	2225	1674.52	1058.33	1433.09	1138.96	2367.86	2679.45	2850.01	874.201	1041.71	1066.59	1479.61	1504.53	1535.57
Jup	ENSMUSG00000001552	448	821	548	440	754	506	764	1097	541	166	88	160	68	149	146	91	68	116	139	145	74	143	100	109	102	87	109	452.319	868.103	602.221	561.951	1076.78	671.277	688.276	1083.37	949.597	75.5953	70.1011	131.862	76.5279	154.504	181.783	106.925	95.8539	125.864	93.1879	106.783	75.8053
Klhl10	ENSMUSG00000001558	8	2	17	2	0	1	0	1	5	35	0	5	6	2	0	6	5	2	6	7	10	11	3	8	7	9	9	8.07713	2.11474	18.682	2.55432	0	1.32664	0	0.987571	8.77631	15.9388	0	4.12069	6.75246	2.07387	0	7.05001	7.04808	2.17007	4.0225	5.15502	10.244
Nom1	ENSMUSG00000001569	741	654	728	1254	868	1187	1018	880	476	1316	775	683	773	685	713	492	472	552	1470	1276	895	1525	1751	1404	1306	1444	1453	748.144	691.521	800.03	1601.56	1239.59	1574.72	917.1	869.062	835.505	599.297	617.368	562.887	869.942	710.302	887.75	578.101	665.339	598.939	985.512	939.686	916.834
Ergic1	ENSMUSG00000001576	1912	2463	1684	1594	1685	1548	2180	3012	1229	2738	2100	2438	1049	1615	1516	1180	1143	1904	2982	3024	2095	2384	2342	2366	3120	3198	3593	1930.43	2604.31	1850.62	2035.79	2406.34	2053.63	1963.93	2974.56	2157.22	1246.87	1672.87	2009.25	1180.55	1674.65	1887.56	1386.5	1611.19	2065.91	1999.18	2226.97	2146.11
Acap1	ENSMUSG00000001588	8287	8627	7517	5998	5607	5617	9666	8518	4801	19114	13680	10166	7684	8156	7084	7902	5993	7705	11081	11042	8328	7670	7564	6777	8687	10505	11501	8366.9	9121.95	8260.75	7660.41	8007.33	7451.71	8707.95	8412.13	8427.02	8704.38	10897.5	8378.19	8647.65	8457.26	8820.22	9284.86	8447.83	8360.2	7428.88	8131.67	8531.17
Csn3	ENSMUSG00000001622	7	2	7	3	5	7	6	4	4	13	2	1	3	4	0	0	2	4	7	8	4	5	8	3	3	9	6	7.06749	2.11474	7.6926	3.83148	7.14047	9.28645	5.40531	3.95028	7.02105	5.92011	1.59321	0.824139	3.37623	4.14775	0	0	2.81923	4.34014	4.69291	5.89145	4.09758
Ifrd1	ENSMUSG00000001627	3346	3840	3261	3126	4143	3570	3452	5227	2152	9000	3993	4917	6064	6343	5423	3336	2839	3823	1154	1084	722	1371	1614	1396	970	1140	1135	3378.26	4060.31	3583.65	3992.4	5916.6	4736.09	3109.85	5162.03	3777.33	4098.54	3180.84	4052.29	6824.48	6577.29	6752.13	3919.8	4001.9	4148.09	773.66	798.291	739.614
Stk38l	ENSMUSG00000001630	614	493	518	265	198	222	648	389	317	1312	1120	695	461	534	394	429	346	397	218	236	152	119	135	141	266	298	337	619.92	521.285	569.252	338.448	282.763	294.513	583.773	384.165	556.418	597.476	892.196	572.776	518.814	553.724	490.566	504.076	487.727	430.759	146.151	173.798	155.708
Brpf1	ENSMUSG00000001632	1535	1639	1439	1514	1158	1201	2181	1496	970	2787	3048	1562	1222	1436	1369	1492	1104	1338	2455	2308	1432	2285	2296	1995	1931	2312	2503	1549.8	1733.03	1581.38	1933.62	1653.73	1593.29	1964.83	1477.41	1702.6	1269.18	2428.05	1287.3	1375.25	1489.04	1704.53	1753.1	1556.22	1451.78	1645.87	1699.68	1466.93
Akr1b3	ENSMUSG00000001642	1624	1311	1338	1795	1296	1847	1887	1830	1067	3640	1085	1796	1531	1623	1376	1249	925	1365	1857	1603	1349	1847	1980	1844	1637	1796	1793	1639.66	1386.22	1470.39	2292.5	1850.81	2450.3	1699.97	1807.25	1872.87	1657.63	864.315	1480.15	1723	1682.95	1713.24	1467.58	1303.9	1481.07	1244.96	1180.5	1381.91
Gstt1	ENSMUSG00000001663	84	140	88	81	136	104	85	117	67	115	15	79	77	102	115	45	49	83	8	2	10	39	40	31	5	4	2	84.8099	148.032	96.707	103.45	194.221	137.97	76.5752	115.546	117.603	52.3702	11.9491	65.1069	86.6565	105.768	143.185	52.8751	69.0712	90.0579	5.36333	1.47286	10.244
Gstt3	ENSMUSG00000001665	91	75	81	61	69	65	47	53	35	310	165	298	136	249	216	144	203	239	252	222	149	222	240	219	202	218	209	91.8774	79.3029	89.0144	77.9068	98.5385	86.2313	42.3416	52.3412	61.4342	141.172	131.44	245.593	153.056	258.197	268.94	169.2	286.152	259.323	168.945	163.488	152.635
Ddt	ENSMUSG00000001666	345	333	289	363	391	358	340	387	194	790	52	366	306	388	332	181	180	259	282	203	133	625	643	750	215	221	191	348.326	352.105	317.594	463.609	558.385	474.935	306.301	382.19	340.521	359.761	41.4234	301.635	344.375	402.332	413.37	212.675	253.731	281.024	189.057	149.496	136.245
Ddx18	ENSMUSG00000001674	318	347	320	510	407	523	467	477	257	682	273	393	394	337	330	272	187	270	896	801	588	988	835	1003	837	914	926	321.066	366.908	351.662	651.352	581.234	693.83	420.713	471.071	451.102	310.578	217.473	323.886	443.411	349.448	410.88	319.6	263.598	292.96	600.693	589.881	602.345
Ubl3	ENSMUSG00000001687	4259	4660	4174	2530	2766	2512	5378	5881	2629	7749	4790	5142	3373	4203	3498	3683	3389	4701	4703	4701	3154	4817	5032	4766	4554	5243	5409	4300.06	4927.35	4586.99	3231.22	3950.11	3332.51	4844.96	5807.9	4614.59	3528.84	3815.73	4237.72	3796.01	4358.25	4355.33	4327.53	4777.19	5100.75	3152.97	3461.96	3230.94
Gramd3	ENSMUSG00000001700	3820	3368	3111	1499	1464	1334	3176	3284	1619	5567	2833	2063	2133	2010	1630	1864	1278	1390	15	6	11	50	38	49	4	2	11	3856.83	3561.23	3418.81	1914.46	2090.73	1769.73	2861.21	3243.18	2841.77	2535.17	2256.78	1700.2	2400.5	2084.24	2029.5	2190.2	1801.49	1508.2	10.0562	4.41859	11.2684
Eef1e1	ENSMUSG00000001707	587	618	573	1674	1214	1924	757	735	538	1136	202	726	1414	1193	961	421	357	529	968	861	643	1584	1784	1957	894	1033	1109	592.66	653.456	629.694	2137.97	1733.71	2552.45	681.969	725.864	944.331	517.327	160.914	598.325	1591.33	1237.07	1196.53	494.676	503.233	573.984	648.963	634.067	658.687
Akt1	ENSMUSG00000001729	4810	4958	4102	4992	5129	5649	6815	6089	2983	9506	7349	6948	5216	5658	6066	4956	3861	5452	7323	6720	5020	7612	6809	7094	7137	8697	9177	4856.38	5242.45	4507.86	6375.59	7324.7	7494.16	6139.53	6013.32	5235.95	4328.97	5854.24	5726.11	5870.14	5866.99	7552.72	5823.31	5442.53	5915.61	4909.46	4948.82	5142.47
Il16	ENSMUSG00000001741	2293	1911	2036	992	804	880	1867	1543	757	7149	4440	3802	2617	2854	2440	2727	2445	2746	4361	4407	3305	1401	1450	1443	3642	3966	4233	2315.11	2020.64	2237.45	1266.94	1148.19	1167.44	1681.95	1523.82	1328.73	3255.61	3536.92	3133.37	2945.2	2959.42	3038.02	3204.23	3446.51	2979.51	2923.69	3245.45	3385.63
Tcirg1	ENSMUSG00000001750	1058	994	1026	588	666	739	974	852	505	1523	1501	1088	729	854	731	798	750	811	969	897	702	648	635	531	778	745	895	1068.2	1051.03	1127.52	750.97	951.111	980.383	877.461	841.41	886.408	693.564	1195.7	896.663	820.424	885.544	910.161	937.651	1057.21	879.964	649.633	660.579	719.126
Naglu	ENSMUSG00000001751	823	757	750	555	406	497	927	849	472	1279	876	826	445	507	513	528	511	627	920	900	724	521	557	474	811	947	965	830.935	800.431	824.207	708.824	579.806	659.338	835.12	838.448	828.484	582.448	697.825	680.738	500.807	525.727	638.732	620.401	720.314	680.317	616.783	662.788	741.663
Coasy	ENSMUSG00000001755	850	817	705	438	381	398	791	744	442	1806	1017	924	460	515	480	703	466	725	1125	960	798	485	511	397	855	953	998	858.195	863.873	774.755	559.396	544.104	528.001	712.6	734.753	775.826	822.44	810.146	761.504	517.688	534.023	597.644	826.026	656.881	786.651	754.218	706.974	817.468
Smo	ENSMUSG00000001761	22	33	23	23	15	9	14	13	12	199	233	143	61	99	78	80	105	98	658	706	544	445	406	406	716	733	793	22.2121	34.8933	25.2757	29.3747	21.4214	11.9397	12.6124	12.8384	21.0632	90.6232	185.609	117.852	68.65	102.657	97.1171	94.0001	148.01	106.333	441.134	519.92	557.271
Crnkl1	ENSMUSG00000001767	1061	1076	1057	779	596	673	1206	1005	581	2591	1538	1362	1195	1259	1109	1085	937	1038	1457	1350	1028	1248	1490	1501	1359	1640	1671	1071.23	1137.73	1161.58	994.908	851.144	892.825	1086.47	992.509	1019.81	1179.92	1225.18	1122.48	1344.86	1305.5	1380.81	1274.88	1320.81	1126.27	976.796	994.182	1053.08
Rin2	ENSMUSG00000001768	10	7	4	1	0	0	11	1	0	141	194	125	30	50	37	105	93	110	14	8	8	4	4	1	2	4	2	10.0964	7.40161	4.39577	1.27716	0	0	9.90973	0.987571	0	64.2104	154.541	103.017	33.7623	51.8469	46.0684	123.375	131.094	119.354	9.38583	5.89145	8.19517
Chordc1	ENSMUSG00000001774	1792	1850	1760	1350	1088	1356	1433	1472	780	4137	2218	2170	2003	1897	1537	1431	1004	1360	3369	3162	2303	2616	3085	2902	2284	3031	2910	1809.28	1956.14	1934.14	1724.17	1553.77	1798.92	1290.97	1453.7	1369.1	1883.96	1766.87	1788.38	2254.2	1967.07	1913.7	1681.43	1415.25	1475.65	2258.63	2328.6	2359.18
Rtcb	ENSMUSG00000001783	7491	8746	7013	7868	7317	7706	10569	12057	5740	8954	4607	5531	3809	5144	4399	4635	3620	5025	3763	3419	2528	3904	4186	3938	3727	3929	4131	7563.22	9247.78	7706.89	10048.7	10449.4	10223.1	9521.45	11907.1	10075.2	4077.59	3669.95	4558.31	4286.69	5334.01	5477.15	5446.13	5102.81	5452.3	2522.78	2517.86	2589.67
Pwp1	ENSMUSG00000001785	1021	998	937	5269	4510	5604	1413	1272	771	2088	1293	1287	3298	3366	2920	814	569	824	2331	2030	1808	5890	6396	5642	2220	2564	2597	1030.84	1055.26	1029.71	6729.36	6440.71	7434.46	1272.95	1256.19	1353.31	950.861	1030.01	1060.67	3711.6	3490.33	3635.66	956.451	802.072	894.069	1562.74	1494.96	1852.11
Fbxo7	ENSMUSG00000001786	581	518	447	297	342	360	741	630	351	991	454	547	303	339	298	387	275	388	979	924	587	540	522	480	814	1044	996	586.602	547.719	491.227	379.317	488.408	477.589	667.555	622.17	616.097	451.295	361.658	450.804	340.999	351.522	371.037	454.726	387.644	420.994	656.337	680.462	601.32
Capns1	ENSMUSG00000001794	2444	2440	2052	2172	2331	2206	2846	3346	1728	4420	1541	2810	1952	2807	2231	2178	1697	2470	2866	2697	1577	2739	2870	2955	2860	3051	3246	2467.56	2579.99	2255.03	2773.99	3328.89	2926.56	2563.92	3304.41	3033.09	2012.84	1227.57	2315.83	2196.8	2910.68	2777.8	2559.15	2392.12	2680.04	1921.41	1986.15	1615.47
Clpb	ENSMUSG00000001829	655	492	577	395	253	415	747	510	342	1061	485	542	378	337	340	339	268	404	1012	909	768	665	745	667	952	897	1004	661.315	520.227	634.09	504.478	361.308	550.554	672.961	503.661	600.3	483.172	386.353	446.683	425.405	349.448	423.331	398.325	377.777	438.354	678.461	669.416	786.736
Septin7	ENSMUSG00000001833	5279	5446	5375	4700	4101	4678	8568	8284	4080	17544	6900	8155	8705	8946	5673	4984	4453	5947	10147	9895	6646	6010	7417	7171	7882	9325	10217	5329.9	5758.45	5906.82	6002.66	5856.62	6206	7718.78	8181.04	7161.47	7989.42	5496.56	6720.85	9796.69	9276.44	7063.4	5856.21	6277.02	6452.7	6802.71	7286.99	6808.14
Zdhhc4	ENSMUSG00000001844	999	988	896	692	675	702	1057	1268	645	1787	700	807	768	767	594	851	597	770	1166	1197	924	1015	1122	937	1303	1368	1312	1008.63	1044.68	984.653	883.795	963.964	931.298	952.235	1252.24	1132.14	813.787	557.622	665.08	864.315	795.331	739.584	999.926	841.541	835.477	781.705	881.508	946.542
Rac1	ENSMUSG00000001847	11968	13226	10996	10709	11516	11200	16016	17142	8559	28022	12971	14603	12598	13899	11543	11241	9194	11858	14438	13215	10049	11301	11109	10528	12360	12959	13652	12083.4	13984.8	12084	13677.1	16445.9	14858.3	14428.6	16928.9	15023.3	12761	10332.7	12034.9	14177.9	14412.4	14372.1	13208.2	12960	12866.3	9679.47	9731.94	10294.2
Nup214	ENSMUSG00000001855	1661	1584	1473	1366	976	1124	1708	1106	825	2355	2748	1448	747	1068	793	1010	920	1167	2529	2359	1455	2371	2136	1967	2146	2052	2337	1677.01	1674.88	1618.74	1744.6	1393.82	1491.14	1538.71	1092.25	1448.09	1072.45	2189.07	1193.35	840.681	1107.45	987.357	1186.75	1296.85	1266.24	1695.48	1737.24	1490.5
Cpa3	ENSMUSG00000001865	10	2	9	8	8	2	8	12	12	9	2	6	2	0	3	2	0	1	24	28	22	5	12	24	25	23	17	10.0964	2.11474	9.89049	10.2173	11.4248	2.65327	7.20708	11.8508	21.0632	4.09854	1.59321	4.94483	2.25082	0	3.73527	2.35	0	1.08504	16.09	20.6201	22.5367
Ltbp1	ENSMUSG00000001870	14	16	8	21	15	15	9	23	10	46	22	23	14	18	6	4	7	23	25	39	18	16	18	21	14	14	21	14.135	16.918	8.79154	26.8204	21.4214	19.8995	8.10796	22.7141	17.5526	20.9481	17.5253	18.9552	15.7557	18.6649	7.47054	4.70001	9.86731	24.9558	16.7604	28.7208	18.4391
Ugp2	ENSMUSG00000001891	966	1062	886	857	784	861	1164	1145	608	3289	1932	1905	1662	1936	1921	1441	1170	1633	1705	1571	1144	1818	1992	1716	1486	1605	1648	975.314	1122.93	973.663	1094.53	1119.63	1142.23	1048.63	1130.77	1067.2	1497.79	1539.04	1569.98	1870.43	2007.51	2391.82	1693.18	1649.25	1771.86	1143.06	1156.93	1171.91
Trmt1	ENSMUSG00000001909	334	258	296	380	332	393	336	310	134	760	425	391	354	265	266	310	213	317	1184	1027	859	962	1082	911	860	1055	1093	337.22	272.802	325.287	485.321	474.127	521.368	302.697	306.147	235.205	346.099	338.556	322.238	398.395	274.788	331.194	364.25	300.248	343.956	793.773	756.315	879.956
Nacc1	ENSMUSG00000001910	665	674	571	919	798	755	806	745	468	1484	1573	924	482	670	777	653	506	693	868	845	737	841	817	782	735	853	872	671.412	712.669	627.496	1173.71	1139.62	1001.61	726.113	735.74	821.463	675.803	1253.06	761.504	542.447	694.748	967.436	767.276	713.266	751.929	581.921	622.284	754.98
Nfix	ENSMUSG00000001911	1	2	2	1	0	0	1	0	2	52	12	8	8	2	4	12	6	7	51	79	41	32	13	29	44	52	46	1.00964	2.11474	2.19789	1.27716	0	0	0.900884	0	3.51053	23.6804	9.55924	6.59311	9.00328	2.07387	4.98036	14.1	8.4577	7.59525	34.1912	58.1781	42.0002
Slc1a5	ENSMUSG00000001918	5958	6718	5706	6134	5667	6071	6711	6451	3259	5081	4317	4081	1955	2569	2272	2144	1918	2809	5019	5274	2803	4587	4298	3693	4307	4968	5088	6015.44	7103.43	6270.57	7834.1	8093.01	8054	6045.84	6370.82	5720.4	2313.85	3438.94	3363.31	2200.18	2663.89	2828.85	2519.2	2703.64	3047.86	3364.82	3883.94	2871.38
Uba1	ENSMUSG00000001924	16763	17244	15154	17299	16137	16063	26063	23212	12477	44171	36940	21833	17311	19092	19017	17093	13185	18276	11239	10911	8623	12394	12330	11205	9587	11831	12463	16924.6	18233.3	16653.4	22093.6	23045.2	21309.7	23479.7	22923.5	21900.4	20115.2	29426.5	17993.4	19482	19797.2	23677.9	20084.3	18585.8	19830.1	7534.81	8035.2	8833.37
Vwf	ENSMUSG00000001930	51	41	34	46	35	46	77	66	39	123	90	49	43	30	18	28	33	49	83	79	54	47	47	57	48	71	64	51.4917	43.3523	37.3641	58.7494	49.9833	61.0252	69.3681	65.1797	68.4552	56.0134	71.6943	40.3828	48.3926	31.1081	22.4116	32.9	46.5173	53.1667	55.6445	58.1781	55.3174
Siae	ENSMUSG00000001942	419	344	378	173	140	146	356	288	161	674	567	303	179	218	162	279	216	206	531	430	439	198	198	175	446	618	651	423.04	363.736	415.4	220.949	199.933	193.689	320.715	284.42	282.597	306.935	451.674	249.714	201.448	226.052	201.705	327.825	304.477	223.517	355.991	316.665	449.71
Fam50a	ENSMUSG00000001962	574	524	525	369	339	370	731	628	351	1622	333	774	623	633	336	433	344	480	1149	1062	852	536	491	549	914	894	929	579.534	554.063	576.945	471.272	484.124	490.855	658.546	620.194	616.097	738.648	265.269	637.883	701.13	656.381	418.35	508.776	484.908	520.817	770.308	782.09	872.785
Emd	ENSMUSG00000001964	941	842	786	795	682	710	916	937	444	2489	491	1105	1605	1137	721	572	531	806	1001	829	889	811	814	853	885	894	1000	950.073	890.307	863.769	1015.34	973.96	941.911	825.21	925.354	779.337	1133.47	391.132	910.673	1806.28	1179	897.71	672.101	748.506	874.538	671.087	610.501	910.688
Taco1	ENSMUSG00000001983	157	155	159	107	67	97	181	226	78	390	120	195	112	106	71	113	94	140	178	198	167	143	118	125	176	207	217	158.514	163.893	174.732	136.656	95.6823	128.684	163.06	223.191	136.91	177.603	95.5924	160.707	126.046	109.915	88.4014	132.775	132.504	151.905	119.334	145.813	171.074
Gria3	ENSMUSG00000001986	10	10	13	0	12	8	8	29	6	29	91	29	15	47	64	36	28	70	50	29	10	19	42	19	51	47	29	10.0964	10.5737	14.2863	0	17.1371	10.6131	7.20708	28.6395	10.5316	13.2064	72.4909	23.9	16.8811	48.7361	79.6858	42.3001	39.4693	75.9525	33.5208	21.3565	10.244
Npas1	ENSMUSG00000001988	5	5	2	9	2	4	9	5	3	8	9	7	3	0	3	4	4	4	11	15	5	13	11	8	9	12	13	5.04821	5.28686	2.19789	11.4944	2.85619	5.30654	8.10796	4.93785	5.26579	3.64314	7.16943	5.76897	3.37623	0	3.73527	4.70001	5.63847	4.34014	7.37458	11.0465	5.12198
Sipa1l2	ENSMUSG00000001995	290	380	227	218	350	245	396	468	321	164	210	56	35	73	42	73	65	45	36	74	60	35	48	38	115	82	88	292.796	401.801	249.46	278.421	499.833	325.026	356.75	462.183	563.439	74.6845	167.287	46.1518	39.3893	75.6964	52.2938	85.7751	91.6251	48.8266	24.135	54.4959	61.4638
Ap4e1	ENSMUSG00000001998	667	536	532	456	317	420	641	526	262	1209	1539	723	589	607	642	623	411	624	1053	1096	642	928	1011	816	896	890	1165	673.431	566.752	584.638	582.385	452.706	557.187	577.467	519.462	459.879	550.57	1225.97	595.852	662.866	629.421	799.348	732.026	579.352	677.062	705.948	807.128	657.662
Blvra	ENSMUSG00000001999	792	772	764	512	592	572	659	825	400	1384	340	861	766	801	658	703	512	717	1299	1030	882	736	897	873	1108	1175	1058	799.636	816.291	839.592	653.906	845.432	758.835	593.683	814.746	702.105	630.264	270.845	709.583	862.064	830.587	819.27	826.026	721.724	777.97	870.871	758.524	903.517
Pdzd4	ENSMUSG00000002006	7	4	2	11	6	4	2	8	4	5	7	6	8	2	0	3	3	1	5	8	7	13	9	9	7	11	1	7.06749	4.22949	2.19789	14.0488	8.56857	5.30654	1.80177	7.90057	7.02105	2.27697	5.57622	4.94483	9.00328	2.07387	0	3.525	4.22885	1.08504	3.35208	5.89145	7.17077
Srpk3	ENSMUSG00000002007	17	16	6	4	1	4	3	2	1	6	7	4	0	8	0	3	5	4	20	6	13	8	21	11	2	7	8	17.1639	16.918	6.59366	5.10864	1.42809	5.30654	2.70265	1.97514	1.75526	2.73236	5.57622	3.29655	0	8.2955	0	3.525	7.04808	4.34014	13.4083	4.41859	13.3171
Idh3g	ENSMUSG00000002010	2062	1897	1919	1818	1417	1815	2665	2463	1360	4916	1755	2647	1858	1917	1563	1786	1507	1813	3454	3201	2388	2418	2568	2538	3056	2965	3234	2081.88	2005.84	2108.87	2321.88	2023.61	2407.84	2400.86	2432.39	2387.16	2238.71	1398.04	2181.49	2091.01	1987.81	1946.08	2098.55	2124.29	1967.17	2315.62	2357.32	2446.26
Ssr4	ENSMUSG00000002014	2114	2086	2012	2103	2211	2056	2494	3158	1607	6227	608	3757	2897	2989	2220	1917	1625	2492	3692	2624	2060	2857	2979	3277	2812	2962	2736	2134.38	2205.68	2211.07	2685.87	3157.52	2727.56	2246.81	3118.75	2820.71	2835.73	484.335	3096.29	3260.31	3099.41	2764.1	2252.48	2290.63	2703.91	2475.18	1932.4	2110.26
Bcap31	ENSMUSG00000002015	3280	3353	3036	2742	2252	2448	4162	4209	2129	8878	2440	5476	3172	3762	3182	3073	2487	3711	8619	6891	5276	5726	6059	6608	6900	7125	7249	3311.62	3545.37	3336.39	3501.97	3216.07	3247.6	3749.48	4156.68	3736.95	4042.98	1943.71	4512.98	3569.8	3900.96	3961.88	3610.78	3505.72	4026.57	5778.32	5074.75	5404.71
Fam98a	ENSMUSG00000002017	402	519	460	1106	796	1102	651	530	284	559	459	391	421	541	410	293	199	240	822	749	393	932	1136	996	735	773	805	405.876	548.776	505.514	1412.54	1136.76	1461.95	586.476	523.412	498.495	254.565	365.641	322.238	473.797	560.983	510.487	344.275	280.514	260.408	551.082	551.587	402.588
Kmt2a	ENSMUSG00000002028	1562	1532	1335	4505	4279	3869	2241	1950	1154	7615	5813	2918	4644	3185	2989	1789	1742	1824	2003	1995	1819	5015	3922	3810	1447	1351	1500	1577.06	1619.89	1467.09	5753.61	6110.82	5132.75	2018.88	1925.76	2025.57	3467.82	4630.66	2404.84	5226.4	3302.65	3721.58	2102.08	2455.55	1979.1	1342.84	1469.18	1863.38
Ift46	ENSMUSG00000002031	269	275	242	143	139	154	238	253	107	815	401	648	418	442	426	432	432	548	556	480	382	238	281	274	380	470	460	271.594	290.777	265.944	182.634	198.505	204.302	214.41	249.855	187.813	371.145	319.438	534.042	470.421	458.326	530.409	507.601	608.954	594.599	372.751	353.487	391.319
Tmem25	ENSMUSG00000002032	8	14	11	4	4	1	10	10	7	16	14	18	0	14	4	2	10	9	24	33	11	16	20	16	28	14	21	8.07713	14.8032	12.0884	5.10864	5.71238	1.32664	9.00884	9.87571	12.2868	7.28629	11.1524	14.8345	0	14.5171	4.98036	2.35	14.0962	9.76532	16.09	24.3022	11.2684
Cd3g	ENSMUSG00000002033	12875	11423	11111	9811	8261	8849	14499	15735	7316	34335	3630	15214	12494	13116	8616	11124	7974	10561	24886	19057	14521	13788	16244	16371	19231	21459	20143	12999.1	12078.4	12210.4	12530.2	11797.5	11739.4	13061.9	15539.4	12841.5	15635.9	2891.67	12538.4	14060.9	13600.5	10727.7	13070.7	11240.3	11459.1	16684	14034.2	14875.3
Trappc6a	ENSMUSG00000002043	1337	1219	1124	907	781	973	1519	1540	732	2591	275	1319	962	1038	649	797	689	872	1723	1159	887	1007	1086	1081	1194	1388	1420	1349.89	1288.94	1235.21	1158.38	1115.34	1290.82	1368.44	1520.86	1284.85	1179.92	219.066	1087.04	1082.64	1076.34	808.064	936.476	971.226	946.151	1155.13	853.524	908.639
Supt6	ENSMUSG00000002052	1591	2091	1672	4140	3232	3109	3124	2393	1341	3453	4162	2140	2191	2542	2292	1805	1286	1747	2588	2359	1734	3298	3434	3197	2381	2439	3063	1606.34	2210.97	1837.43	5287.45	4615.6	4124.51	2814.36	2363.26	2353.81	1572.47	3315.46	1763.66	2465.77	2635.89	2853.75	2120.88	1812.77	1895.56	1735.04	1737.24	1776.3
Spag5	ENSMUSG00000002055	920	361	532	342	215	197	838	320	338	1228	1324	785	282	373	412	483	514	551	1259	1179	868	752	611	741	1229	1173	1401	928.87	381.711	584.638	436.789	307.04	261.347	754.941	316.023	593.279	559.223	1054.7	646.949	317.366	386.778	512.977	567.526	724.543	597.854	844.054	868.252	889.176
Unc119	ENSMUSG00000002058	429	476	390	433	574	510	459	579	255	980	331	661	691	751	519	520	418	577	784	613	375	490	475	447	585	598	771	433.136	503.309	428.588	553.011	819.726	676.584	413.506	571.803	447.592	446.285	263.676	544.756	777.658	778.74	646.202	611.001	589.22	626.065	525.606	451.432	384.148
Rab34	ENSMUSG00000002059	13	7	17	74	78	112	14	10	13	53	10	19	42	57	58	26	19	22	17	10	5	8	18	5	9	14	10	13.1253	7.40161	18.682	94.5099	111.391	148.583	12.6124	9.87571	22.8184	24.1358	7.96603	15.6586	47.2672	59.1054	72.2153	30.55	26.7827	23.8708	11.3971	7.36431	5.12198
Sdf2	ENSMUSG00000002064	991	1247	943	878	1053	1022	1110	1590	693	2566	453	1443	1265	1490	1038	940	773	1202	1656	1283	948	816	864	892	1109	1035	1288	1000.55	1318.54	1036.3	1121.35	1503.78	1355.82	999.982	1570.24	1216.4	1168.54	360.861	1189.23	1423.64	1545.04	1292.4	1104.5	1089.63	1304.21	1110.21	944.841	971.127
Ccne1	ENSMUSG00000002068	1186	1008	1031	554	534	562	1740	1828	1013	1550	897	1035	333	441	354	577	430	615	821	775	570	393	384	523	812	832	918	1197.43	1065.83	1133.01	707.547	762.602	745.569	1567.54	1805.28	1778.08	705.859	714.553	852.983	374.761	457.289	440.762	677.976	606.135	667.297	550.412	570.734	583.906
Hsf2bp	ENSMUSG00000002076	4	10	4	8	5	2	14	25	4	57	12	30	24	26	7	65	37	28	23	15	16	27	19	20	22	24	20	4.03857	10.5737	4.39577	10.2173	7.14047	2.65327	12.6124	24.6893	7.02105	25.9574	9.55924	24.7242	27.0098	26.9604	8.71564	76.3751	52.1558	30.381	15.4196	11.0465	16.3903
Bbc3	ENSMUSG00000002083	539	554	504	326	303	385	789	702	322	2475	979	1270	521	626	390	825	643	842	1195	1002	612	320	396	319	801	1133	1074	544.197	585.784	553.867	416.354	432.713	510.755	710.798	693.275	565.195	1127.1	779.875	1046.66	586.338	649.123	485.585	969.376	906.383	913.6	801.147	737.904	626.93
Psmc3	ENSMUSG00000002102	1968	1994	1743	1722	1533	1590	2460	2470	1110	4966	1595	2924	2417	2364	2034	1863	1329	2109	3942	3410	2816	3050	3483	3508	3330	3788	4056	1986.97	2108.4	1915.46	2199.27	2189.27	2109.35	2216.18	2439.3	1948.34	2261.48	1270.58	2409.78	2720.12	2451.32	2532.51	2189.03	1873.38	2288.34	2642.78	2511.23	2884.7
Acp2	ENSMUSG00000002103	320	383	405	134	117	125	340	361	157	835	766	653	357	483	470	528	521	650	742	695	560	474	379	399	654	703	705	323.085	404.974	445.072	171.14	167.087	165.829	306.301	356.513	275.576	380.253	610.198	538.162	401.771	500.841	585.193	620.401	734.41	705.273	497.449	511.82	573.662
Rapsn	ENSMUSG00000002104	0	0	0	1	0	0	0	0	0	11	0	4	9	0	7	1	0	1	519	374	375	250	237	265	548	469	435	0	0	0	1.27716	0	0	0	0	0	5.00932	0	3.29655	10.1287	0	8.71564	1.175	0	1.08504	347.946	275.425	384.148
Slc39a13	ENSMUSG00000002105	125	148	139	83	85	61	163	119	105	383	302	256	200	195	147	166	159	205	479	583	409	324	284	275	436	485	534	126.205	156.491	152.753	106.004	121.388	80.9247	146.844	117.521	184.303	174.416	240.574	210.979	225.082	202.203	183.028	195.05	224.129	222.432	321.129	429.339	418.978
Celf2	ENSMUSG00000002107	4852	4896	4901	3635	3613	3972	6888	6124	3477	10175	5457	4566	3081	3104	2529	2740	2596	2929	4956	4671	3309	3285	3245	3028	3875	3957	4305	4898.78	5176.89	5385.92	4642.48	5159.71	5269.39	6205.29	6047.88	6103.05	4633.62	4347.07	3763.02	3467.39	3218.65	3148.83	3219.5	3659.36	3178.07	3322.58	3439.87	3389.73
Nr1h3	ENSMUSG00000002108	16	11	12	6	3	0	7	19	3	36	6	11	4	4	0	10	6	16	12	17	14	2	9	0	13	8	4	16.1543	11.6311	13.1873	7.66296	4.28428	0	6.30619	18.7638	5.26579	16.3942	4.77962	9.06552	4.50164	4.14775	0	11.75	8.4577	17.3606	8.04499	12.5193	14.3415
Ddb2	ENSMUSG00000002109	466	344	408	205	167	186	353	251	196	970	455	449	325	339	243	494	336	418	635	737	496	473	349	421	648	719	721	470.493	363.736	448.369	261.818	238.492	246.754	318.012	247.88	344.031	441.731	362.455	370.038	365.758	351.522	302.557	580.451	473.631	453.545	425.714	542.75	508.1
Sf3a1	ENSMUSG00000002129	2063	1853	1805	2142	1842	1989	2873	2058	1149	3523	2869	2128	1604	1727	1575	1265	1217	1520	2710	2619	1678	2496	2807	2479	2258	2470	2708	2082.89	1959.31	1983.59	2735.68	2630.55	2638.68	2588.24	2032.42	2016.8	1604.35	2285.46	1753.77	1805.16	1790.79	1961.02	1486.38	1715.5	1649.25	1816.83	1928.71	1718.94
Stat6	ENSMUSG00000002147	6490	6045	5662	13024	9886	11236	8487	7030	4098	17860	16733	9150	10342	12743	11252	6164	4547	5946	8229	8554	6414	11265	11457	10697	6004	6893	7979	6552.57	6391.82	6222.21	16633.7	14118.1	14906.1	7645.81	6942.62	7193.07	8133.32	13329.6	7540.87	11639	13213.7	14009.8	7242.71	6409.53	6451.62	5516.86	6299.43	6570.48
Clgn	ENSMUSG00000002190	2	5	0	2	0	0	8	2	2	24	12	6	8	0	4	5	4	12	4	0	5	1	5	8	3	2	4	2.01928	5.28686	0	2.55432	0	0	7.20708	1.97514	3.51053	10.9294	9.55924	4.94483	9.00328	0	4.98036	5.87501	5.63847	13.0204	2.68166	0	5.12198
Napsa	ENSMUSG00000002204	293	438	325	254	270	363	371	509	222	1133	304	841	519	544	517	462	381	545	80	57	58	60	61	55	43	62	45	295.825	463.129	357.156	324.399	385.585	481.569	334.228	502.673	389.668	515.96	242.167	693.101	584.088	564.094	643.712	542.851	537.064	591.344	53.6333	41.9766	59.415
Vrk3	ENSMUSG00000002205	1213	1052	995	496	334	492	950	859	465	2529	1003	1259	877	1067	971	1135	805	1092	1839	1516	1226	1013	913	950	1455	1494	1713	1224.7	1112.36	1093.45	633.472	476.984	652.704	855.84	848.323	816.197	1151.69	798.993	1037.59	986.984	1106.41	1208.98	1333.63	1134.74	1184.86	1232.9	1116.43	1255.91
Smg9	ENSMUSG00000002210	330	284	315	165	137	149	398	288	170	662	367	303	237	192	176	321	224	329	568	605	435	392	428	343	531	562	714	333.182	300.294	346.167	210.732	195.649	197.669	358.552	284.42	298.395	301.47	292.353	249.714	266.722	199.092	219.136	377.175	315.754	356.977	380.796	445.541	445.612
Paxip1	ENSMUSG00000002221	1250	1014	1039	1009	751	762	1326	967	689	1614	1828	1127	565	767	662	843	698	875	2032	1988	1341	1265	1185	1178	1999	2307	2421	1262.05	1072.18	1141.8	1288.66	1072.5	1010.9	1194.57	954.981	1209.38	735.004	1456.19	928.804	635.856	795.331	824.25	990.526	983.912	949.406	1362.29	1464.03	1373.71
Rmnd5a	ENSMUSG00000002222	1101	1054	992	631	599	637	1008	896	622	2330	2442	1364	714	867	724	925	838	1124	1748	1867	1208	940	890	950	1709	1764	1915	1111.62	1114.47	1090.15	805.888	855.429	845.067	908.091	884.863	1091.77	1061.07	1945.31	1124.12	803.542	899.025	901.446	1086.88	1181.26	1219.58	1171.89	1374.92	1237.47
Mov10	ENSMUSG00000002227	681	1115	774	1431	1568	1275	1146	1296	577	4404	3655	2869	1903	2209	1932	1372	1163	1609	2016	2011	1486	2359	2347	1977	1882	2059	2317	687.566	1178.97	850.582	1827.62	2239.25	1691.46	1032.41	1279.89	1012.79	2005.55	2911.59	2364.45	2141.65	2290.59	2405.52	1612.1	1639.38	1745.82	1351.56	1480.96	1522.25
Ppm1j	ENSMUSG00000002228	3476	3873	3217	2587	2818	2643	4316	5442	2515	5278	2401	3067	2026	2510	1939	2394	1832	2268	1502	1471	907	635	654	476	1066	1271	1490	3509.51	4095.2	3535.3	3304.01	4024.37	3506.3	3888.22	5374.36	4414.49	2403.56	1912.64	2527.63	2280.08	2602.71	2414.23	2812.95	2582.42	2460.86	1006.97	1083.29	929.127
Rhoc	ENSMUSG00000002233	402	562	388	455	548	534	442	838	263	760	170	536	608	741	452	299	266	429	144	115	64	129	98	113	151	133	128	405.876	594.243	426.39	581.108	782.596	708.423	398.191	827.584	461.634	346.099	135.423	441.738	684.249	768.371	562.781	351.325	374.958	465.48	96.5399	84.6896	65.5613
Ppard	ENSMUSG00000002250	90	50	48	81	83	85	50	72	50	151	72	83	119	49	44	53	38	51	41	30	65	49	51	67	27	30	23	90.8677	52.8686	52.7493	103.45	118.532	112.764	45.0442	71.1051	87.7631	68.7644	57.3554	68.4035	133.924	50.8099	54.784	62.2751	53.5654	55.3368	27.4871	22.0929	66.5857
Def6	ENSMUSG00000002257	4827	5220	4598	4573	4916	5038	5287	5289	2846	8660	4842	5065	4186	4816	4407	3977	3346	4399	5194	4949	3962	4402	4303	4174	4485	4645	5073	4873.54	5519.48	5052.94	5840.46	7020.51	6683.59	4762.98	5223.26	4995.48	3943.7	3857.15	4174.26	4710.96	4993.89	5487.11	4672.98	4716.58	4773.07	3482.14	3644.6	4058.66
Metrn	ENSMUSG00000002274	23	13	9	18	10	14	19	23	6	18	5	9	10	11	9	14	17	9	51	36	23	20	24	24	32	30	55	23.2218	13.7458	9.89049	22.9889	14.2809	18.5729	17.1168	22.7141	10.5316	8.19708	3.98302	7.41725	11.2541	11.4063	11.2058	16.45	23.9635	9.76532	34.1912	26.5115	23.5611
Lmf1	ENSMUSG00000002279	505	463	409	214	191	224	400	424	243	655	303	389	203	239	161	324	216	279	607	557	443	388	359	388	527	549	567	509.869	489.563	449.468	273.312	272.766	297.166	360.354	418.73	426.529	298.282	241.371	320.59	228.458	247.828	200.46	380.7	304.477	302.725	406.943	410.192	453.807
Ciao3	ENSMUSG00000002280	567	545	530	266	199	268	554	417	247	903	619	582	357	457	345	417	376	496	909	868	676	601	621	544	718	780	907	572.467	576.268	582.44	339.725	284.191	355.538	499.09	411.817	433.55	411.22	493.098	479.649	401.771	473.88	429.556	489.976	530.016	538.177	609.408	639.222	692.492
Angptl4	ENSMUSG00000002289	385	410	381	178	171	156	378	486	212	253	118	127	57	59	64	150	120	163	503	430	438	152	164	171	478	548	577	388.712	433.523	418.697	227.335	244.204	206.955	340.534	479.959	372.116	115.214	93.9992	104.666	64.1483	61.1793	79.6858	176.25	169.154	176.861	337.219	316.665	448.685
Dbf4	ENSMUSG00000002297	734	718	667	289	170	252	614	461	315	972	645	568	273	299	178	332	335	353	830	749	395	366	406	456	690	800	994	741.077	759.193	732.995	369.099	242.776	334.312	553.143	455.27	552.908	442.642	513.809	468.111	307.237	310.044	221.626	390.1	472.221	383.017	556.445	551.587	404.636
Daxx	ENSMUSG00000002307	1601	1544	1306	957	899	874	1655	1426	718	2244	1514	1471	905	1163	953	1050	854	1038	1321	1303	769	1041	1173	1078	1128	1476	1443	1616.44	1632.58	1435.22	1222.24	1283.86	1159.48	1490.96	1408.28	1260.28	1021.9	1206.06	1212.31	1018.5	1205.96	1186.57	1233.75	1203.81	1126.27	885.62	959.57	787.76
Cd320	ENSMUSG00000002308	173	183	151	115	88	107	184	206	108	408	88	240	101	158	101	181	115	178	252	177	183	153	104	152	167	242	242	174.668	193.499	165.94	146.873	125.672	141.95	165.763	203.44	189.568	185.8	70.1011	197.793	113.666	163.836	125.754	212.675	162.106	193.136	168.945	130.348	187.464
Ipo4	ENSMUSG00000002319	743	816	668	1369	1206	1337	1201	1081	581	1101	1295	1095	487	638	772	408	340	653	2146	2110	1582	2794	2413	2433	2036	2184	2528	750.164	862.816	734.094	1748.43	1722.28	1773.71	1081.96	1067.56	1019.81	501.388	1031.6	902.432	548.074	661.566	961.21	479.401	479.27	708.528	1438.71	1553.87	1620.59
Tm9sf1	ENSMUSG00000002320	1569	1512	1435	1130	1035	1098	1702	1608	933	2013	1485	1381	846	1043	1015	995	906	1120	1825	1684	1125	1396	1306	1208	1759	1880	1985	1584.13	1598.75	1576.98	1443.19	1478.08	1456.65	1533.31	1588.01	1637.66	916.706	1182.96	1138.14	952.097	1081.53	1263.77	1169.13	1277.11	1215.24	1223.51	1240.15	1152.45
Rec8	ENSMUSG00000002324	4	2	8	0	2	0	0	0	4	44	38	39	11	20	29	16	18	35	98	131	73	22	19	34	60	67	75	4.03857	2.11474	8.79154	0	2.85619	0	0	0	7.02105	20.0373	30.2709	32.1414	12.3795	20.7387	36.1076	18.8	25.3731	37.9762	65.7008	96.4725	74.7809
Irf9	ENSMUSG00000002325	1773	1867	1589	699	780	794	1381	1424	781	4248	2469	2478	1563	1835	1463	1923	1623	2077	1320	1320	821	993	1117	888	969	1254	1266	1790.09	1974.11	1746.22	892.735	1113.91	1053.35	1244.12	1406.3	1370.86	1934.51	1966.81	2042.22	1759.02	1902.78	1821.57	2259.53	2287.81	2253.62	884.949	972.089	841.029
Gmpr2	ENSMUSG00000002326	836	650	705	471	383	502	815	696	417	1438	690	1088	764	777	727	744	587	706	995	939	691	668	695	563	853	897	949	844.06	687.292	774.755	601.543	546.96	665.971	734.221	687.349	731.945	654.855	549.656	896.663	859.813	805.7	905.181	874.201	827.445	766.035	667.064	691.509	707.858
Mdp1	ENSMUSG00000002329	1120	1060	986	543	514	561	1253	1291	751	2560	780	1097	756	710	586	832	736	863	1985	1740	1333	1026	1087	926	1546	1667	1643	1130.8	1120.81	1083.56	693.498	734.041	744.242	1128.81	1274.95	1318.2	1165.81	621.351	904.08	850.81	736.225	729.623	977.601	1037.48	936.385	1330.78	1281.39	1365.52
Dhrs1	ENSMUSG00000002332	1155	1181	1082	789	823	887	1325	1607	742	2065	669	1109	819	1019	707	919	776	922	878	782	635	499	565	549	786	888	932	1166.14	1248.76	1189.06	1007.68	1175.32	1176.73	1193.67	1587.03	1302.4	940.387	532.928	913.97	921.711	1056.64	880.279	1079.83	1093.86	1000.4	588.625	575.889	650.491
Tmem161a	ENSMUSG00000002342	683	662	664	490	357	459	682	682	336	1106	696	797	444	587	502	646	470	578	1012	890	678	763	809	775	813	924	1067	689.585	699.98	729.698	625.809	509.83	608.926	614.403	673.523	589.768	503.665	554.436	656.838	499.682	608.682	625.036	759.051	662.52	627.15	678.461	655.424	694.54
Armc6	ENSMUSG00000002343	145	167	163	218	124	243	155	150	113	314	144	214	199	167	201	145	108	172	616	575	501	422	442	396	539	631	697	146.398	176.581	179.128	278.421	177.084	322.372	139.637	148.136	198.345	142.993	114.711	176.366	223.957	173.169	250.263	170.375	152.239	186.626	412.976	423.448	513.222
Borcs8	ENSMUSG00000002345	653	760	713	510	482	462	756	888	409	1717	229	922	640	723	432	576	442	675	880	683	453	475	477	511	614	630	589	659.296	803.603	783.546	651.352	688.342	612.905	681.069	876.963	717.902	781.91	182.422	759.856	720.262	749.706	537.879	676.801	623.05	732.399	589.966	502.982	464.051
Slc25a42	ENSMUSG00000002346	183	158	203	92	66	84	156	101	62	191	171	157	52	102	53	63	73	139	226	269	199	91	108	73	262	260	314	184.764	167.065	223.085	117.499	94.2542	111.437	140.538	99.7446	108.826	86.9801	136.219	129.39	58.5213	105.768	65.9898	74.0251	102.902	150.82	151.514	198.1	203.855
Snx9	ENSMUSG00000002365	1644	2171	1562	2797	3044	2752	2673	2832	1291	3012	1857	1267	1598	1891	1510	1235	859	914	571	604	404	544	553	541	515	587	540	1659.85	2295.56	1716.55	3572.22	4347.12	3650.9	2408.06	2796.8	2266.04	1371.64	1479.29	1044.18	1798.4	1960.85	1880.09	1451.13	1210.86	991.722	382.808	444.804	413.856
Ranbp3	ENSMUSG00000002372	1759	1772	1657	1590	1476	1653	1872	1749	955	2798	1862	1990	1240	1387	1492	1457	1127	1406	2462	2354	1734	2190	2228	1955	2067	2414	2495	1775.96	1873.66	1820.95	2030.69	2107.87	2192.93	1686.46	1727.26	1676.28	1274.19	1483.28	1640.04	1395.51	1438.23	1857.68	1711.98	1588.64	1525.56	1650.56	1733.56	1776.3
Ndufa11	ENSMUSG00000002379	1082	1030	1025	895	769	751	1267	1528	678	3008	143	1618	1503	1486	978	986	698	1260	2183	1399	934	1259	1368	1477	1533	1832	1686	1092.43	1089.09	1126.42	1143.06	1098.2	996.303	1141.42	1509.01	1190.07	1369.82	113.914	1333.46	1691.49	1540.89	1217.7	1158.55	983.912	1367.14	1463.52	1030.27	956.786
Nr2f6	ENSMUSG00000002393	173	201	146	99	97	104	167	180	112	409	253	225	159	144	167	155	147	176	220	239	155	93	79	96	174	190	187	174.668	212.532	160.446	126.439	138.525	137.97	150.448	177.763	196.589	186.256	201.541	185.431	178.94	149.319	207.93	182.125	207.214	190.966	147.492	176.007	158.781
Use1	ENSMUSG00000002395	860	867	728	558	700	686	922	1168	540	2003	195	966	905	840	481	663	533	631	974	811	546	673	758	740	776	944	849	868.292	916.742	800.03	712.656	999.666	910.072	830.615	1153.48	947.842	912.152	155.338	796.118	1018.5	871.027	598.889	779.026	751.326	684.657	652.985	597.246	559.32
Ocel1	ENSMUSG00000002396	463	469	395	373	300	305	462	469	262	546	203	385	191	277	199	287	207	313	577	547	290	344	367	299	466	504	480	467.464	495.908	434.082	476.381	428.428	404.624	416.209	463.171	459.879	248.645	161.711	317.293	214.953	287.232	247.773	337.225	291.791	339.616	386.83	402.828	297.075
Dyrk1b	ENSMUSG00000002409	145	171	114	41	43	43	136	150	88	537	292	373	130	208	162	182	176	247	268	257	210	91	95	78	211	206	206	146.398	180.811	125.279	52.3636	61.4081	57.0453	122.52	148.136	154.463	244.546	232.608	307.404	146.303	215.683	201.705	213.85	248.092	268.004	179.672	189.263	215.123
Braf	ENSMUSG00000002413	656	687	645	918	893	823	979	834	561	2095	1955	1006	1012	829	908	659	601	786	635	781	503	805	726	666	667	599	749	662.325	726.415	708.818	1172.43	1275.29	1091.82	881.966	823.634	984.702	954.049	1557.36	829.083	1138.91	859.621	1130.54	774.326	847.179	852.838	425.714	575.153	515.271
Ndufb2	ENSMUSG00000002416	219	237	224	197	210	195	295	334	156	819	103	320	330	282	233	218	127	232	466	329	193	272	302	301	336	328	332	221.111	250.597	246.163	251.601	299.9	258.694	265.761	329.849	273.821	372.967	82.0502	263.724	371.385	292.416	290.106	256.15	179.021	251.728	312.414	242.286	197.708
Hltf	ENSMUSG00000002428	1563	1448	1462	627	504	548	1497	1053	677	2325	2832	1670	820	1053	921	1155	969	1282	2710	2583	1492	1337	1486	1421	1894	2385	2655	1578.07	1531.08	1606.65	800.78	719.76	726.996	1348.62	1039.91	1188.31	1058.79	2255.98	1376.31	922.836	1091.89	1146.73	1357.13	1365.92	1391.02	1816.83	1902.2	1528.4
Prpf6	ENSMUSG00000002455	1815	1894	1927	1819	1488	1682	2648	2348	1294	4004	3500	2419	1544	2350	2172	2356	1661	2270	2846	2828	1638	2348	2502	2212	2482	2828	3174	1832.5	2002.66	2117.66	2323.16	2125	2231.4	2385.54	2318.82	2271.31	1823.39	2788.11	1993.59	1737.63	2436.8	2704.34	2768.3	2341.37	2463.03	1908	2082.63	1677.96
Rgs19	ENSMUSG00000002458	2007	1750	1964	1401	1245	1557	1863	1770	1005	4472	1604	2382	2023	2153	1670	1523	1343	1713	3256	3151	1897	1707	1928	1642	2357	2638	2864	2026.35	1850.4	2158.32	1789.3	1777.98	2065.57	1678.35	1748	1764.04	2036.52	1277.75	1963.1	2276.7	2232.53	2079.3	1789.53	1893.11	1858.67	2182.88	2320.49	1943.28
Snrpd1	ENSMUSG00000002477	938	792	799	1341	1054	1351	1204	1192	724	2760	132	1473	1538	1424	1104	737	510	945	2069	1392	1025	1574	1705	1891	1566	1696	1709	947.044	837.439	878.055	1712.67	1505.21	1792.28	1084.66	1177.18	1270.81	1256.88	105.152	1213.96	1730.88	1476.6	1374.58	865.976	718.904	1025.36	1387.09	1025.11	1050.01
Tchp	ENSMUSG00000002486	212	224	204	101	86	74	201	176	87	360	249	249	123	142	125	175	116	187	325	397	199	277	249	207	223	258	302	214.044	236.851	224.184	128.993	122.816	98.171	181.078	173.812	152.708	163.942	198.354	205.21	138.425	147.245	155.636	205.625	163.515	202.902	217.885	292.363	203.855
Tiam1	ENSMUSG00000002489	127	229	167	87	177	102	141	275	126	257	193	164	100	83	130	86	78	140	3050	2725	2670	2179	1784	1809	2623	2506	2486	128.224	242.138	183.523	111.113	252.773	135.317	127.025	271.582	221.163	117.036	153.744	135.159	112.541	86.0658	161.862	101.05	109.95	151.905	2044.77	2006.77	2735.14
Tsc2	ENSMUSG00000002496	1466	1610	1365	1175	1117	981	1678	1432	876	2297	3039	1529	675	966	1066	1100	944	1226	1665	1749	1253	1587	1592	1384	1698	1605	1941	1480.13	1702.37	1500.06	1500.66	1595.18	1301.43	1511.68	1414.2	1537.61	1046.04	2420.88	1260.11	759.652	1001.68	1327.27	1292.5	1330.68	1330.25	1116.24	1288.02	1283.57
Slc9a3r2	ENSMUSG00000002504	23	12	8	2	0	2	10	17	0	8	9	2	4	8	4	8	0	10	4	2	0	3	4	0	7	10	3	23.2218	12.6885	8.79154	2.55432	0	2.65327	9.00884	16.7887	0	3.64314	7.16943	1.64828	4.50164	8.2955	4.98036	9.40001	0	10.8504	2.68166	1.47286	0
Puf60	ENSMUSG00000002524	3254	3173	2898	3208	2414	2904	3807	3580	1999	6648	3095	4022	3612	3767	3584	3301	2380	3269	5775	4978	4038	5070	5660	5419	5283	5953	6130	3285.37	3355.04	3184.74	4097.13	3447.42	3852.55	3429.67	3535.5	3508.77	3027.45	2465.49	3314.69	4064.98	3906.14	4462.41	3878.68	3354.89	3546.98	3871.65	3665.95	4136.51
Golga2	ENSMUSG00000002546	1103	1070	994	653	670	642	1129	1063	641	2225	2502	1486	998	1399	1190	1144	908	1231	1549	1547	1131	1133	1244	1174	1279	1373	1549	1113.63	1131.39	1092.35	833.986	956.823	851.7	1017.1	1049.79	1125.12	1013.25	1993.1	1224.67	1123.16	1450.68	1481.66	1344.2	1279.93	1335.68	1038.47	1139.26	1158.59
Uck1	ENSMUSG00000002550	1458	1177	1148	634	760	786	1272	1213	609	2147	1147	1214	790	888	704	937	780	1055	1404	1430	1127	1280	1223	1129	1379	1548	1681	1472.06	1244.53	1261.59	809.72	1085.35	1042.74	1145.92	1197.92	1068.95	977.729	913.704	1000.5	889.074	920.8	876.544	1100.98	1099.5	1144.71	941.264	1053.1	1154.49
Scin	ENSMUSG00000002565	99	337	120	109	262	171	106	370	55	185	211	118	444	457	576	83	125	86	66	75	42	1278	1439	1298	35	93	62	99.9545	356.334	131.873	139.211	374.161	226.855	95.4937	365.401	96.5394	84.2477	168.083	97.2483	499.682	473.88	717.172	97.5251	176.202	93.313	44.2475	55.2323	43.0246
Ikzf4	ENSMUSG00000002578	184	210	233	580	479	509	164	131	107	500	326	311	688	763	724	174	184	275	2968	2841	2073	4113	4017	3624	2561	2629	3198	185.774	222.048	256.054	740.753	684.057	675.257	147.745	129.372	187.813	227.697	259.693	256.307	774.282	791.183	901.446	204.45	259.369	298.385	1989.8	2092.2	2123.57
Mien1	ENSMUSG00000002580	407	490	412	312	316	333	441	654	249	937	58	411	474	362	261	340	195	343	689	500	371	400	497	497	496	592	528	410.924	518.112	452.764	398.474	451.278	441.77	397.29	645.871	437.06	426.703	46.203	338.721	533.444	375.371	324.969	399.5	274.875	372.167	461.917	368.216	380.051
Axl	ENSMUSG00000002602	1048	1140	1110	1113	915	1218	1307	1081	667	2287	2546	1696	1360	1686	1930	1158	1020	1561	642	680	568	344	349	399	630	664	708	1058.1	1205.4	1219.83	1421.48	1306.71	1615.84	1177.46	1067.56	1170.76	1041.48	2028.15	1397.74	1530.56	1748.28	2403.03	1360.65	1437.81	1693.74	430.407	500.773	581.857
Tgfb1	ENSMUSG00000002603	3826	5152	3764	9927	10336	8974	6352	8371	3969	9159	5023	4524	6689	7653	6495	3521	2786	3573	6218	6494	4954	10089	11105	9890	5337	5367	5415	3862.89	5447.58	4136.42	12678.4	14760.8	11905.2	5722.42	8266.95	6966.64	4170.95	4001.34	3728.4	7527.87	7935.68	8086.86	4137.18	3927.19	3876.83	4168.65	4782.38	5074.86
Ccdc97	ENSMUSG00000002608	1118	1075	965	541	568	502	1157	835	483	2043	1584	1391	577	712	702	874	654	926	1291	1413	899	822	828	721	1082	1313	1327	1128.78	1136.68	1060.48	690.944	811.158	665.971	1042.32	824.622	847.792	930.368	1261.82	1146.38	649.361	738.299	874.054	1026.95	921.889	1004.74	865.507	1040.58	920.932
Zfp40	ENSMUSG00000002617	230	143	173	45	31	47	119	68	37	407	349	211	106	62	88	165	120	173	490	450	343	165	157	192	294	332	434	232.218	151.204	190.117	57.4722	44.2709	62.3519	107.205	67.1548	64.9447	185.345	278.015	173.893	119.293	64.2901	109.568	193.875	169.154	187.711	328.504	331.394	351.368
Akap8l	ENSMUSG00000002625	1349	1500	1162	476	539	459	1190	1160	659	2480	1367	1076	727	836	637	974	700	941	1587	1388	1021	723	757	734	927	1158	1123	1362.01	1586.06	1276.97	607.928	769.743	608.926	1072.05	1145.58	1156.72	1129.37	1088.96	886.773	818.173	866.88	793.123	1144.45	986.731	1021.02	1063.95	1022.17	1045.91
Pdcd2l	ENSMUSG00000002635	364	284	250	301	291	327	415	387	175	738	207	366	421	396	321	363	214	282	533	461	382	452	446	559	485	541	511	367.509	300.294	274.736	384.425	415.575	433.81	373.867	382.19	307.171	336.08	164.897	301.635	473.797	410.627	399.674	426.526	301.658	305.98	357.332	339.495	391.319
Gtf2f1	ENSMUSG00000002658	1565	1600	1328	1556	1492	1680	2074	2134	1003	3755	1477	2313	2111	2424	1986	1605	1192	1761	2032	1658	1158	1687	1683	1669	1573	1717	1730	1580.09	1691.8	1459.4	1987.26	2130.72	2228.75	1868.43	2107.48	1760.53	1710	1176.58	1906.23	2375.74	2513.54	2472.75	1885.88	1680.26	1910.75	1362.29	1221	1186.25
Clpp	ENSMUSG00000002660	480	359	382	496	397	479	333	434	213	1033	166	619	482	622	420	366	247	404	1134	901	589	802	798	874	807	866	901	484.628	379.597	419.796	633.472	566.953	635.458	299.994	428.606	373.871	470.421	132.236	510.142	542.447	644.975	522.938	430.051	348.175	438.354	760.252	663.524	603.369
Alkbh7	ENSMUSG00000002661	71	69	97	58	51	83	81	57	34	257	28	190	165	155	115	140	104	126	366	296	211	159	150	177	249	275	261	71.6845	72.9587	106.597	74.0753	72.8328	110.111	72.9716	56.2915	59.6789	117.036	22.3049	156.586	185.693	160.725	143.185	164.5	146.6	136.714	245.372	217.984	216.148
Dennd1c	ENSMUSG00000002668	2519	2651	2335	1653	1787	1498	2498	2254	1125	3868	2677	2234	1684	1909	1428	1656	1551	1862	3124	3082	1965	2212	2089	1878	2542	2609	3139	2543.29	2803.09	2566.03	2111.15	2552	1987.3	2250.41	2225.98	1974.67	1761.46	2132.51	1841.13	1895.19	1979.51	1777.99	1945.8	2186.31	2020.34	2094.38	2269.68	2012.94
Med6	ENSMUSG00000002679	295	315	322	165	134	144	198	170	108	707	163	355	338	338	298	282	198	317	507	333	332	332	413	437	446	394	355	297.844	333.072	353.86	210.732	191.365	191.035	178.375	167.887	189.568	321.963	129.846	292.569	380.388	350.485	371.037	331.35	279.104	343.956	339.901	245.232	340.099
Lcp2	ENSMUSG00000002699	9720	10100	9341	17126	12580	15797	12903	10271	5745	22856	13155	12052	19435	21366	17327	8646	7610	9578	15132	14615	10048	13491	13671	13464	10577	11439	12821	9813.71	10679.5	10265.2	21872.7	17965.4	20956.9	11624.1	10143.3	10084	10408.5	10479.3	9932.52	21872.3	22155.2	21573.7	10159.1	10727.2	10392.5	10144.7	10762.9	10293.1
Cse1l	ENSMUSG00000002718	1858	1591	1550	1927	1420	1867	1876	1611	980	3315	2950	1796	1343	1183	1255	1117	925	1314	3407	3312	2850	3086	3097	3036	3050	3372	3804	1875.91	1682.28	1703.36	2461.09	2027.89	2476.83	1690.06	1590.98	1720.16	1509.63	2349.98	1480.15	1511.43	1226.7	1562.59	1312.48	1303.9	1425.74	2284.11	2439.06	2919.53
Naa20	ENSMUSG00000002728	1862	1668	1785	1353	1185	1484	1903	2151	1209	5543	1176	3208	2733	2803	2291	2313	1822	2515	1958	1392	1279	1403	1459	1515	1597	1754	1766	1879.95	1763.7	1961.61	1728	1692.29	1968.73	1714.38	2124.26	2122.11	2524.24	936.806	2643.84	3075.74	2906.54	2852.5	2717.78	2568.32	2728.86	1312.67	1025.11	1310.2
Prkra	ENSMUSG00000002731	118	79	83	52	43	50	79	46	46	379	160	190	146	121	155	137	85	141	244	238	188	103	139	84	269	219	219	119.138	83.5324	91.2123	66.4124	61.4081	66.3318	71.1699	45.4283	80.7421	172.594	127.457	156.586	164.31	125.469	192.989	160.975	119.817	152.99	163.582	175.271	192.586
Fkbp7	ENSMUSG00000002732	20	20	25	9	10	17	17	30	20	63	25	25	12	6	21	20	10	27	32	42	31	32	33	10	39	26	18	20.1928	21.1474	27.4736	11.4944	14.2809	22.5528	15.315	29.6271	35.1053	28.6898	19.9151	20.6035	13.5049	6.22162	26.1469	23.5	14.0962	29.296	21.4533	30.9301	31.7563
Plekha3	ENSMUSG00000002733	954	1051	1015	1190	1012	1226	1269	1402	639	2135	1374	1386	1229	1421	1085	832	677	984	1708	1528	1040	1657	1903	1780	1457	1633	1758	963.198	1111.3	1115.43	1519.82	1445.23	1626.45	1143.22	1384.57	1121.61	972.264	1094.53	1142.26	1383.13	1473.49	1350.92	977.601	954.31	1067.67	1145.07	1125.27	1065.37
Ykt6	ENSMUSG00000002741	2063	2235	1807	1654	1940	1791	2163	2648	1236	2353	1881	2357	1312	2152	1877	1755	1515	1955	2172	2099	1217	2211	2295	1978	2136	2486	2572	2082.89	2363.23	1985.79	2112.42	2770.5	2376	1948.61	2615.09	2169.5	1071.54	1498.41	1942.49	1476.54	2231.49	2337.04	2062.13	2135.57	2121.24	1456.14	1545.77	1246.69
Baz1b	ENSMUSG00000002748	1727	1499	1527	1024	868	935	1857	1233	755	4652	3409	2314	1202	1167	1125	1365	1090	1506	3406	3318	2344	2004	1868	1906	2883	3079	3354	1743.65	1585	1678.09	1307.81	1239.59	1240.4	1672.94	1217.67	1325.22	2118.49	2715.62	1907.06	1352.74	1210.11	1400.73	1603.88	1536.48	1634.06	2283.44	2443.48	2401.18
Pex6	ENSMUSG00000002763	649	685	575	378	341	460	651	545	311	1223	885	657	444	467	447	571	413	566	989	894	721	457	513	408	714	832	894	655.257	724.3	631.892	482.767	486.98	610.252	586.476	538.226	545.887	556.946	704.994	541.459	499.682	484.25	556.556	670.926	582.172	614.13	663.042	658.369	738.589
Mrpl2	ENSMUSG00000002767	473	413	447	380	291	417	449	473	315	1168	193	600	429	548	344	506	353	517	944	772	657	610	642	611	932	989	933	477.56	436.695	491.227	485.321	415.575	553.207	404.497	467.121	552.908	531.899	153.744	494.483	482.801	568.242	428.311	594.551	497.595	560.963	632.873	568.525	673.028
Mea1	ENSMUSG00000002768	573	805	679	538	660	635	675	984	402	1315	111	894	674	721	529	491	326	606	1158	935	656	778	803	988	841	956	958	578.525	851.185	746.182	687.112	942.542	842.413	608.097	971.77	705.616	598.842	88.423	736.78	758.526	747.632	658.653	576.926	459.535	657.531	776.342	688.563	672.004
Gnmt	ENSMUSG00000002769	0	1	0	3	3	3	8	6	0	1	0	5	3	5	3	4	3	8	7	3	2	7	6	7	3	10	5	0	1.05737	0	3.83148	4.28428	3.97991	7.20708	5.92542	0	0.455393	0	4.12069	3.37623	5.18469	3.73527	4.70001	4.22885	8.68028	4.69291	2.20929	2.04879
Grin2d	ENSMUSG00000002771	15	10	7	6	2	11	8	5	0	31	18	9	15	15	5	12	1	13	246	211	150	191	186	123	152	171	163	15.1446	10.5737	7.6926	7.66296	2.85619	14.593	7.20708	4.93785	0	14.1172	14.3389	7.41725	16.8811	15.5541	6.22545	14.1	1.40962	14.1055	164.922	155.387	153.659
Kdelr1	ENSMUSG00000002778	720	738	577	441	462	455	802	785	426	2849	696	1161	1325	1106	839	842	755	936	1120	947	919	832	851	938	895	909	871	726.942	780.341	634.09	563.228	659.78	603.619	722.509	775.243	747.742	1297.41	554.436	956.825	1491.17	1146.85	1044.63	989.351	1064.26	1015.59	750.866	697.4	941.42
Tmem143	ENSMUSG00000002781	109	109	95	50	50	37	113	157	51	238	135	137	64	114	67	89	96	79	222	192	108	83	87	84	164	210	218	110.051	115.254	104.4	63.858	71.4047	49.0855	101.8	155.049	89.5184	108.384	107.541	112.907	72.0262	118.211	83.4211	104.575	135.323	85.7178	148.832	141.395	110.635
Ggct	ENSMUSG00000002797	237	217	219	101	89	86	247	300	174	323	42	129	89	81	43	80	58	113	116	82	58	88	73	49	88	98	117	239.285	229.45	240.668	128.993	127.1	114.091	222.518	296.271	305.416	147.092	33.4573	106.314	100.161	83.9919	53.5389	94.0001	81.7577	122.609	77.7683	60.3874	59.415
Jag2	ENSMUSG00000002799	223	126	131	67	74	99	254	148	94	596	1118	508	231	192	320	386	376	310	134	94	107	80	54	62	84	166	171	225.15	133.229	143.962	85.5698	105.679	131.337	228.825	146.16	164.995	271.414	890.603	418.662	259.97	199.092	398.429	453.551	530.016	336.361	89.8358	69.2245	109.61
Btbd6	ENSMUSG00000002803	230	176	173	83	78	79	197	166	93	521	373	358	89	155	118	231	200	199	744	621	428	231	206	220	527	678	644	232.218	186.098	190.117	106.004	111.391	104.804	177.474	163.937	163.239	237.26	297.133	295.042	100.161	160.725	146.921	271.425	281.923	215.922	498.79	457.324	438.441
Nudt14	ENSMUSG00000002804	399	330	359	254	179	194	360	387	212	1108	154	653	415	557	288	506	390	463	474	329	251	224	255	299	447	488	521	402.847	348.933	394.52	324.399	255.629	257.367	324.318	382.19	372.116	504.576	122.677	538.162	467.045	577.574	358.586	594.551	549.75	502.371	317.777	242.286	257.123
Epdr1	ENSMUSG00000002808	45	34	14	4	25	17	24	72	11	22	26	34	13	7	14	6	13	14	4	2	2	10	0	4	6	0	4	45.4339	35.9507	15.3852	5.10864	35.7024	22.5528	21.6212	71.1051	19.3079	10.0186	20.7117	28.0207	14.6303	7.25856	17.4313	7.05001	18.325	15.1905	2.68166	1.47286	2.04879
Flii	ENSMUSG00000002812	4093	4437	3990	3648	3663	3731	5961	5439	3053	9301	8905	5640	4119	4702	4719	4335	3409	4618	6113	6347	4517	5875	6025	5623	5788	6376	6739	4132.46	4691.56	4384.78	4659.08	5231.11	4949.68	5370.17	5371.4	5358.82	4235.61	7093.75	4648.14	4635.56	4875.68	5875.58	5093.63	4805.38	5010.69	4098.25	4674.13	4627.2
Top3a	ENSMUSG00000002814	586	443	414	399	324	304	625	525	304	582	629	395	174	218	221	345	276	353	612	556	497	453	456	396	711	773	819	591.65	468.416	454.962	509.587	462.703	403.297	563.053	518.475	533.6	265.039	501.064	325.535	195.821	226.052	275.165	405.375	389.054	383.017	410.295	409.456	509.125
Atg4d	ENSMUSG00000002820	933	1054	902	719	731	831	782	795	375	1264	837	1042	985	1112	956	703	600	796	682	749	497	822	877	860	591	674	709	941.995	1114.47	991.246	918.279	1043.94	1102.43	704.492	785.119	658.223	575.617	666.757	858.752	1108.53	1153.07	1190.31	826.026	845.77	863.688	457.224	551.587	509.125
Qtrt1	ENSMUSG00000002825	271	217	266	421	261	381	349	308	227	488	154	340	263	306	199	176	180	220	375	336	231	483	439	499	322	302	352	273.613	229.45	292.319	537.685	372.733	505.448	314.409	304.172	398.445	222.232	122.677	280.207	295.983	317.303	247.773	206.8	253.731	238.708	251.406	247.441	236.635
Hdgfl2	ENSMUSG00000002833	1225	1077	925	716	641	702	1308	1156	636	2199	1483	1332	687	982	832	974	814	1099	1631	1531	1075	941	806	810	1368	1586	1738	1236.81	1138.79	1016.52	914.447	915.409	931.298	1178.36	1141.63	1116.35	1001.41	1181.36	1097.75	773.156	1018.27	1035.92	1144.45	1147.43	1192.45	1093.45	1127.48	1101.23
Chaf1a	ENSMUSG00000002835	472	315	340	126	73	96	461	290	194	835	735	568	99	224	220	264	265	401	1031	1097	781	541	504	489	1173	1149	1460	476.551	333.072	373.641	160.922	104.251	127.357	415.308	286.395	340.521	380.253	585.504	468.111	111.416	232.274	273.92	310.2	373.548	435.099	691.199	807.865	800.053
Adprh	ENSMUSG00000002844	2442	2272	1858	1946	1782	2033	3002	2851	1513	5604	2072	3140	2722	3251	2710	2751	1887	2643	1749	1290	1075	1074	1088	1103	1449	1615	1589	2465.54	2402.35	2041.84	2485.35	2544.86	2697.05	2704.45	2815.56	2655.71	2552.02	1650.56	2587.79	3063.37	3371.08	3374.2	3232.43	2659.95	2867.75	1172.56	949.996	1101.23
Tmem39a	ENSMUSG00000002845	473	441	432	1046	958	1024	525	431	247	972	639	555	1127	1315	1146	364	370	399	570	497	287	660	663	580	383	498	489	477.56	466.301	474.743	1335.91	1368.11	1358.47	472.964	425.643	433.55	442.642	509.03	457.397	1268.34	1363.57	1426.87	427.701	521.558	432.929	382.137	366.006	294.002
Timmdc1	ENSMUSG00000002846	134	145	142	120	116	150	120	135	75	333	88	197	124	117	114	105	91	98	338	208	155	137	145	130	126	233	152	135.292	153.319	156.05	153.259	165.659	198.995	108.106	133.322	131.645	151.646	70.1011	162.355	139.551	121.322	141.94	123.375	128.275	106.333	226.601	153.178	158.781
Pla1a	ENSMUSG00000002847	5	14	10	19	13	13	2	15	4	7	5	4	30	25	11	0	5	3	1	2	0	2	1	2	2	1	1	5.04821	14.8032	10.9894	24.2661	18.5652	17.2463	1.80177	14.8136	7.02105	3.18775	3.98302	3.29655	33.7623	25.9234	13.696	0	7.04808	3.25511	0.670416	1.47286	0
Mcm2	ENSMUSG00000002870	1860	1153	1317	1019	630	867	2312	1285	929	2470	2410	1828	591	954	1000	844	790	1109	5717	5486	4431	3370	3176	3122	5933	6706	7125	1877.93	1219.15	1447.31	1301.43	899.699	1150.19	2082.84	1269.03	1630.64	1124.82	1919.81	1506.53	665.117	989.238	1245.09	991.701	1113.6	1203.3	3832.77	4040.06	4539.1
Tpra1	ENSMUSG00000002871	824	785	659	294	303	294	609	676	309	2338	1100	1319	599	778	577	836	742	815	1396	1240	818	481	552	609	965	1147	1119	831.945	830.037	724.203	375.485	432.713	390.031	548.639	667.598	542.376	1064.71	876.264	1087.04	674.12	806.737	718.417	982.301	1045.94	884.304	935.901	913.175	837.956
Nab1	ENSMUSG00000002881	2379	2509	2336	6548	6156	6766	6772	6588	3637	8496	6635	5004	5007	6015	5445	3179	2732	3584	4413	4313	2761	4945	5177	4753	3376	3823	3933	2401.94	2652.95	2567.13	8362.85	8791.35	8976.01	6100.79	6506.12	6383.89	3869.02	5285.46	4123.99	5634.93	6237.18	6779.52	3735.33	3851.07	3888.77	2958.55	3176.23	2828.36
Adgre5	ENSMUSG00000002885	936	527	667	476	345	509	1392	844	599	8643	5752	3778	2003	2203	1770	3644	2770	2816	4258	4133	3067	790	714	762	2638	3332	2992	945.024	557.235	732.995	607.928	492.693	675.257	1254.03	833.51	1051.4	3935.96	4582.06	3113.6	2254.2	2284.37	2203.81	4281.71	3904.64	3055.46	2854.63	3043.67	3141.82
Il17ra	ENSMUSG00000002897	5880	6358	5601	2593	2833	2396	6795	6407	3015	6676	7471	4768	1608	2420	2068	3017	2512	3066	4019	4087	2443	2152	2380	2046	3508	4102	4500	5936.69	6722.77	6155.18	3311.68	4045.79	3178.62	6121.51	6327.37	5292.12	3040.2	5951.42	3929.49	1809.66	2509.39	2574.85	3544.98	3540.96	3326.72	2694.4	3009.79	2502.6
Kcnn1	ENSMUSG00000002908	11	10	4	5	5	2	1	2	1	8	11	6	5	13	4	2	2	2	1	0	3	3	1	0	2	1	0	11.1061	10.5737	4.39577	6.3858	7.14047	2.65327	0.900884	1.97514	1.75526	3.64314	8.76264	4.94483	5.62705	13.4802	4.98036	2.35	2.81923	2.17007	0.670416	0	3.07319
Arrdc2	ENSMUSG00000002910	485	385	363	328	316	380	530	444	273	1058	659	583	437	552	349	440	309	408	428	405	321	324	331	273	391	450	434	489.676	407.088	398.916	418.909	451.278	504.121	477.469	438.481	479.187	481.806	524.962	480.473	491.804	572.389	434.537	517.001	435.571	442.694	286.938	298.255	328.831
Cd36	ENSMUSG00000002944	1	17	24	10	3	14	7	11	12	194	168	104	40	101	92	59	48	67	82	33	54	114	72	81	151	58	134	1.00964	17.9753	26.3746	12.7716	4.28428	18.5729	6.30619	10.8633	21.0632	88.3463	133.829	85.7104	45.0164	104.731	114.548	69.3251	67.6616	72.6974	54.9741	24.3022	55.3174
Map2k7	ENSMUSG00000002948	1218	1314	1115	934	710	776	1657	1248	750	1587	1246	983	835	1081	772	907	733	978	1404	1259	749	1400	1517	1184	1289	1595	1690	1229.74	1389.39	1225.32	1192.87	1013.95	1029.47	1492.77	1232.49	1316.45	722.709	992.568	810.128	939.717	1120.93	961.21	1065.73	1033.25	1061.16	941.264	927.167	767.273
Timm44	ENSMUSG00000002949	691	687	660	866	769	824	931	879	447	1724	997	782	820	702	480	555	417	590	1088	1122	802	993	1015	1011	878	1022	1166	697.662	726.415	725.302	1106.02	1098.2	1093.15	838.723	868.075	784.602	785.098	794.214	644.476	922.836	727.93	597.644	652.126	587.81	640.171	729.413	826.276	821.565
Ap2a2	ENSMUSG00000002957	3518	3364	3301	3232	2907	2962	4656	3662	2248	4747	5120	3107	1434	2112	1631	2060	1943	2179	1722	2110	1120	1250	1114	1002	1631	1823	1934	3551.92	3557	3627.61	4127.78	4151.47	3929.49	4194.52	3616.48	3945.83	2161.75	4078.61	2560.6	1613.84	2190.01	2030.74	2420.5	2738.88	2364.29	1154.46	1553.87	1147.32
Pnkp	ENSMUSG00000002963	1230	1189	1128	1382	1231	1306	1164	1162	521	2282	973	1229	1668	1887	1478	1094	832	1075	1531	1275	954	718	769	744	978	1177	1198	1241.86	1257.22	1239.61	1765.04	1757.98	1732.59	1048.63	1147.56	914.492	1039.21	775.095	1012.87	1877.18	1956.7	1840.24	1285.45	1172.8	1166.41	1026.41	938.95	977.274
Med25	ENSMUSG00000002968	760	861	741	878	722	766	1160	995	413	2124	1060	1147	1118	1091	732	720	566	759	985	924	645	826	839	850	883	1011	1132	767.327	910.398	814.317	1121.35	1031.08	1016.2	1045.03	982.633	724.923	967.255	844.4	945.287	1258.21	1131.3	911.406	846.001	797.843	823.542	660.36	680.462	660.735
Bcam	ENSMUSG00000002980	49	34	40	56	47	66	31	36	32	94	66	120	42	92	101	49	43	80	829	770	567	846	885	690	780	953	906	49.4724	35.9507	43.9577	71.521	67.1204	87.5579	27.9274	35.5525	56.1684	42.807	52.5758	98.8966	47.2672	95.3982	125.754	57.5751	60.6135	86.8028	555.775	567.052	580.832
Clptm1	ENSMUSG00000002981	2806	3176	2600	3084	2770	2919	3325	3196	1818	5120	3851	3262	2729	3328	3251	2812	2193	2878	3947	3871	2669	4056	4020	4103	3470	3950	4191	2833.05	3358.21	2857.25	3938.76	3955.82	3872.45	2995.44	3156.28	3191.07	2331.61	3067.72	2688.34	3071.24	3450.93	4047.79	3304.1	3091.29	3122.73	2646.13	2850.72	2734.11
Relb	ENSMUSG00000002983	890	1104	843	3247	3269	3612	1554	1663	930	5351	3213	3053	3574	5223	4663	1800	1717	2190	758	780	546	5416	5534	5246	441	567	587	898.581	1167.34	926.409	4146.94	4668.44	4791.81	1399.97	1642.33	1632.39	2436.81	2559.49	2516.09	4022.21	5415.92	5805.86	2115	2420.31	2376.23	508.176	574.416	559.32
Tomm40	ENSMUSG00000002984	922	924	826	1547	1183	1579	1170	1038	673	1607	593	1004	889	936	839	691	518	723	1600	1315	989	2134	2116	2095	1486	1683	1653	930.889	977.012	907.727	1975.77	1689.44	2094.76	1054.03	1025.1	1181.29	731.817	472.386	827.435	1000.49	970.573	1044.63	811.926	730.181	784.481	1072.67	968.407	1013.13
Apoe	ENSMUSG00000002985	24	29	39	29	6	10	27	9	2	22	6	11	12	24	5	9	11	2	54	73	36	80	62	55	28	50	44	24.2314	30.6638	42.8588	37.0377	8.56857	13.2664	24.3239	8.88814	3.51053	10.0186	4.77962	9.06552	13.5049	24.8865	6.22545	10.575	15.5058	2.17007	36.2025	53.7595	36.8783
Hbp1	ENSMUSG00000002996	2645	2697	2554	679	910	793	2309	2909	1432	8931	6656	5392	1244	1910	1986	2666	2520	3626	3370	3271	2422	1098	1340	1297	2708	2998	3469	2670.5	2851.73	2806.7	867.192	1299.57	1052.02	2080.14	2872.84	2513.54	4067.12	5302.19	4443.75	1400.01	1980.55	2472.75	3132.55	3552.23	3934.34	2259.3	2408.87	2481.09
Prkar2b	ENSMUSG00000002997	181	371	213	179	283	204	243	400	130	167	126	149	67	66	112	62	82	158	514	605	345	270	271	254	596	760	751	182.745	392.285	234.075	228.612	404.151	270.634	218.915	395.028	228.184	76.0506	100.372	122.797	75.4024	68.4379	139.45	72.8501	115.589	171.436	344.594	445.541	353.417
Cdkn1b	ENSMUSG00000003031	960	713	752	197	270	190	1304	1071	770	2792	732	1071	348	264	391	797	730	945	2092	1626	1317	694	626	677	1821	1979	1834	969.256	753.906	826.405	251.601	385.585	252.061	1174.75	1057.69	1351.55	1271.46	583.114	882.652	391.643	273.751	486.83	936.476	1029.02	1025.36	1402.51	1197.44	1349.13
Klf4	ENSMUSG00000003032	28	19	23	10	6	15	20	19	7	43	34	39	10	20	26	26	24	39	17	9	4	5	16	13	16	10	14	28.27	20.0901	25.2757	12.7716	8.56857	19.8995	18.0177	18.7638	12.2868	19.5819	27.0845	32.1414	11.2541	20.7387	32.3724	30.55	33.8308	42.3164	11.3971	6.62788	4.09758
Ap1m1	ENSMUSG00000003033	2845	2771	2603	2291	1881	2109	3422	3169	1714	5125	2458	2940	2313	2287	1990	2164	1677	2382	4289	3704	2930	3015	3055	2989	3472	4040	4229	2872.43	2929.98	2860.55	2925.98	2686.25	2797.87	3082.83	3129.61	3008.52	2333.89	1958.05	2422.97	2603.07	2371.48	2477.73	2542.7	2363.93	2584.55	2875.42	2727.74	3001.48
Rab8a	ENSMUSG00000003037	9389	9153	8220	4897	4853	5258	8239	8592	4736	17018	6435	8274	7067	8100	6088	7844	5799	6836	6262	5173	4161	4386	4870	4541	5267	6115	6155	9479.52	9678.13	9033.31	6254.26	6930.54	6975.45	7422.39	8485.21	8312.92	7749.88	5126.14	6818.92	7953.27	8399.19	7580.11	9216.71	8174.37	7417.3	4198.15	3809.56	4262.51
Hmgn2	ENSMUSG00000003038	962	627	796	719	375	584	1319	833	520	2856	776	1629	1058	1307	827	742	689	983	4324	3595	2463	2499	2979	3187	3372	3625	3954	971.275	662.972	874.759	918.279	535.535	774.755	1188.27	822.646	912.737	1300.6	618.164	1342.52	1190.68	1355.28	1029.69	871.851	971.226	1066.59	2898.88	2647.47	2523.09
Fam32a	ENSMUSG00000003039	2281	2165	1916	1082	858	1018	2051	2175	1050	4400	1623	2596	1986	2342	1688	2387	1861	2298	3539	3323	1983	2220	2431	2519	3074	3682	3584	2302.99	2289.21	2105.57	1381.89	1225.31	1350.51	1847.71	2147.97	1843.03	2003.73	1292.89	2139.46	2235.06	2428.51	2101.71	2804.73	2623.3	2493.41	2372.6	2447.16	2031.38
Stard3nl	ENSMUSG00000003062	1141	1324	989	585	664	648	947	1255	553	1888	597	1230	825	1038	880	746	655	958	1241	1026	923	573	594	712	962	998	1055	1152	1399.96	1086.85	747.139	948.255	859.66	853.138	1239.4	970.66	859.782	475.572	1013.69	928.463	1076.34	1095.68	876.551	923.299	1039.46	831.987	755.578	945.517
Stk11	ENSMUSG00000003068	816	895	591	777	802	716	872	951	517	3078	1140	779	1420	802	650	575	494	644	863	830	1341	649	568	591	740	742	941	823.867	946.348	649.475	992.354	1145.33	949.871	785.571	939.18	907.471	1401.7	908.128	642.004	1598.08	831.624	809.309	675.626	696.35	698.763	578.569	611.238	1373.71
Efna2	ENSMUSG00000003070	3	2	2	0	2	2	0	0	0	3	7	20	10	8	12	5	1	9	10	9	11	3	8	9	5	16	14	3.02892	2.11474	2.19789	0	2.85619	2.65327	0	0	0	1.36618	5.57622	16.4828	11.2541	8.2955	14.9411	5.87501	1.40962	9.76532	6.70416	6.62788	11.2684
Atp5d	ENSMUSG00000003072	7864	8363	7348	8213	7942	7951	10742	13074	6066	12410	1370	7062	5863	7014	4731	4809	3758	5236	4623	3777	2701	3911	4203	4564	4412	4312	4123	7939.82	8842.8	8075.03	10489.3	11341.9	10548.1	9677.3	12911.5	10647.4	5651.43	1091.35	5820.07	6598.28	7273.08	5890.52	5650.58	5297.34	5681.24	3099.33	2781.5	2766.89
Ppp5c	ENSMUSG00000003099	1764	1591	1411	1414	1198	1339	1986	1983	1136	2895	1727	1868	992	1268	1089	1030	812	1197	2921	2576	1896	1942	2022	1917	2310	2504	2697	1781.01	1682.28	1550.61	1805.91	1710.86	1776.36	1789.16	1958.35	1993.98	1318.36	1375.73	1539.49	1116.41	1314.84	1355.9	1210.25	1144.61	1298.79	1958.29	1897.05	1942.25
Cdk12	ENSMUSG00000003119	688	668	570	1882	2498	1916	844	769	373	1618	1532	732	1001	949	999	619	424	603	846	914	695	913	898	744	582	636	776	694.633	706.325	626.397	2403.62	3567.38	2541.83	760.346	759.442	654.713	736.826	1220.4	603.269	1126.54	984.053	1243.85	727.326	597.677	654.276	567.172	673.098	711.955
Lipe	ENSMUSG00000003123	193	187	188	132	149	144	195	232	141	684	559	405	251	407	292	285	202	314	415	369	317	412	464	448	302	374	378	194.861	197.729	206.601	168.585	212.786	191.035	175.672	229.116	247.492	311.489	445.301	333.776	282.478	422.033	363.566	334.875	284.743	340.701	278.223	271.743	324.733
Pafah1b2	ENSMUSG00000003131	3279	3623	3523	4086	4001	4363	4731	4559	2527	5991	4891	4402	3548	4635	4133	3196	2776	3474	3931	4362	2670	4484	4692	4600	3775	4716	4953	3310.61	3830.86	3871.58	5218.48	5713.81	5788.11	4262.08	4502.33	4435.55	2728.26	3896.19	3627.86	3992.95	4806.2	5145.96	3755.3	3913.09	3769.41	2635.41	3212.31	2735.14
Tbc1d8	ENSMUSG00000003134	129	335	186	57	147	100	95	227	85	177	233	200	78	88	117	106	154	218	90	97	59	48	88	46	79	95	84	130.244	354.22	204.403	72.7982	209.93	132.664	85.584	224.179	149.197	80.6046	185.609	164.828	87.782	91.2505	145.676	124.55	217.081	236.538	60.3375	71.4338	60.4394
Cnot11	ENSMUSG00000003135	944	979	739	673	559	670	907	809	490	1514	818	958	628	894	815	815	734	776	1547	1233	873	1318	1363	1310	1318	1487	1626	953.101	1035.17	812.119	859.529	798.305	888.846	817.102	798.945	860.079	689.465	651.622	789.525	706.757	927.022	1014.75	957.626	1034.66	841.987	1037.13	908.02	894.298
Slc2a3	ENSMUSG00000003153	11089	9435	9193	16520	10692	14628	16700	9520	7227	11945	11693	7269	8492	11777	8286	5687	4777	5454	1931	2107	1076	2967	3232	2885	2043	2123	2422	11195.9	9976.31	10102.6	21098.7	15269.2	19406	15044.8	9401.67	12685.3	5439.67	9314.68	5990.66	9556.98	12212	10316.8	6682.23	6733.74	5917.78	1294.57	1551.66	1102.25
Foxj2	ENSMUSG00000003154	1507	1513	1512	1359	1237	1107	1979	1718	905	3125	3965	1833	1032	1584	1281	1345	1064	1329	1382	1591	1018	931	938	804	1185	1312	1686	1521.53	1599.8	1661.6	1735.66	1766.55	1468.59	1782.85	1696.65	1588.51	1423.1	3158.53	1510.65	1161.42	1642.51	1594.96	1580.38	1499.83	1442.01	926.515	1171.66	1042.84
Sri	ENSMUSG00000003161	5763	5742	5951	4798	3988	4690	6381	6887	3712	18138	3848	8414	8098	8845	6088	5935	4676	6029	7555	6604	4760	6200	7260	7647	6156	6991	7292	5818.56	6071.43	6539.81	6127.82	5695.24	6221.92	5748.54	6801.4	6515.53	8259.92	3065.33	6934.3	9113.57	9171.71	7580.11	6973.63	6591.37	6541.68	5064.99	4863.39	4876.12
Dgcr2	ENSMUSG00000003166	791	929	712	858	681	649	1013	878	578	1200	1061	833	587	698	665	636	589	743	1272	1334	801	1183	1338	1188	1224	1294	1508	798.626	982.299	782.447	1095.8	972.532	860.986	912.596	867.087	1014.54	546.472	845.196	686.507	660.615	723.782	827.985	747.301	830.264	806.181	852.769	982.399	820.541
	ENSMUSG00000003178	7	0	10	11	0	5	12	6	12	27	30	33	2	12	17	10	4	11	51	30	34	32	29	17	49	23	26	7.06749	0	10.9894	14.0488	0	6.63318	10.8106	5.92542	21.0632	12.2956	23.8981	27.1966	2.25082	12.4432	21.1665	11.75	5.63847	11.9354	34.1912	22.0929	34.8295
Irf3	ENSMUSG00000003184	1054	1074	1073	762	678	786	1187	1043	555	2077	885	1242	676	730	684	775	577	844	1615	1376	1019	909	931	829	968	1217	1209	1064.16	1135.62	1179.17	973.196	968.248	1042.74	1069.35	1030.04	974.171	945.851	704.994	1023.58	760.777	756.964	851.642	910.626	813.349	915.77	1082.72	1013.33	1043.86
Bcl2l12	ENSMUSG00000003190	93	49	74	48	76	30	94	84	35	141	60	87	73	73	34	46	53	52	132	107	51	47	60	59	91	149	127	93.8967	51.8112	81.3218	61.3037	108.535	39.7991	84.6831	82.9559	61.4342	64.2104	47.7962	71.7001	82.1549	75.6964	42.3331	54.0501	74.7097	56.4218	88.4949	78.7981	52.2442
Zfp959	ENSMUSG00000003198	279	235	270	120	78	136	143	110	78	477	262	288	291	364	251	284	232	236	503	421	380	345	421	431	375	484	486	281.69	248.482	296.715	153.259	111.391	180.422	128.826	108.633	136.91	217.223	208.71	237.352	327.494	377.445	312.518	333.7	327.031	256.068	337.219	310.037	389.27
Mpnd	ENSMUSG00000003199	2157	1619	1671	1708	1167	1346	2419	1938	1255	3799	1705	2450	1422	2248	1613	1940	1522	1813	2032	1865	1173	1346	1361	1524	1688	1910	2021	2177.8	1711.89	1836.33	2181.39	1666.59	1785.65	2179.24	1913.91	2202.85	1730.04	1358.21	2019.14	1600.33	2331.03	2008.33	2279.5	2145.44	1967.17	1362.29	1373.44	1201.62
Sh3gl1	ENSMUSG00000003200	2953	2575	2349	1938	1988	2106	2601	2544	1240	5230	2469	2577	1977	1984	1552	1760	1458	1878	2992	2744	2048	1712	1735	1575	2271	2550	2706	2981.47	2722.73	2581.42	2475.14	2839.05	2793.89	2343.2	2512.38	2176.53	2381.71	1966.81	2123.8	2224.93	2057.28	1932.38	2068	2055.22	2037.7	2005.89	2020.77	2097.96
Ebi3	ENSMUSG00000003206	68	71	67	167	137	178	65	56	32	1082	200	641	933	1003	813	411	299	513	319	283	182	898	871	1060	246	223	246	68.6556	75.0734	73.6292	213.286	195.649	236.141	58.5575	55.304	56.1684	492.735	159.321	528.273	1050.01	1040.05	1012.26	482.926	421.475	556.623	213.863	208.41	186.44
Yju2	ENSMUSG00000003208	149	159	169	213	140	195	107	132	53	304	110	153	184	285	168	164	90	147	302	222	182	297	307	288	253	280	296	150.437	168.122	185.721	272.035	199.933	258.694	96.3946	130.359	93.0289	138.44	87.6264	126.093	207.075	295.527	209.175	192.7	126.865	159.5	202.466	163.488	186.44
Ranbp2	ENSMUSG00000003226	5089	4708	4224	7213	5767	5897	5653	4007	3761	6784	9928	4239	2895	3719	4412	4042	4019	4725	4639	4868	3952	9199	8323	7498	5443	5604	6278	5138.07	4978.11	4641.93	9212.16	8235.82	7823.17	5092.7	3957.2	6601.54	3089.39	7908.68	3493.52	3258.06	3856.37	5493.34	4749.36	5665.25	5126.79	3110.06	3584.95	4048.41
Grk5	ENSMUSG00000003228	18	13	12	8	7	21	12	23	8	74	53	34	33	23	43	28	25	5	217	127	172	70	57	57	84	117	169	18.1735	13.7458	13.1873	10.2173	9.99666	27.8593	10.8106	22.7141	14.0421	33.6991	42.22	28.0207	37.1385	23.8496	53.5389	32.9	35.2404	5.42518	145.48	93.5267	176.196
Dvl3	ENSMUSG00000003233	364	400	399	268	289	257	371	354	180	772	832	522	246	353	336	395	308	355	485	493	321	449	365	350	441	442	435	367.509	422.949	438.478	342.279	412.719	340.945	334.228	349.6	315.947	351.563	662.774	430.2	276.851	366.039	418.35	464.126	434.162	385.188	325.152	363.061	328.831
Abcf3	ENSMUSG00000003234	1043	1073	914	986	845	987	1203	1085	554	2373	1578	1236	1088	1046	915	967	753	895	1938	1866	1318	2091	1950	2064	1739	1849	2098	1053.06	1134.56	1004.43	1259.28	1206.74	1309.39	1083.76	1071.51	972.415	1080.65	1257.04	1018.64	1224.45	1084.64	1139.26	1136.23	1061.44	971.107	1299.27	1374.18	1350.15
Eif2b5	ENSMUSG00000003235	1772	1871	1492	1911	1633	1964	2183	1966	1141	3094	1908	1682	1425	1652	1399	1253	1088	1447	2173	2204	1635	2640	2602	2780	2151	2452	2436	1789.08	1978.34	1639.62	2440.65	2332.08	2605.51	1966.63	1941.56	2002.75	1408.99	1519.92	1386.2	1603.71	1713.02	1741.88	1472.28	1533.66	1570.05	1456.81	1623.09	1674.89
Cyth2	ENSMUSG00000003269	915	953	774	518	578	587	606	697	311	1562	768	963	854	1036	868	603	549	678	900	851	619	644	655	693	825	896	813	923.822	1007.68	850.582	661.569	825.439	778.735	545.936	688.337	545.887	711.324	611.791	793.645	961.1	1074.27	1080.74	708.526	773.879	735.654	603.375	626.703	634.101
Sult2b1	ENSMUSG00000003271	4061	5274	4031	4038	4002	3840	5025	6305	2823	672	140	406	336	371	266	293	220	331	35	25	20	25	23	25	23	34	26	4100.15	5576.58	4429.84	5157.17	5715.23	5094.28	4526.94	6226.63	4955.11	306.024	111.524	334.6	378.138	384.704	331.194	344.275	310.116	359.147	23.4646	18.4108	20.4879
Car11	ENSMUSG00000003273	0	1	3	0	1	2	0	4	0	51	7	30	8	24	6	11	13	7	6	12	0	2	1	6	1	3	5	0	1.05737	3.29683	0	1.42809	2.65327	0	3.95028	0	23.225	5.57622	24.7242	9.00328	24.8865	7.47054	12.925	18.325	7.59525	4.0225	8.83717	0
Plag1	ENSMUSG00000003282	13	25	20	9	6	2	37	20	18	55	54	65	21	3	2	21	17	48	6	17	7	2	16	2	14	8	10	13.1253	26.4343	21.9789	11.4944	8.56857	2.65327	33.3327	19.7514	31.5947	25.0466	43.0166	53.569	23.6336	3.11081	2.49018	24.675	23.9635	52.0817	4.0225	12.5193	7.17077
Mrpl4	ENSMUSG00000003299	2421	2410	2228	2542	2140	2571	2877	3006	1558	4904	1154	2830	2516	2581	1921	1802	1433	1895	2186	1749	1502	1898	1886	2142	1772	1965	1932	2444.34	2548.27	2448.44	3246.54	3056.12	3410.78	2591.84	2968.64	2734.7	2233.25	919.28	2332.31	2831.53	2676.34	2391.82	2117.35	2019.98	2056.14	1465.53	1288.02	1538.64
Keap1	ENSMUSG00000003308	1295	1262	1158	1541	1476	1552	1866	1555	896	3709	2349	2161	1667	1819	1794	1612	1264	1728	2525	2060	1794	1867	2036	1935	2165	2375	2400	1307.49	1334.4	1272.58	1968.1	2107.87	2058.94	1681.05	1535.67	1572.72	1689.05	1871.22	1780.96	1876.06	1886.19	2233.69	1894.1	1781.76	1874.94	1692.8	1517.05	1837.77
Ap1m2	ENSMUSG00000003309	6	20	6	21	10	20	13	4	6	29	5	24	3	10	4	3	9	4	14	10	4	0	8	3	2	5	1	6.05785	21.1474	6.59366	26.8204	14.2809	26.5327	11.7115	3.95028	10.5316	13.2064	3.98302	19.7793	3.37623	10.3694	4.98036	3.525	12.6865	4.34014	9.38583	7.36431	4.09758
Glg1	ENSMUSG00000003316	3297	3192	2989	2302	1950	1816	4233	3746	2028	8586	7292	4521	2325	2907	2777	3360	2950	3254	4901	4383	3341	2641	3069	2599	4063	3907	4443	3328.79	3375.13	3284.74	2940.02	2784.78	2409.17	3813.44	3699.44	3559.67	3910.01	5808.83	3725.93	2616.58	3014.38	3457.62	3948	4158.37	3530.7	3285.71	3227.78	3422.51
Btbd2	ENSMUSG00000003344	457	349	388	176	179	179	361	311	215	1404	951	731	382	464	406	602	466	493	1197	1157	786	490	444	362	792	1016	1033	461.406	369.023	426.39	224.78	255.629	237.468	325.219	307.134	377.381	639.372	757.57	602.445	429.906	481.139	505.507	707.351	656.881	534.922	802.488	852.051	805.175
Csnk1g2	ENSMUSG00000003345	4319	4202	3730	2748	2772	2960	5426	4798	2636	6771	5344	5065	2393	3701	3382	3806	3046	3980	5082	4840	2694	3319	3280	3081	4472	5435	5177	4360.64	4443.08	4099.06	3509.64	3958.68	3926.84	4888.2	4738.36	4626.87	3083.47	4257.05	4174.26	2693.11	3837.7	4210.9	4472.06	4293.69	4318.44	3407.06	3564.33	2759.72
Abhd17a	ENSMUSG00000003346	2491	2788	2382	2047	2100	2417	3285	4245	1983	4918	1636	2869	1875	2426	1906	2186	1582	2224	4081	3585	2499	2206	2561	2343	3178	3596	3647	2515.02	2947.95	2617.68	2614.35	2999	3206.48	2959.41	4192.24	3480.69	2239.62	1303.24	2364.45	2110.14	2515.61	2373.14	2568.55	2230.01	2413.12	2735.97	2640.11	2559.97
Mob3a	ENSMUSG00000003348	1719	1800	1486	3213	2958	3149	1883	1730	956	3546	2239	2111	3059	4471	3728	1884	1501	2054	2061	1860	1336	1753	1872	1889	1678	1892	1868	1735.57	1903.27	1633.03	4103.52	4224.3	4177.57	1696.37	1708.5	1678.03	1614.82	1783.6	1739.76	3442.63	4636.15	4641.7	2213.7	2115.83	2228.66	1381.73	1369.76	1368.59
Cacnb3	ENSMUSG00000003352	291	239	242	171	167	208	312	240	112	1133	724	556	464	560	495	515	342	405	394	389	338	135	180	139	295	340	381	293.806	252.712	265.944	218.394	238.492	275.94	281.076	237.017	196.589	515.96	576.741	458.221	522.19	580.685	616.32	605.126	482.089	439.439	264.144	286.472	346.246
Fkbp11	ENSMUSG00000003355	18	19	10	22	19	30	29	23	11	38	2	17	18	25	9	7	2	9	12	13	10	12	19	17	17	14	10	18.1735	20.0901	10.9894	28.0975	27.1338	39.7991	26.1256	22.7141	19.3079	17.3049	1.59321	14.0104	20.2574	25.9234	11.2058	8.22501	2.81923	9.76532	8.04499	9.5736	10.244
Ddx23	ENSMUSG00000003360	237	190	157	192	154	192	260	133	164	364	186	181	176	98	142	158	104	168	327	277	241	365	231	286	284	254	256	239.285	200.901	172.534	245.215	219.927	254.714	234.23	131.347	287.863	165.763	148.168	149.169	198.072	101.62	176.803	185.65	146.6	182.286	219.226	203.991	246.879
Pld3	ENSMUSG00000003363	12200	15320	11504	12341	13465	12285	19779	23962	10262	14051	6308	7332	6231	7006	5694	5972	4592	5757	5023	4411	3337	4108	3836	3895	4208	4820	4968	12317.6	16198.9	12642.2	15761.4	19229.3	16297.7	17818.6	23664.2	18012.5	6398.73	5024.97	6042.58	7012.43	7264.78	7089.55	7017.11	6472.96	6246.55	3367.5	3248.4	3418.41
Grik5	ENSMUSG00000003378	21	9	20	11	13	12	15	13	8	229	127	96	114	99	73	130	85	114	110	87	77	73	72	58	81	116	80	21.2025	9.51635	21.9789	14.0488	18.5652	15.9196	13.5133	12.8384	14.0421	104.285	101.169	79.1173	128.297	102.657	90.8916	152.75	119.817	123.694	73.7458	64.0695	78.8785
Cd79a	ENSMUSG00000003379	4	3	6	8	19	8	24	20	12	53	40	44	12	20	12	18	18	27	46	38	12	21	11	11	21	37	24	4.03857	3.17212	6.59366	10.2173	27.1338	10.6131	21.6212	19.7514	21.0632	24.1358	31.8641	36.2621	13.5049	20.7387	14.9411	21.15	25.3731	29.296	30.8391	27.9844	12.2928
Rabac1	ENSMUSG00000003380	1943	1716	1722	1432	1254	1319	2279	2666	1231	8375	652	3464	3441	3333	2122	2742	1949	2390	5372	4064	3142	2738	3321	3368	3962	4296	4370	1961.73	1814.45	1892.38	1828.89	1790.83	1749.83	2053.12	2632.86	2160.73	3813.92	519.385	2854.82	3872.53	3456.11	2642.08	3221.85	2747.34	2593.23	3601.48	2992.86	3218.65
Etv3	ENSMUSG00000003382	3903	4132	3701	1549	1761	1544	2987	2361	1318	2679	3029	1859	1409	1913	1360	1332	1135	1268	1526	1668	961	1150	1318	1120	1379	1608	1580	3940.63	4369.06	4067.19	1978.32	2514.87	2048.32	2690.94	2331.65	2313.44	1220	2412.91	1532.07	1585.7	1983.66	1693.32	1565.1	1599.91	1375.82	1023.06	1228.37	984.444
Prkcsh	ENSMUSG00000003402	1977	1924	1690	1662	1467	1515	2696	2707	1273	3558	2155	2270	1372	1828	1566	1531	1286	1605	1986	1863	1074	1546	1594	1395	1642	1705	1790	1996.06	2034.38	1857.21	2122.64	2095.01	2009.85	2428.78	2673.35	2234.45	1620.29	1716.68	1870.79	1544.06	1895.52	1949.81	1798.93	1812.77	1741.48	1331.45	1371.97	1100.2
St8sia6	ENSMUSG00000003418	0	0	0	0	0	0	2	0	0	2	0	0	4	2	0	0	0	2	23	34	16	17	17	20	10	16	27	0	0	0	0	0	0	1.80177	0	0	0.910786	0	0	4.50164	2.07387	0	0	0	2.17007	15.4196	25.0387	16.3903
Fcgrt	ENSMUSG00000003420	52	35	49	13	10	14	41	19	30	2	4	6	3	4	0	6	2	8	5	1	0	2	0	0	0	2	2	52.5014	37.008	53.8482	16.6031	14.2809	18.5729	36.9363	18.7638	52.6579	0.910786	3.18641	4.94483	3.37623	4.14775	0	7.05001	2.81923	8.68028	3.35208	0.736431	0
Nosip	ENSMUSG00000003421	1241	1078	929	417	358	412	1044	812	522	2647	974	1390	1033	1033	896	1262	879	1336	1483	1216	1095	788	849	910	1197	1396	1393	1252.96	1139.85	1020.92	532.576	511.258	546.574	940.523	801.907	916.247	1205.43	775.892	1145.55	1162.55	1071.16	1115.6	1482.85	1239.05	1449.61	994.227	895.5	1121.71
Pih1d1	ENSMUSG00000003423	342	305	292	195	169	220	281	295	195	555	134	367	246	320	230	326	195	309	699	546	346	457	415	456	630	683	687	345.297	322.499	320.891	249.046	241.348	291.86	253.149	291.333	342.276	252.743	106.745	302.459	276.851	331.82	286.371	383.05	274.875	335.276	468.621	402.091	354.441
Rps11	ENSMUSG00000003429	8747	9301	9299	8338	7492	7064	11987	14334	6243	23739	950	11830	9451	9893	5990	6594	4789	6891	16507	11484	6797	9084	9823	11122	11761	12149	11479	8831.33	9834.62	10219.1	10649	10699.3	9371.35	10798.9	14155.8	10958.1	10810.6	756.773	9749.56	10636.2	10258.4	7458.09	7747.96	6750.65	7476.98	11066.6	8457.17	6962.82
Supt5	ENSMUSG00000003435	4245	4317	4110	4437	3809	3897	5467	4284	2530	9193	8193	4954	4623	4869	4132	4268	3125	3978	5955	6115	4247	5589	5617	5415	5191	6154	6464	4285.93	4564.68	4516.66	5666.76	5439.61	5169.9	4925.13	4230.75	4440.81	4186.43	6526.57	4082.78	5202.77	5048.85	5144.71	5014.91	4405.05	4316.27	3992.33	4503.28	4350.61
Paf1	ENSMUSG00000003437	1077	951	917	958	884	1008	1644	1349	839	2306	1203	1193	1119	1036	888	1022	738	901	1362	1286	981	1164	1105	1043	1077	1175	1442	1087.38	1005.56	1007.73	1223.52	1262.44	1337.25	1481.05	1332.23	1472.67	1050.14	958.314	983.197	1259.33	1074.27	1105.64	1200.85	1040.3	977.617	913.107	947.05	1004.93
Timm50	ENSMUSG00000003438	791	676	661	868	706	823	843	743	455	1430	458	850	644	707	615	590	407	591	1665	1484	1186	1295	1532	1570	1402	1706	1809	798.626	714.784	726.401	1108.58	1008.23	1091.82	759.446	733.765	798.644	651.212	364.844	700.518	724.764	733.115	765.731	693.251	573.714	641.256	1116.24	1092.86	1214.93
Med29	ENSMUSG00000003444	282	331	320	306	199	254	288	321	136	577	43	314	332	354	244	275	174	171	469	340	228	342	348	409	358	356	327	284.719	349.99	351.662	390.811	284.191	336.965	259.455	317.01	238.716	262.762	34.2539	258.779	373.636	367.076	303.802	323.125	245.273	185.541	314.425	250.387	233.562
Bicd1	ENSMUSG00000003452	8	8	7	0	4	8	4	21	2	29	28	31	7	8	6	11	16	24	10	15	5	4	0	14	4	8	9	8.07713	8.45898	7.6926	0	5.71238	10.6131	3.60354	20.739	3.51053	13.2064	22.3049	25.5483	7.87787	8.2955	7.47054	12.925	22.5539	26.0408	6.70416	11.0465	5.12198
Ncstn	ENSMUSG00000003458	3445	3737	3308	2880	2981	2828	4528	4366	2442	5336	6018	4422	2541	4019	3673	3501	3057	3846	4235	4133	2656	3595	3983	3580	3796	4579	4465	3478.21	3951.4	3635.3	3678.22	4257.15	3751.72	4079.2	4311.73	4286.35	2429.98	4793.96	3644.34	2859.67	4167.45	4573.22	4113.68	4309.2	4173.05	2839.21	3043.67	2720.8
Pex19	ENSMUSG00000003464	1149	1194	1081	571	555	613	1076	1037	586	1780	1048	1207	990	1343	1060	1136	919	1188	1224	1175	802	1059	1006	975	1166	1399	1447	1160.08	1262.5	1187.96	729.259	792.592	813.227	969.352	1024.11	1028.58	810.6	834.84	994.735	1114.16	1392.61	1319.8	1334.8	1295.44	1289.02	820.589	865.307	821.565
Impdh1	ENSMUSG00000003500	3525	3891	3184	3288	3436	3449	4141	4443	2154	3046	2083	2062	1301	1710	1349	1504	1065	1496	3619	3498	2544	3472	3455	3446	3611	4148	4291	3558.99	4114.24	3499.03	4199.3	4906.93	4575.56	3730.56	4387.78	3780.84	1387.13	1659.33	1699.37	1464.16	1773.16	1679.63	1767.2	1501.24	1623.21	2426.24	2576.04	2606.06
Dusp3	ENSMUSG00000003518	267	307	255	495	465	537	436	506	240	758	330	487	477	586	489	200	239	300	136	122	97	124	156	156	105	110	112	269.574	324.613	280.23	632.195	664.064	712.403	392.786	499.711	421.263	345.188	262.879	401.355	536.82	607.645	608.849	235	336.898	325.511	91.1766	89.8446	99.3664
Prodh	ENSMUSG00000003526	0	0	3	4	0	1	4	4	1	5	6	6	3	3	2	7	2	2	28	17	22	17	20	12	33	49	47	0	0	3.29683	5.10864	0	1.32664	3.60354	3.95028	1.75526	2.27697	4.77962	4.94483	3.37623	3.11081	2.49018	8.22501	2.81923	2.17007	18.7717	12.5193	22.5367
Ess2	ENSMUSG00000003527	1033	969	951	613	668	689	992	862	516	1829	981	984	825	987	796	833	666	904	1340	1479	1028	1245	1307	1172	1302	1513	1653	1042.96	1024.59	1045.09	782.899	953.967	914.052	893.677	851.286	905.716	832.914	781.468	810.952	928.463	1023.46	991.092	978.776	938.804	980.872	898.358	1089.18	1053.08
Slc25a1	ENSMUSG00000003528	2050	1811	1705	1730	1580	1721	2193	2210	1304	3887	1641	2308	1850	2695	2118	1581	1339	1874	1205	1071	788	1261	1212	1269	1356	1212	1340	2069.76	1914.9	1873.7	2209.49	2256.39	2283.14	1975.64	2182.53	2288.86	1770.11	1307.23	1902.11	2082.01	2794.55	2637.1	1857.68	1887.48	2033.36	807.852	788.718	807.224
Dgcr6	ENSMUSG00000003531	69	77	71	38	39	50	74	55	47	280	59	190	101	123	99	143	105	141	399	281	193	120	104	151	304	338	306	69.6653	81.4177	78.0249	48.5321	55.6957	66.3318	66.6654	54.3164	82.4973	127.51	46.9996	156.586	113.666	127.543	123.264	168.025	148.01	152.99	267.496	206.937	197.708
Ddr1	ENSMUSG00000003534	169	116	131	195	135	165	244	245	139	1387	1301	989	354	489	540	403	340	580	672	741	504	332	331	273	518	589	595	170.629	122.655	143.962	249.046	192.793	218.895	219.816	241.955	243.982	631.63	1036.38	815.073	398.395	507.062	672.349	473.526	479.27	629.32	450.52	545.695	516.296
Ier3	ENSMUSG00000003541	2196	2515	2278	4286	4186	5117	1717	1940	927	1879	301	1050	2732	2967	2514	677	620	782	387	254	213	1119	904	842	235	303	244	2217.17	2659.29	2503.39	5473.91	5978	6788.39	1546.82	1915.89	1627.13	855.684	239.778	865.345	3074.62	3076.59	3130.16	795.476	873.962	848.498	259.451	187.053	218.196
Fosb	ENSMUSG00000003545	122	61	79	11	21	14	30	28	20	17	3	6	2	3	4	2	0	8	0	0	0	2	4	3	0	2	0	123.176	64.4997	86.8165	14.0488	29.99	18.5729	27.0265	27.652	35.1053	7.74168	2.38981	4.94483	2.25082	3.11081	4.98036	2.35	0	8.68028	0	0	0
Klc4	ENSMUSG00000003546	240	247	302	96	95	80	227	236	131	809	525	440	261	377	398	516	361	482	534	598	462	181	183	168	439	466	512	242.314	261.171	331.881	122.607	135.669	106.131	204.501	233.067	229.939	368.413	418.217	362.621	293.732	390.925	495.546	606.301	508.871	522.987	358.002	440.386	473.271
Ercc1	ENSMUSG00000003549	438	374	383	462	399	525	596	530	323	963	259	571	605	639	506	468	261	481	591	524	384	510	597	581	478	494	604	442.223	395.457	420.895	590.048	569.81	696.483	536.927	523.412	566.95	438.544	206.32	470.583	680.873	662.603	630.016	549.901	367.91	521.902	396.216	385.89	393.368
Homer3	ENSMUSG00000003573	29	72	74	28	39	26	33	48	34	88	122	136	42	50	89	63	96	124	159	113	90	50	60	62	122	113	150	29.2796	76.1308	81.3218	35.7605	55.6957	34.4925	29.7292	47.4034	59.6789	40.0746	97.1856	112.083	47.2672	51.8469	110.813	74.0251	135.323	134.544	106.596	83.2167	92.1956
Crtc1	ENSMUSG00000003575	165	182	117	114	75	80	220	194	122	206	186	123	141	107	115	120	106	161	543	582	373	406	458	424	535	570	605	166.591	192.442	128.576	145.596	107.107	106.131	198.195	191.589	214.142	93.811	148.168	101.369	158.683	110.952	143.185	141	149.419	174.691	364.036	428.603	382.1
Rnf215	ENSMUSG00000003581	422	431	443	276	259	310	413	383	218	1138	673	638	399	514	504	468	377	527	715	621	479	407	437	432	617	633	627	426.069	455.727	486.832	352.496	369.876	411.257	372.065	378.24	382.647	518.237	536.114	525.8	449.038	532.986	627.526	549.901	531.425	571.814	479.348	457.324	490.686
Sec14l2	ENSMUSG00000003585	7	5	8	6	4	3	2	0	2	59	56	52	22	38	54	31	38	34	18	31	16	14	27	13	22	20	9	7.06749	5.28686	8.79154	7.66296	5.71238	3.97991	1.80177	0	3.51053	26.8682	44.6098	42.8552	24.759	39.4036	67.2349	36.425	53.5654	36.8912	12.0675	22.8294	16.3903
Aven	ENSMUSG00000003604	324	354	328	269	220	257	408	482	225	605	189	363	222	244	218	160	181	233	622	488	397	337	426	359	502	506	545	327.124	374.31	360.453	343.556	314.181	340.945	367.561	476.009	394.934	275.513	150.558	299.162	249.841	253.013	271.43	188	255.141	252.813	416.999	359.378	406.685
Cp	ENSMUSG00000003617	1	0	0	3	8	1	4	2	0	1	2	4	7	1	0	1	4	2	4	8	14	8	15	10	3	13	13	1.00964	0	0	3.83148	11.4248	1.32664	3.60354	1.97514	0	0.455393	1.59321	3.29655	7.87787	1.03694	0	1.175	5.63847	2.17007	2.68166	5.89145	14.3415
Crot	ENSMUSG00000003623	3691	4489	4351	753	790	686	5288	5115	1989	6836	4396	3867	1577	1635	1122	2870	2193	2697	2202	2269	1502	435	504	523	1578	1746	2120	3726.59	4746.54	4781.5	961.702	1128.19	910.072	4763.88	5051.42	3491.22	3113.07	3501.87	3186.94	1774.77	1695.39	1396.99	3372.25	3091.29	2926.34	1476.26	1670.96	1538.64
Rps6ka1	ENSMUSG00000003644	6437	7930	6782	9200	8570	9268	9423	9100	4891	11248	9355	7090	5667	7197	6816	5813	4648	5908	10263	10237	7646	8450	8765	7984	9551	10664	10862	6499.06	8384.96	7453.03	11749.9	12238.8	12295.3	8489.03	8986.89	8584.99	5122.26	7452.23	5843.14	6377.7	7462.84	8486.54	6830.28	6551.9	6410.39	6880.48	7538.85	7832.53
Snrnp200	ENSMUSG00000003660	4011	3859	3557	4454	3595	3477	5096	4025	2841	7028	9196	4002	2822	3712	3516	3810	3027	3958	5492	5741	4015	6114	5842	4750	5605	5581	6833	4049.67	4080.4	3908.94	5688.47	5134	4612.71	4590.91	3974.97	4986.7	3200.5	7325.57	3298.2	3175.91	3849.11	4377.74	4476.76	4266.91	4294.57	3681.93	4227.85	4112.95
Ciao1	ENSMUSG00000003662	686	629	582	278	306	350	585	634	333	1712	610	921	617	791	707	775	576	835	1150	1067	847	868	847	796	984	1070	1106	692.614	665.087	639.585	355.051	436.997	464.322	527.017	626.12	584.502	779.633	485.928	759.032	694.378	820.217	880.279	910.626	811.939	906.004	770.979	785.772	867.663
Taf6l	ENSMUSG00000003680	253	254	265	92	89	98	147	174	82	406	254	314	160	214	183	229	188	276	481	393	309	207	213	183	399	464	436	255.439	268.573	291.22	117.499	127.1	130.01	132.43	171.837	143.932	184.89	202.337	258.779	180.066	221.905	227.852	269.075	265.008	299.47	322.47	289.417	316.538
Insig2	ENSMUSG00000003721	792	723	793	565	556	708	983	1062	576	2465	1371	1445	904	1110	1074	1127	835	984	910	859	620	693	841	737	766	805	837	799.636	764.48	871.462	721.596	794.02	939.258	885.569	1048.8	1011.03	1122.54	1092.14	1190.88	1017.37	1151	1337.23	1324.23	1177.03	1067.67	610.079	632.594	635.125
Kpna6	ENSMUSG00000003731	585	583	413	753	610	737	734	580	346	836	922	695	417	497	475	402	409	503	616	714	295	787	983	891	608	647	778	590.64	616.448	453.863	961.702	871.138	977.73	661.249	572.791	607.321	380.709	734.468	572.776	469.296	515.358	591.418	472.351	576.533	545.773	412.976	525.812	302.197
Man1a	ENSMUSG00000003746	3791	4039	3620	7033	6393	7093	5686	5074	3187	20700	19880	12169	10111	13265	12215	7413	7005	8028	3757	4103	2596	5736	6209	5437	3289	3303	3806	3827.55	4270.73	3978.17	8982.27	9129.81	9409.82	5122.43	5010.93	5594.02	9426.64	15836.5	10028.9	11379	13755	15208.8	8710.29	9874.36	8710.66	2518.75	3021.58	2659.33
Itpkc	ENSMUSG00000003752	211	190	187	586	520	619	212	195	111	388	398	302	491	655	549	157	179	290	321	379	293	482	461	428	281	321	292	213.034	200.901	205.502	748.416	742.609	821.187	190.987	192.576	194.834	176.693	317.048	248.89	552.576	679.194	683.555	184.475	252.321	314.66	215.204	279.107	300.148
Coq8b	ENSMUSG00000003762	430	488	337	249	239	276	443	419	161	877	464	509	443	422	372	382	308	356	506	439	328	320	345	306	396	429	466	434.146	515.998	370.344	318.013	341.315	366.151	399.092	413.792	282.597	399.38	369.624	419.487	498.556	437.588	463.174	448.851	434.162	386.273	339.231	323.293	336.002
Brd8	ENSMUSG00000003778	2124	1803	1865	948	1054	1020	2491	1861	992	3956	3134	2432	1154	1545	960	1366	1307	1536	3526	3555	2246	2657	2642	2500	3079	3154	3805	2144.48	1906.44	2049.53	1210.75	1505.21	1353.17	2244.1	1837.87	1741.22	1801.54	2496.56	2004.3	1298.72	1602.07	1195.29	1605.05	1842.37	1666.61	2363.89	2618.01	2300.79
Kif20a	ENSMUSG00000003779	947	466	613	183	96	104	892	318	298	2200	1678	1014	369	456	402	912	752	935	1768	1508	1485	807	640	709	1397	1665	1917	956.13	492.735	673.652	233.72	137.097	137.97	803.589	314.047	523.068	1001.86	1336.7	835.676	415.276	472.843	500.526	1071.6	1060.03	1014.51	1185.3	1110.54	1521.23
Farsa	ENSMUSG00000003808	1499	1597	1395	2058	1681	1984	1764	1731	868	2312	1109	1638	1223	1479	1109	960	832	1085	2186	1924	1346	2359	2594	2468	1879	2007	2484	1513.45	1688.62	1533.03	2628.4	2400.63	2632.04	1589.16	1709.48	1523.57	1052.87	883.433	1349.94	1376.38	1533.63	1380.81	1128	1172.8	1177.26	1465.53	1416.89	1378.84
Gcdh	ENSMUSG00000003809	523	476	523	306	248	267	483	504	306	576	287	419	193	285	210	336	222	367	532	564	371	286	285	247	493	543	621	528.042	503.309	574.747	390.811	354.167	354.212	435.127	497.736	537.11	262.306	228.625	345.314	217.204	295.527	261.469	394.8	312.935	398.208	356.661	415.347	380.051
Mast2	ENSMUSG00000003810	391	292	329	282	202	220	445	292	216	1182	1565	726	389	534	570	609	559	689	1391	1151	821	792	726	822	1107	1032	1258	394.77	308.753	361.552	360.159	288.475	291.86	400.894	288.371	379.137	538.275	1246.68	598.325	437.784	553.724	709.702	715.576	787.976	747.589	932.549	847.632	841.029
Dnase2a	ENSMUSG00000003812	202	150	168	109	79	101	282	196	135	376	138	250	171	185	146	160	125	171	569	471	310	236	201	253	398	404	453	203.948	158.606	184.622	139.211	112.819	133.99	254.049	193.564	236.96	171.228	109.931	206.035	192.445	191.833	181.783	188	176.202	185.541	381.467	346.859	317.563
Rad23a	ENSMUSG00000003813	1703	1609	1466	1933	1623	1902	2327	2281	1111	3374	1003	1848	1261	1550	1329	1318	878	1226	2335	1865	1600	1761	1823	1859	1984	2123	2166	1719.42	1701.31	1611.05	2468.75	2317.8	2523.26	2096.36	2252.65	1950.1	1536.5	798.993	1523.01	1419.14	1607.25	1654.73	1548.65	1237.64	1330.25	1565.42	1373.44	1639.03
Calr	ENSMUSG00000003814	11497	12599	10208	11735	12011	12118	13245	15082	7032	24786	13207	18464	12974	14157	14100	8972	7524	11869	12536	11666	8549	16762	16367	16209	10589	11679	11128	11607.8	13321.8	11218	14987.5	17152.8	16076.2	11932.2	14894.5	12343	11287.4	10520.7	15216.9	14601.1	14679.9	17555.8	10542.1	10606	12878.3	8404.34	8591.21	8757.56
Syce2	ENSMUSG00000003824	131	83	116	99	74	57	167	104	100	338	44	248	105	117	104	87	88	164	666	470	374	342	366	389	547	560	547	132.263	87.7619	127.477	126.439	105.679	75.6182	150.448	102.707	175.526	153.923	35.0506	204.386	118.168	121.322	129.489	102.225	124.046	177.946	446.497	346.123	383.124
Nfat5	ENSMUSG00000003847	521	604	507	993	1370	1000	814	679	387	1832	1568	1018	813	816	799	394	548	700	842	896	609	968	939	924	655	647	666	526.023	638.653	557.164	1268.22	1956.49	1326.64	733.32	670.56	679.287	834.28	1249.07	838.973	914.958	846.141	994.828	462.951	772.47	759.525	564.49	659.842	623.857
Nob1	ENSMUSG00000003848	610	561	616	1252	871	1252	856	649	383	1210	484	674	937	856	664	507	424	536	1294	1166	726	1751	1844	1690	1211	1565	1502	615.881	593.186	676.949	1599.01	1243.87	1660.95	771.157	640.933	672.266	551.026	385.556	555.469	1054.51	887.618	826.74	595.726	597.677	581.579	867.519	858.679	743.711
Nqo1	ENSMUSG00000003849	7	5	9	9	4	11	7	15	8	161	105	210	59	111	173	77	72	154	138	109	89	128	144	145	118	144	188	7.06749	5.28686	9.89049	11.4944	5.71238	14.593	6.30619	14.8136	14.0421	73.3183	83.6434	173.069	66.3992	115.1	215.401	90.4751	101.492	167.095	92.5174	80.271	91.1712
Ppfia3	ENSMUSG00000003863	18	34	22	29	27	36	40	12	5	59	35	26	28	41	29	24	14	24	20	15	13	13	4	3	8	4	25	18.1735	35.9507	24.1767	37.0377	38.5585	47.7589	36.0354	11.8508	8.77631	26.8682	27.8811	21.4276	31.5115	42.5144	36.1076	28.2	19.7346	26.0408	13.4083	11.0465	13.3171
Gys1	ENSMUSG00000003865	875	874	781	436	462	449	764	758	433	968	1058	784	429	663	675	684	539	847	919	980	610	677	740	638	845	1047	1179	883.436	924.143	858.274	556.842	659.78	595.659	688.276	748.579	760.029	440.821	842.806	646.125	482.801	687.489	840.436	803.701	759.783	919.025	616.113	721.702	624.881
Ruvbl2	ENSMUSG00000003868	868	815	749	1363	1017	1425	1144	1001	494	2176	681	1344	921	1142	858	731	553	812	1832	1609	1297	1755	1790	1986	1703	1722	1932	876.369	861.758	823.108	1740.77	1452.37	1890.46	1030.61	988.558	867.1	990.935	542.487	1107.64	1036.5	1184.18	1068.29	858.926	779.518	881.049	1228.2	1184.92	1328.64
Lin7b	ENSMUSG00000003872	10	1	2	2	1	1	4	0	0	4	0	2	4	0	0	0	0	3	22	15	11	3	3	0	18	15	15	10.0964	1.05737	2.19789	2.55432	1.42809	1.32664	3.60354	0	0	1.82157	0	1.64828	4.50164	0	0	0	0	3.25511	14.7492	11.0465	11.2684
Bax	ENSMUSG00000003873	2921	3497	3138	2352	2537	2851	3488	4269	2034	7852	1425	5209	4099	4173	3230	3511	2619	4125	7060	5499	3997	4751	5243	5500	5332	6122	6082	2949.16	3697.63	3448.48	3003.88	3623.08	3782.24	3142.28	4215.94	3570.2	3575.75	1135.16	4292.94	4613.05	4327.14	4021.64	4125.43	3691.79	4475.77	4733.14	4049.63	4094.51
Il7r	ENSMUSG00000003882	13104	13957	13483	6202	6242	6133	15928	15091	7985	49957	28901	23614	13658	12458	10798	17055	13600	17442	6637	6972	5134	4340	4803	4535	5051	5007	5592	13230.3	14757.7	14817	7920.95	8914.17	8136.25	14349.3	14903.4	14015.8	22750.1	23022.6	19461.2	15370.8	12918.2	13444.5	20039.6	19170.8	18925.2	4449.55	5134.4	5259.25
Tfam	ENSMUSG00000003923	668	533	510	337	287	377	561	495	251	1687	714	809	569	532	457	550	448	574	1164	1087	786	507	640	666	972	1062	1208	674.44	563.579	560.461	430.403	409.863	500.141	505.396	488.847	440.571	768.248	568.775	666.728	640.358	551.651	569.006	646.251	631.508	622.81	780.364	800.501	805.175
Zfp81	ENSMUSG00000003929	188	121	133	83	46	54	87	68	54	336	215	167	130	91	137	104	118	142	456	383	386	338	410	286	381	467	409	189.813	127.942	146.159	106.004	65.6923	71.6383	78.3769	67.1548	94.7842	153.012	171.27	137.631	146.303	94.3613	170.577	122.2	166.335	154.075	305.71	282.053	395.417
Mmd	ENSMUSG00000003948	628	562	548	361	386	297	577	678	365	725	428	507	198	323	202	241	171	306	385	298	216	294	323	241	265	279	271	634.055	594.243	602.221	461.055	551.244	394.011	519.81	669.573	640.671	330.16	340.946	417.838	222.831	334.931	251.508	283.175	241.044	332.021	258.11	219.456	221.27
Hlf	ENSMUSG00000003949	2	2	2	6	5	12	7	6	8	0	2	4	0	0	2	0	0	0	125	140	76	76	88	107	107	162	138	2.01928	2.11474	2.19789	7.66296	7.14047	15.9196	6.30619	5.92542	14.0421	0	1.59321	3.29655	0	0	2.49018	0	0	0	83.802	103.1	77.8541
Fam162a	ENSMUSG00000003955	1476	1547	1514	1723	1403	1626	1838	1866	1049	3112	189	1934	1830	1754	1320	1199	788	1297	3275	2361	1700	3725	4095	4667	2956	2955	2842	1490.23	1635.75	1663.8	2200.55	2003.62	2157.11	1655.83	1842.81	1841.27	1417.18	150.558	1593.88	2059.5	1818.79	1643.52	1408.83	1110.78	1407.29	2195.61	1738.71	1741.47
Rpl8	ENSMUSG00000003970	5382	5359	5454	4805	4490	4614	6435	7639	3739	16018	1379	7032	6683	6521	4384	4861	3648	4965	9788	7171	5571	7156	7235	8031	7818	8060	7918	5433.89	5666.46	5993.63	6136.76	6412.14	6121.09	5797.19	7544.05	6562.93	7294.49	1098.52	5795.34	7521.11	6761.87	5458.48	5711.68	5142.28	5387.2	6562.03	5280.95	5706.91
Ssbp2	ENSMUSG00000003992	1919	1483	1722	820	685	815	1759	1423	759	5572	1884	2697	1865	1872	1443	2054	1602	2022	1502	1232	1097	590	553	569	988	1022	1041	1937.5	1568.08	1892.38	1047.27	978.245	1081.21	1584.66	1405.31	1332.24	2537.45	1500.8	2222.7	2098.89	1941.15	1796.67	2413.45	2258.21	2193.94	1006.97	907.283	1123.76
Fancl	ENSMUSG00000004018	187	106	140	94	68	102	182	146	127	402	143	179	199	167	126	179	127	160	356	325	307	262	208	214	336	406	342	188.803	112.081	153.852	120.053	97.1104	135.317	163.961	144.185	222.918	183.068	113.914	147.521	223.957	173.169	156.881	210.325	179.021	173.606	238.668	239.34	314.49
Gstm5	ENSMUSG00000004032	261	475	359	196	316	229	298	589	223	315	36	170	93	137	108	83	53	107	70	45	38	35	54	43	58	59	56	263.516	502.252	394.52	250.323	451.278	303.799	268.464	581.679	391.424	143.449	28.6777	140.104	104.663	142.06	134.47	97.5251	74.7097	116.099	46.9291	33.1394	38.927
Gstm7	ENSMUSG00000004035	0	2	0	4	4	0	0	0	2	39	11	5	13	8	4	8	6	11	10	14	7	1	0	0	2	2	2	0	2.11474	0	5.10864	5.71238	0	0	0	3.51053	17.7603	8.76264	4.12069	14.6303	8.2955	4.98036	9.40001	8.4577	11.9354	6.70416	10.31	7.17077
Stat3	ENSMUSG00000004040	8703	9402	7837	20687	16839	18329	15116	12897	6747	17203	14315	9155	11541	12835	11881	6874	5212	6665	6045	5878	4243	8010	8257	6881	5081	5596	6343	8786.91	9941.41	8612.42	26420.6	24047.7	24315.9	13617.8	12736.7	11842.8	7834.13	11403.4	7544.99	12988.4	13309.1	14792.9	8076.96	7346.92	7231.76	4052.67	4328.74	4346.51
Stat5a	ENSMUSG00000004043	1576	1689	1451	20420	18986	20973	2794	2694	1448	6113	5708	3319	10168	11893	12612	1603	1322	1730	1177	1185	857	2151	2325	2026	929	1097	1063	1591.19	1785.9	1594.57	26079.6	27113.8	27823.5	2517.07	2660.52	2541.62	2783.82	4547.01	2735.32	11443.2	12332.3	15703.1	1883.53	1863.51	1877.11	789.08	872.671	877.907
Map3k11	ENSMUSG00000004054	1138	1156	1050	1292	1285	1226	1742	1425	811	2134	2182	1358	1180	1594	1521	1065	823	1051	1439	1451	1015	1338	1576	1360	1247	1324	1501	1148.97	1222.32	1153.89	1650.09	1835.1	1626.45	1569.34	1407.29	1423.52	971.809	1738.19	1119.18	1327.98	1652.88	1893.78	1251.38	1160.11	1140.37	964.729	1068.56	1039.76
Akt2	ENSMUSG00000004056	6618	7434	6202	9179	8720	9347	8832	9086	4522	12768	9030	6401	6989	6997	6738	5120	3889	4933	4039	4044	3126	4838	5117	4319	3827	4128	4481	6681.81	7860.51	6815.64	11723.1	12453	12400.1	7956.61	8973.07	7937.3	5814.46	7193.33	5275.31	7865.49	7255.45	8389.42	6016.01	5482	5352.48	2707.81	2978.13	3202.26
Dnaja3	ENSMUSG00000004069	979	990	915	1088	835	1096	1071	956	595	1769	1184	1030	608	805	702	800	628	824	2126	2066	1409	1983	2152	1861	1950	2146	2391	988.439	1046.8	1005.53	1389.55	1192.46	1453.99	964.847	944.118	1044.38	805.59	943.179	848.863	684.249	834.734	874.054	940.001	885.239	894.069	1425.3	1521.47	1443.37
Hmox2	ENSMUSG00000004070	835	814	728	372	339	346	672	795	344	1834	463	916	655	701	501	685	549	807	1290	1013	881	701	658	736	988	964	1160	843.051	860.701	800.03	475.104	484.124	459.016	605.394	785.119	603.81	835.191	368.827	754.911	737.143	726.893	623.79	804.876	773.879	875.623	864.837	746.005	902.493
Cdip1	ENSMUSG00000004071	507	552	430	495	501	563	625	701	340	1226	906	707	592	665	514	522	416	531	506	436	326	374	315	326	367	366	383	511.888	583.67	472.545	632.195	715.475	746.896	563.053	692.287	596.789	558.312	721.723	582.666	666.243	689.563	639.977	613.351	586.4	576.154	339.231	321.084	333.953
Map3k20	ENSMUSG00000004085	66	130	105	66	82	95	60	94	56	171	219	123	95	126	161	117	154	157	212	147	118	166	117	113	158	158	169	66.6363	137.458	115.389	84.2926	117.104	126.03	54.0531	92.8316	98.2947	77.8722	174.456	101.369	106.914	130.654	200.46	137.475	217.081	170.351	142.128	108.255	120.879
Cwc15	ENSMUSG00000004096	1792	1984	1805	1848	1853	1920	2419	2677	1327	6696	795	3143	3588	3610	2498	2217	1708	2470	3109	2304	1725	2467	3005	2729	2427	2616	2615	1809.28	2097.83	1983.59	2360.19	2646.26	2547.14	2179.24	2643.73	2329.23	3049.31	633.3	2590.27	4037.97	3743.34	3110.24	2604.98	2407.62	2680.04	2084.32	1696.74	1767.08
Dnmt1	ENSMUSG00000004099	2997	2304	2380	1675	1265	1406	3165	2148	1204	5319	6622	3658	1276	2092	1723	2182	1715	2402	5664	5360	3747	2744	2883	2583	5426	5109	6623	3025.9	2436.19	2615.48	2139.24	1806.54	1865.25	2851.3	2121.3	2113.34	2422.24	5275.11	3014.7	1436.02	2169.27	2145.29	2563.85	2417.49	2606.25	3797.24	3947.27	3838.41
Ppan	ENSMUSG00000004100	678	765	813	2533	1676	2372	918	550	455	676	262	396	1223	1028	825	416	286	451	1362	1280	886	2753	2740	2739	1299	1452	1561	684.537	808.89	893.441	3235.05	2393.49	3146.78	827.012	543.164	798.644	307.846	208.71	326.359	1376.38	1065.97	1027.2	488.801	403.15	489.351	913.107	942.632	907.615
Angptl2	ENSMUSG00000004105	7	12	2	4	0	0	5	16	4	4	29	31	3	4	19	7	24	16	12	25	19	6	20	0	17	24	8	7.06749	12.6885	2.19789	5.10864	0	0	4.50442	15.8011	7.02105	1.82157	23.1015	25.5483	3.37623	4.14775	23.6567	8.22501	33.8308	17.3606	8.04499	18.4108	19.4635
Trmt10a	ENSMUSG00000004127	209	179	186	200	138	205	177	202	81	618	271	305	411	469	310	219	127	191	236	209	95	213	299	294	201	256	264	211.015	189.27	204.403	255.432	197.077	271.96	159.457	199.489	142.176	281.433	215.88	251.362	462.543	486.324	385.978	257.325	179.021	207.242	158.218	153.914	97.3176
Kifc2	ENSMUSG00000004187	73	90	102	40	29	36	84	58	33	213	187	89	40	53	38	77	81	71	126	99	73	52	39	42	131	141	144	73.7038	95.1635	112.092	51.0864	41.4147	47.7589	75.6743	57.2791	57.9237	96.9987	148.965	73.3483	45.0164	54.9577	47.3134	90.4751	114.179	77.0375	84.4724	72.9067	74.7809
Psap	ENSMUSG00000004207	9694	9036	8087	4493	4316	4284	10842	9952	5531	21167	10630	9959	6699	7147	4976	6933	6589	8414	8482	8489	6659	5887	5291	4911	8761	9408	10385	9787.46	9554.42	8887.15	5738.28	6163.66	5683.3	9767.39	9828.3	9708.36	9639.31	8467.89	8207.6	7539.12	7410.99	6195.57	8146.28	9287.96	9129.49	5686.47	6251.56	6821.45
Ikbkg	ENSMUSG00000004221	1500	1507	1427	1128	1033	1073	1833	1703	929	2805	2876	1850	1288	1500	1454	1571	1336	1822	2253	2276	1801	1726	1805	1654	1993	2520	2604	1514.46	1593.46	1568.19	1440.64	1475.22	1423.48	1651.32	1681.83	1630.64	1277.38	2291.03	1524.66	1449.53	1555.41	1810.36	1845.93	1883.25	1976.93	1510.45	1676.12	1844.94
Wars2	ENSMUSG00000004233	264	214	212	88	121	99	223	179	106	454	327	163	162	151	98	174	102	129	247	220	126	128	132	113	193	245	223	266.545	226.278	232.976	112.39	172.799	131.337	200.897	176.775	186.058	206.748	260.489	134.335	182.316	156.578	122.019	204.45	143.781	139.97	165.593	162.015	129.074
Atn1	ENSMUSG00000004263	128	93	97	97	127	100	161	93	70	622	470	338	267	334	300	255	235	216	496	469	363	333	285	284	354	406	373	129.234	98.3356	106.597	123.885	181.368	132.664	145.042	91.8441	122.868	283.255	374.404	278.559	300.484	346.337	373.527	299.625	331.26	234.368	332.526	345.386	371.856
Phb2	ENSMUSG00000004264	1523	1495	1337	3009	2416	3197	2400	2330	1246	4042	1241	2685	2346	2574	1874	1445	1178	1654	2725	2272	1699	2495	2630	2637	2335	2674	2762	1537.68	1580.77	1469.29	3842.98	3450.28	4241.25	2162.12	2301.04	2187.06	1840.7	988.585	2212.81	2640.21	2669.08	2333.3	1697.88	1660.53	1794.65	1826.88	1673.17	1740.45
Ptpn6	ENSMUSG00000004266	3425	2391	2934	8243	4909	7056	7351	4588	3723	18109	10148	9531	9755	10401	8154	6727	5327	6064	1895	1821	1524	754	779	767	1238	1446	1583	3458.02	2528.18	3224.3	10527.6	7010.52	9360.74	6622.4	4530.97	6534.84	8246.71	8083.93	7854.86	10978.4	10785.2	10152.5	7904.23	7509.03	6579.65	1270.44	1341.04	1561.18
Eno2	ENSMUSG00000004267	20	8	21	21	32	22	37	22	14	265	195	166	200	175	149	116	83	145	52	35	32	41	33	32	45	39	35	20.1928	8.45898	23.0778	26.8204	45.699	29.186	33.3327	21.7266	24.5737	120.679	155.338	136.807	225.082	181.464	185.519	136.3	116.998	157.33	34.8616	25.7751	32.7807
Emg1	ENSMUSG00000004268	1720	1541	1582	1916	1540	2038	2110	2021	1249	4592	643	1959	2262	1865	1263	1406	986	1322	2995	2284	1971	2166	2242	2291	2316	2221	2341	1736.58	1629.41	1738.53	2447.04	2199.27	2703.68	1900.87	1995.88	2192.32	2091.17	512.216	1614.49	2545.68	1933.89	1572.55	1652.05	1389.88	1434.42	2007.9	1682.01	2019.08
Lpcat3	ENSMUSG00000004270	2671	2516	2316	1911	1685	1860	2711	2610	1455	5011	2582	2830	2234	2787	2173	2116	1753	2210	5129	4949	3711	3488	3416	3438	4749	5253	5502	2696.75	2660.35	2545.15	2440.65	2406.34	2467.54	2442.3	2577.56	2553.91	2281.97	2056.83	2332.31	2514.17	2889.94	2705.58	2486.3	2471.06	2397.93	3438.56	3644.6	3801.53
Atp6v1f	ENSMUSG00000004285	1982	2161	2060	1705	1794	1719	2414	3007	1363	5298	265	2688	2497	2551	1637	1833	1305	1850	3413	2556	1878	2342	2481	2714	2851	2716	2793	2001.11	2284.98	2263.82	2177.56	2562	2280.49	2174.73	2969.63	2392.42	2412.67	211.1	2215.28	2810.15	2645.23	2038.21	2153.78	1839.55	2007.32	2288.13	1882.32	1923.82
Clcn5	ENSMUSG00000004317	835	950	728	1994	2323	1819	994	823	525	1754	2407	1291	979	1208	1474	814	750	1012	926	1043	748	1544	1369	1162	979	852	1237	843.051	1004.5	800.03	2546.66	3317.46	2413.15	895.479	812.771	921.513	798.76	1917.42	1063.96	1101.78	1252.62	1835.26	956.451	1057.21	1098.06	620.805	768.098	766.248
Clcn3	ENSMUSG00000004319	2138	2022	1912	1276	857	1183	2263	1538	1089	3570	3033	2185	1169	1141	1319	1707	1409	1650	3259	3258	2387	4135	3973	3715	3109	3423	3806	2158.61	2138.01	2101.18	1629.66	1223.88	1569.41	2038.7	1518.88	1911.48	1625.75	2416.1	1800.74	1315.6	1183.15	1642.27	2005.73	1986.15	1790.31	2184.89	2399.29	2445.23
Hif3a	ENSMUSG00000004328	19	8	16	4	4	2	6	16	12	105	72	76	63	60	32	46	40	48	76	59	33	67	21	59	41	60	71	19.1832	8.45898	17.5831	5.10864	5.71238	2.65327	5.40531	15.8011	21.0632	47.8163	57.3554	62.6345	70.9008	62.2162	39.8429	54.0501	56.3847	52.0817	50.9516	43.4494	33.8051
Pde1c	ENSMUSG00000004347	0	13	4	1	4	0	1	4	0	3	6	7	0	1	4	2	6	1	11	2	8	4	2	6	5	6	5	0	13.7458	4.39577	1.27716	5.71238	0	0.900884	3.95028	0	1.36618	4.77962	5.76897	0	1.03694	4.98036	2.35	8.4577	1.08504	7.37458	1.47286	8.19517
Utp20	ENSMUSG00000004356	283	304	240	555	304	390	380	262	222	309	717	433	132	206	241	225	258	319	1291	1279	923	2008	1729	1614	1445	1377	1606	285.729	321.441	263.746	708.824	434.141	517.388	342.336	258.744	389.668	140.716	571.165	356.852	148.554	213.609	300.067	264.375	363.681	346.126	865.507	941.895	945.517
Spic	ENSMUSG00000004359	6	11	14	10	17	15	27	7	8	32	25	11	18	10	7	17	15	10	16	16	12	20	12	27	16	15	24	6.05785	11.6311	15.3852	12.7716	24.2776	19.8995	24.3239	6.91299	14.0421	14.5726	19.9151	9.06552	20.2574	10.3694	8.71564	19.975	21.1442	10.8504	10.7267	11.7829	12.2928
Cul3	ENSMUSG00000004364	2471	1981	1723	1486	2041	1880	4164	2475	1093	5300	6195	3351	2701	1661	3529	2420	2767	2091	2105	1238	1767	2660	1328	1814	1703	1845	2892	2494.82	2094.65	1893.48	1897.86	2914.74	2494.07	3751.28	2444.24	1918.5	2413.58	4934.96	2761.69	3039.73	1722.35	4393.93	2843.5	3900.41	2268.81	1411.23	911.702	1810.11
Il11	ENSMUSG00000004371	6	4	4	4	5	3	1	4	0	1	1	1	1	6	2	0	3	3	12	5	3	7	6	9	7	9	4	6.05785	4.22949	4.39577	5.10864	7.14047	3.97991	0.900884	3.95028	0	0.455393	0.796603	0.824139	1.12541	6.22162	2.49018	0	4.22885	3.25511	8.04499	3.68216	3.07319
Large1	ENSMUSG00000004383	6	11	11	10	10	3	2	10	9	12	6	15	10	2	8	10	7	11	32	21	15	33	12	15	28	19	20	6.05785	11.6311	12.0884	12.7716	14.2809	3.97991	1.80177	9.87571	15.7974	5.46472	4.77962	12.3621	11.2541	2.07387	9.96073	11.75	9.86731	11.9354	21.4533	15.4651	15.3659
Ddx56	ENSMUSG00000004393	992	895	829	1814	1266	1864	1252	1100	587	1942	927	1126	963	1044	875	622	557	750	1665	1472	1233	2402	2319	2448	1515	1768	1811	1001.56	946.348	911.024	2316.77	1807.97	2472.85	1127.91	1086.33	1030.34	884.373	738.451	927.98	1083.77	1082.56	1089.45	730.851	785.156	813.776	1116.24	1084.03	1263.08
Tmed4	ENSMUSG00000004394	1049	1034	974	589	547	678	1231	1130	575	3620	1596	1893	1341	1416	1059	1175	965	1319	1471	1304	1028	883	989	1017	1172	1380	1420	1059.11	1093.32	1070.37	752.248	781.168	899.459	1108.99	1115.95	1009.28	1648.52	1271.38	1560.09	1509.17	1468.3	1318.55	1380.63	1360.28	1431.16	986.182	960.306	1053.08
Bid	ENSMUSG00000004446	269	229	260	340	128	278	294	233	171	594	286	415	230	265	147	198	208	309	483	378	261	529	544	536	426	452	465	271.594	242.138	285.725	434.235	182.796	368.805	264.86	230.104	300.15	270.504	227.829	342.017	258.844	274.788	183.028	232.65	293.2	335.276	323.811	278.371	267.367
Ralb	ENSMUSG00000004451	271	277	247	134	164	169	196	264	169	337	244	268	155	204	179	157	109	199	822	810	471	443	536	467	753	931	883	273.613	292.892	271.439	171.14	234.207	224.201	176.573	260.719	296.639	153.467	194.371	220.869	174.438	211.535	222.871	184.475	153.648	215.922	551.082	596.509	482.49
Ppp1cc	ENSMUSG00000004455	5512	5834	5532	5717	6280	6295	7846	8498	4269	11074	6889	7099	5567	7197	6266	5220	4316	5667	7058	6958	4868	5554	6653	6126	6503	7505	8213	5565.14	6168.71	6079.35	7301.53	8968.43	8351.17	7068.34	8392.38	7493.22	5043.02	5487.8	5850.56	6265.16	7462.84	7801.74	6133.51	6083.9	6148.89	4731.8	5124.09	4986.76
Dnajb11	ENSMUSG00000004460	4734	5125	4307	3560	3691	3841	5439	6233	2828	8544	4240	5465	4522	4537	4094	3635	2997	4147	3518	3147	2475	3385	3930	3604	3149	3778	3544	4779.64	5419.03	4733.15	4546.69	5271.1	5095.61	4899.91	6155.53	4963.88	3890.88	3377.6	4503.92	5089.1	4704.58	5097.4	4271.13	4224.62	4499.64	2358.52	2317.55	2535.38
Tbccd1	ENSMUSG00000004462	1233	1304	1086	212	178	222	990	946	451	2306	1597	1427	462	561	372	1104	822	1185	634	632	503	218	191	237	461	553	595	1244.89	1378.81	1193.45	270.758	254.201	294.513	891.876	934.242	791.623	1050.14	1272.18	1176.05	519.939	581.722	463.174	1297.2	1158.7	1285.77	425.044	465.424	515.271
Clec11a	ENSMUSG00000004473	11	18	15	13	6	13	31	12	10	34	12	26	2	17	5	9	8	21	39	39	25	29	26	24	23	34	35	11.1061	19.0327	16.4841	16.6031	8.56857	17.2463	27.9274	11.8508	17.5526	15.4834	9.55924	21.4276	2.25082	17.6279	6.22545	10.575	11.2769	22.7857	26.1462	28.7208	25.6099
Zfp324	ENSMUSG00000004500	195	165	168	79	85	88	137	175	65	233	358	193	78	96	81	152	105	180	494	585	327	257	292	253	494	551	605	196.88	174.466	184.622	100.896	121.388	116.744	123.421	172.825	114.092	106.107	285.184	159.059	87.782	99.546	100.852	178.6	148.01	195.306	331.186	430.812	334.977
Gab2	ENSMUSG00000004508	122	176	221	131	111	60	237	204	146	896	1193	643	266	385	316	458	402	466	1728	1761	1047	2579	2431	2099	1792	1837	2071	123.176	186.098	242.866	167.308	158.518	79.5981	213.51	201.464	256.268	408.032	950.348	529.921	299.359	399.221	393.449	538.151	566.666	505.626	1158.48	1296.86	1072.54
Coro1c	ENSMUSG00000004530	4090	4499	3758	4599	4387	4432	6127	5548	2980	6384	6360	4285	2772	3808	3381	3343	2774	3796	4017	4110	2769	2799	2983	2586	4063	4271	4729	4129.43	4757.12	4129.83	5873.66	6265.05	5879.65	5519.72	5479.04	5230.68	2907.23	5066.4	3531.43	3119.64	3948.66	4209.65	3928.03	3910.28	4118.79	2693.06	3026.73	2836.55
Tax1bp1	ENSMUSG00000004535	11388	13240	12016	11155	9963	10361	15498	16272	7525	48251	23550	29197	22599	25327	19468	16116	12780	18997	14697	14318	9737	18130	22544	21500	11066	12079	12925	11497.8	13999.6	13204.9	14246.7	14228.1	13745.3	13961.9	16069.8	13208.4	21973.2	18760	24062.4	25433.1	26262.5	24239.4	18936.3	18014.9	20612.4	9853.11	10544.2	9974.54
Psg17	ENSMUSG00000004540	941	1365	895	681	930	769	1165	1549	670	677	243	333	169	288	188	178	161	181	1	2	0	0	1	0	0	2	0	950.073	1443.31	983.554	869.746	1328.13	1020.18	1049.53	1529.75	1176.03	308.301	193.575	274.438	190.194	298.638	234.077	209.15	226.948	196.391	0.670416	1.47286	0
Ctse	ENSMUSG00000004552	1906	1517	1668	1410	1081	1165	2479	1831	1103	489	282	244	219	252	211	259	233	311	946	705	618	688	709	724	922	1048	942	1924.38	1604.03	1833.04	1800.8	1543.77	1545.53	2233.29	1808.24	1936.05	222.687	224.642	201.09	246.465	261.308	262.714	304.325	328.441	337.446	634.214	519.184	633.077
Ndrg2	ENSMUSG00000004558	453	345	378	213	153	221	478	368	182	1776	992	1485	560	934	941	887	793	1216	622	567	470	356	320	320	679	811	882	457.368	364.793	415.4	272.035	218.498	293.186	430.623	363.426	319.458	808.778	790.231	1223.85	630.229	968.499	1171.63	1042.23	1117.83	1319.4	416.999	417.556	481.466
Mettl17	ENSMUSG00000004561	311	325	239	153	114	152	238	218	119	682	357	355	187	247	132	242	213	285	793	762	484	343	375	379	674	709	636	313.998	343.646	262.647	195.406	162.803	201.649	214.41	215.29	208.876	310.578	284.387	292.569	210.452	256.124	164.352	284.35	300.248	309.235	531.64	561.16	495.808
Arhgef40	ENSMUSG00000004562	18	18	11	8	17	6	29	18	14	79	64	54	52	42	37	47	41	64	55	37	20	30	29	14	31	31	20	18.1735	19.0327	12.0884	10.2173	24.2776	7.95981	26.1256	17.7763	24.5737	35.9761	50.9826	44.5035	58.5213	43.5514	46.0684	55.2251	57.7943	69.4423	36.8729	27.248	20.4879
Pnpla6	ENSMUSG00000004565	516	489	489	249	235	185	532	402	294	1137	1147	685	314	286	268	474	417	532	926	896	636	589	449	381	623	705	864	520.975	517.055	537.383	318.013	335.602	245.428	479.27	397.003	516.047	517.782	913.704	564.535	353.379	296.564	333.684	556.951	587.81	577.239	620.805	659.842	651.516
Mcoln1	ENSMUSG00000004567	942	893	830	536	550	570	886	880	436	1285	1232	954	684	810	777	828	594	757	1074	1027	699	559	570	513	845	873	888	951.082	944.233	912.123	684.558	785.452	756.182	798.184	869.062	765.294	585.18	981.415	786.228	769.78	839.919	967.436	972.901	837.312	821.372	720.027	756.315	716.053
Arhgef18	ENSMUSG00000004568	811	631	620	189	111	150	399	261	212	1234	1186	525	183	183	112	492	329	322	1859	1825	1180	355	262	348	1147	950	1225	818.819	667.202	681.345	241.383	158.518	198.995	359.453	257.756	372.116	561.955	944.772	432.673	205.95	189.76	139.45	578.101	463.764	349.381	1246.3	1343.99	1208.79
Pkn2	ENSMUSG00000004591	772	849	894	648	599	562	1606	1261	453	2811	1964	1564	1089	1195	821	893	750	769	1502	1485	855	1019	1392	1138	1217	1317	1544	779.443	897.709	982.455	827.6	855.429	745.569	1446.82	1245.33	795.134	1280.11	1564.53	1288.95	1225.57	1239.14	1022.22	1049.28	1057.21	834.392	1006.97	1093.6	875.858
Cd33	ENSMUSG00000004609	0	0	0	0	0	0	4	0	0	38	13	5	6	0	2	8	6	9	2	1	1	4	0	0	6	0	3	0	0	0	0	0	0	3.60354	0	0	17.3049	10.3558	4.12069	6.75246	0	2.49018	9.40001	8.4577	9.76532	1.34083	0.736431	1.0244
Etfb	ENSMUSG00000004610	1214	1395	1038	911	1022	1023	1362	1735	757	3239	418	2028	1352	1699	1178	1153	902	1403	2945	2078	1739	1663	1794	2085	2326	2320	2283	1225.7	1475.03	1140.7	1163.49	1459.51	1357.15	1227	1713.44	1328.73	1475.02	332.98	1671.35	1521.55	1761.76	1466.72	1354.78	1271.47	1522.3	1974.38	1530.3	1781.42
Nkg7	ENSMUSG00000004612	57384	63798	57708	61905	57753	54755	80571	96470	45909	63445	6049	34589	25246	29178	21360	23777	17407	25734	183	219	157	88	152	164	134	173	150	57937.3	67458.2	63417.8	79062.6	82476.7	72639.9	72585.2	95270.9	80582.4	28892.4	4818.65	28506.1	28412.1	30255.8	26595.1	27938	24537.2	27922.3	122.686	161.278	160.83
Stxbp2	ENSMUSG00000004626	3383	3396	3145	2815	2750	2741	4089	4329	2235	6643	3768	3976	3248	4031	3711	3398	2816	3708	3356	3263	2481	3131	2962	2728	3224	3608	3782	3415.62	3590.84	3456.18	3595.21	3927.26	3636.31	3683.72	4275.19	3923.01	3025.18	3001.6	3276.77	3655.33	4179.89	4620.53	3992.65	3969.48	4023.31	2249.92	2402.97	2541.53
Sgce	ENSMUSG00000004631	2	0	2	2	0	0	0	3	2	2	0	0	0	1	0	0	0	4	560	542	420	561	619	573	469	568	530	2.01928	0	2.19789	2.55432	0	0	0	2.96271	3.51053	0.910786	0	0	0	1.03694	0	0	0	4.34014	375.433	399.146	430.246
Chn2	ENSMUSG00000004633	0	0	0	0	1	2	0	0	0	5	2	0	0	0	0	0	2	6	1026	993	644	509	633	592	951	1101	1040	0	0	0	0	1.42809	2.65327	0	0	0	2.27697	1.59321	0	0	0	0	0	2.81923	6.51021	687.847	731.276	659.711
Wwox	ENSMUSG00000004637	90	79	90	85	70	77	125	96	61	407	193	173	120	102	99	115	111	81	266	174	143	201	170	191	192	232	262	90.8677	83.5324	98.9049	108.559	99.9666	102.151	112.611	94.8068	107.071	185.345	153.744	142.576	135.049	105.768	123.264	135.125	156.467	87.8879	178.331	128.139	146.489
Slbp	ENSMUSG00000004642	3147	2565	2535	1164	957	1084	2770	2156	1507	5275	2602	3521	1869	2238	1763	1993	1860	2506	6021	5282	3542	2800	3147	3083	5469	6160	6985	3177.34	2712.16	2785.82	1486.62	1366.69	1438.07	2495.45	2129.2	2645.18	2402.2	2072.76	2901.79	2103.39	2320.67	2195.09	2341.78	2621.89	2719.1	4036.58	3889.83	3628.41
Tyr	ENSMUSG00000004651	47	25	36	36	39	34	49	36	27	55	38	38	23	29	14	10	26	32	67	54	30	45	50	45	59	45	51	47.4531	26.4343	39.5619	45.9778	55.6957	45.1056	44.1433	35.5525	47.3921	25.0466	30.2709	31.3173	25.8844	30.0712	17.4313	11.75	36.65	34.7211	44.9179	39.7673	30.7319
Arid3b	ENSMUSG00000004661	784	682	771	825	674	714	1272	985	570	1109	1060	708	506	429	451	432	383	432	1137	1288	666	792	871	622	779	845	1041	791.559	721.128	847.285	1053.66	962.536	947.217	1145.92	972.757	1000.5	505.031	844.4	583.49	569.457	444.846	561.536	507.601	539.883	468.735	762.263	948.523	682.248
Cnn2	ENSMUSG00000004665	12904	11813	10759	12296	10824	12898	14381	13947	7187	25650	10355	12591	16119	16299	12875	11861	8690	10784	21845	19001	15593	17413	18282	18001	18704	20639	20651	13028.4	12490.7	11823.5	15704	15457.7	17110.9	12955.6	13773.6	12615.1	11680.8	8248.83	10376.7	18140.5	16901	16030.5	13936.7	12249.6	11701	14645.2	13992.9	15973.4
Polr2e	ENSMUSG00000004667	1470	1506	1429	1891	1846	2073	1914	2406	1212	3820	657	1903	1567	1488	1122	1253	889	1265	3858	2957	2466	2101	2542	2649	2675	2967	3144	1484.17	1592.4	1570.39	2415.11	2636.26	2750.11	1724.29	2376.1	2127.38	1739.6	523.368	1568.34	1763.52	1542.96	1396.99	1472.28	1253.15	1372.57	2586.47	2177.63	2526.16
Myo9b	ENSMUSG00000004677	3362	4118	3408	3294	3135	2661	3874	3362	2195	4901	6931	3083	1753	2687	2520	2403	2209	2743	3338	3814	2634	3372	3071	2878	3176	2766	3264	3394.41	4354.26	3745.2	4206.97	4477.08	3530.18	3490.03	3320.21	3852.8	2231.88	5521.26	2540.82	1972.84	2786.25	3137.63	2823.53	3113.84	2976.25	2237.85	2808.75	2698.26
Ly9	ENSMUSG00000004707	816	457	661	317	161	289	670	431	327	1295	1163	922	428	778	600	935	806	739	2454	2166	1040	1208	1165	1133	2058	2247	2518	823.867	483.219	726.401	404.86	229.923	383.398	603.593	425.643	573.971	589.734	926.45	759.856	481.675	806.737	747.054	1098.63	1136.15	801.841	1645.2	1595.11	1065.37
Cd244a	ENSMUSG00000004709	203	560	215	294	525	334	160	497	149	7	15	3	4	16	2	3	11	8	4	4	7	19	23	14	6	9	4	204.957	592.128	236.273	375.485	749.75	443.096	144.142	490.823	261.534	3.18775	11.9491	2.47242	4.50164	16.591	2.49018	3.525	15.5058	8.68028	2.68166	2.94572	7.17077
Adgre1	ENSMUSG00000004730	0	0	0	0	0	0	1	0	0	6	0	0	0	0	0	0	0	2	817	735	596	1377	1174	1423	759	710	888	0	0	0	0	0	0	0.900884	0	0	2.73236	0	0	0	0	0	0	0	2.17007	547.73	541.277	610.54
Mtfp1	ENSMUSG00000004748	10	10	10	5	6	6	2	2	6	14	2	1	2	4	6	4	5	6	25	7	13	3	13	15	10	10	16	10.0964	10.5737	10.9894	6.3858	8.56857	7.95981	1.80177	1.97514	10.5316	6.3755	1.59321	0.824139	2.25082	4.14775	7.47054	4.70001	7.04808	6.51021	16.7604	5.15502	13.3171
Rab23	ENSMUSG00000004768	80	50	50	27	24	36	47	40	23	444	276	252	88	119	83	145	112	166	279	255	238	154	181	137	304	292	371	80.7713	52.8686	54.9471	34.4833	34.2743	47.7589	42.3416	39.5028	40.371	202.195	219.863	207.683	99.036	123.396	103.343	170.375	157.877	180.116	187.046	187.79	243.806
Rab11a	ENSMUSG00000004771	4212	4350	3862	3707	4051	4041	5023	6687	3278	10390	2610	5565	5230	5411	4809	3566	3158	4498	3793	3230	2794	2671	3141	3070	3312	3724	3319	4252.61	4599.57	4244.12	4734.43	5785.21	5360.93	4525.14	6603.89	5753.75	4731.53	2079.14	4586.33	5885.89	5610.87	5987.64	4190.06	4451.57	4880.49	2542.89	2378.67	2862.16
Eif2b2	ENSMUSG00000004788	1010	1153	969	800	830	968	1112	1321	644	2775	799	1600	1244	1258	1069	1269	876	1277	1671	1447	1128	1317	1339	1408	1434	1501	1598	1019.74	1219.15	1064.88	1021.73	1185.32	1284.18	1001.78	1304.58	1130.39	1263.72	636.486	1318.62	1400.01	1304.47	1331	1491.08	1234.82	1385.59	1120.27	1065.62	1155.52
Dlst	ENSMUSG00000004789	1497	1243	1430	1313	1365	1570	1955	1680	1126	4158	2874	2261	1942	1973	1979	1660	1313	1735	2315	2200	1613	2190	2276	2189	2023	2558	2283	1511.43	1314.31	1571.49	1676.91	1949.35	2082.82	1761.23	1659.12	1976.43	1893.52	2289.44	1863.38	2185.55	2045.88	2464.03	1950.5	1850.83	1882.54	1552.01	1620.15	1652.35
Pgf	ENSMUSG00000004791	0	0	0	0	0	0	0	0	0	14	4	19	17	12	8	7	6	16	6	4	0	0	0	3	1	1	3	0	0	0	0	0	0	0	0	0	6.3755	3.18641	15.6586	19.132	12.4432	9.96073	8.22501	8.4577	17.3606	4.0225	2.94572	0
Ulk2	ENSMUSG00000004798	1506	1597	1539	556	609	573	1050	1185	591	2146	2400	1514	701	789	852	1303	1048	1276	2159	2261	1223	994	1030	953	1771	1987	2042	1520.52	1688.62	1691.27	710.101	869.709	760.162	945.929	1170.27	1037.36	977.274	1911.85	1247.75	788.912	818.144	1060.82	1531.03	1477.28	1384.51	1447.43	1665.07	1252.84
Dgkq	ENSMUSG00000004815	460	454	322	301	251	278	493	409	280	667	943	426	189	355	330	336	387	431	593	734	516	596	551	410	558	524	682	464.435	480.047	353.86	384.425	358.452	368.805	444.136	403.916	491.474	303.747	751.197	351.083	212.702	368.113	410.88	394.8	545.522	467.65	397.557	540.54	528.588
Grap	ENSMUSG00000004837	3412	2929	2919	8197	7316	9308	3189	3094	1811	12400	5163	7691	10671	16062	13009	5659	4804	6410	7125	6508	4421	18231	20046	19337	5542	6005	6436	3444.9	3097.04	3207.81	10468.9	10447.9	12348.3	2872.92	3055.54	3178.78	5646.87	4112.86	6338.45	12009.2	16655.3	16197.4	6649.33	6771.8	6955.08	4776.72	4792.69	4528.85
Chmp2b	ENSMUSG00000004843	949	904	861	647	542	707	1005	993	582	3313	1484	1684	1423	1539	1209	1233	932	1243	1857	1585	1162	1115	1335	1268	1323	1577	1408	958.15	955.865	946.19	826.323	774.027	937.931	905.389	980.658	1021.56	1508.72	1182.16	1387.85	1601.46	1595.85	1505.31	1448.78	1313.76	1348.7	1244.96	1167.24	1190.35
Plod3	ENSMUSG00000004846	291	335	300	200	183	185	413	335	162	525	452	426	148	224	210	243	181	246	625	574	461	434	429	367	386	437	541	293.806	354.22	329.683	255.432	261.341	245.428	372.065	330.836	284.353	239.081	360.065	351.083	166.561	232.274	261.469	285.525	255.141	266.919	419.01	422.711	472.247
Ap1s1	ENSMUSG00000004849	1130	1050	1021	812	676	802	1218	1309	643	2290	713	1517	1085	1343	1037	1110	799	1251	2235	1853	1450	1481	1737	1728	2051	2406	2380	1140.89	1110.24	1122.02	1037.05	965.392	1063.96	1097.28	1292.73	1128.63	1042.85	567.978	1250.22	1221.07	1392.61	1291.16	1304.25	1126.28	1357.38	1498.38	1364.61	1485.37
Mapk13	ENSMUSG00000004864	0	2	0	1	0	0	4	0	0	195	79	192	97	142	123	93	106	159	85	65	42	48	69	42	80	89	86	0	2.11474	0	1.27716	0	0	3.60354	0	0	88.8017	62.9317	158.235	109.165	147.245	153.146	109.275	149.419	172.521	56.9854	47.868	43.0246
Srpk1	ENSMUSG00000004865	2863	2883	2800	1854	1534	1745	3025	2644	1483	6600	3122	2937	2082	2013	1476	2059	1521	1792	7083	6712	5469	3600	3871	3664	5256	5901	5959	2890.6	3048.4	3077.04	2367.86	2190.7	2314.98	2725.18	2611.14	2603.05	3005.59	2487	2420.49	2343.1	2087.35	1837.75	2419.33	2144.03	1944.38	4748.56	4942.93	5602.42
Lbr	ENSMUSG00000004880	17361	13707	15201	11025	7741	9140	18668	13223	8403	26473	22836	11308	9361	9769	7423	10255	8064	8414	14645	14403	10372	7371	8696	7622	12486	14681	15967	17528.4	14493.4	16705	14080.7	11054.9	12125.4	16817.7	13058.6	14749.5	12055.6	18191.2	9319.36	10535	10129.8	9242.31	12049.6	11367.1	9129.49	9818.25	10606.8	10625
Crabp2	ENSMUSG00000004885	0	2	0	6	13	10	2	3	6	27	7	43	31	32	43	24	22	38	0	0	0	0	0	2	2	0	0	0	2.11474	0	7.66296	18.5652	13.2664	1.80177	2.96271	10.5316	12.2956	5.57622	35.438	34.8877	33.182	53.5389	28.2	31.0116	41.2313	0	0	0
Prcc	ENSMUSG00000004895	187	201	149	171	135	143	256	227	81	732	312	284	244	192	163	219	150	231	364	341	257	207	252	289	296	271	366	188.803	212.532	163.742	218.394	192.793	189.709	230.626	224.179	142.176	333.348	248.54	234.055	274.6	199.092	202.95	257.325	211.442	250.643	244.032	251.123	263.27
Rrnad1	ENSMUSG00000004896	278	268	238	402	332	349	424	305	188	487	285	421	230	238	207	224	170	223	486	565	289	422	395	406	405	461	423	280.68	283.376	261.548	513.419	474.127	462.996	381.975	301.209	329.989	221.776	227.032	346.962	258.844	246.791	257.734	263.2	239.635	241.963	325.822	416.084	296.05
Hdgf	ENSMUSG00000004897	3588	3393	2933	4465	4231	4571	4896	5072	2355	7417	2994	4543	3439	3891	3201	2804	2137	3092	6882	5584	4222	5352	5508	5519	5691	6621	7052	3622.59	3587.66	3223.2	5702.52	6042.27	6064.05	4410.73	5008.96	4133.64	3377.65	2385.03	3744.06	3870.28	4034.72	3985.54	3294.7	3012.35	3354.93	4613.8	4112.23	4325
Thop1	ENSMUSG00000004929	363	331	340	569	515	732	375	403	191	510	390	411	228	339	304	178	165	248	450	432	350	377	327	416	384	459	485	366.5	349.99	373.641	726.704	735.469	971.097	337.832	397.991	335.255	232.25	310.675	338.721	256.593	351.522	378.508	209.15	232.587	269.089	301.687	318.138	358.539
Apba3	ENSMUSG00000004931	721	770	698	446	486	471	678	655	345	1432	831	955	667	759	782	763	497	729	947	890	703	756	704	723	731	669	751	727.951	814.177	767.062	569.614	694.054	624.845	610.8	646.859	605.566	652.123	661.977	787.052	750.648	787.035	973.661	896.526	700.579	790.991	634.884	655.424	720.15
Matk	ENSMUSG00000004933	25	12	10	16	3	6	24	25	20	57	24	10	15	23	9	11	16	9	174	145	114	79	109	68	159	160	209	25.241	12.6885	10.9894	20.4346	4.28428	7.95981	21.6212	24.6893	35.1053	25.9574	19.1185	8.24139	16.8811	23.8496	11.2058	12.925	22.5539	9.76532	116.652	106.783	116.781
Pias4	ENSMUSG00000004934	966	854	854	876	1118	999	1121	1148	597	2339	1141	1380	1125	1326	1077	950	688	982	1167	1064	732	847	798	839	841	984	1015	975.314	902.996	938.497	1118.79	1596.61	1325.31	1009.89	1133.73	1047.89	1065.16	908.925	1137.31	1266.09	1374.98	1340.96	1116.25	969.816	1065.5	782.376	783.563	749.858
Map2k1	ENSMUSG00000004936	2966	3655	2933	2699	3221	2913	2567	2970	1415	3899	3133	3266	2644	4075	3529	2493	2214	3175	3317	3404	1883	4220	4161	3873	2834	3349	3330	2994.6	3864.7	3223.2	3447.06	4599.89	3864.49	2312.57	2933.08	2483.7	1775.58	2495.76	2691.64	2975.58	4225.52	4393.93	2929.28	3120.89	3444.99	2223.77	2506.81	1928.94
Sgta	ENSMUSG00000004937	1934	2211	1649	1254	1279	1406	1755	1880	940	2889	1620	2185	1433	2075	1700	1615	1397	1885	1665	1605	1211	1445	1367	1369	1564	1590	1808	1952.65	2337.85	1812.16	1601.56	1826.53	1865.25	1581.05	1856.63	1649.95	1315.63	1290.5	1800.74	1612.71	2151.64	2116.65	1897.63	1969.23	2045.29	1116.24	1181.97	1240.54
Tmem242	ENSMUSG00000004945	195	211	220	89	114	91	200	253	119	664	78	248	264	233	149	234	140	193	401	330	263	200	231	209	295	360	305	196.88	223.106	241.767	113.667	162.803	120.724	180.177	249.855	208.876	302.381	62.1351	204.386	297.108	241.606	185.519	274.95	197.346	209.412	268.837	243.022	269.416
Dtx2	ENSMUSG00000004947	248	211	224	66	74	90	122	93	46	371	278	258	191	199	179	228	144	163	397	429	255	255	289	235	260	359	335	250.391	223.106	246.163	84.2926	105.679	119.397	109.908	91.8441	80.7421	168.951	221.456	212.628	214.953	206.351	222.871	267.9	202.985	176.861	266.155	315.929	261.221
Rasa4	ENSMUSG00000004952	252	238	234	96	117	115	273	227	132	611	564	337	203	213	255	294	270	304	65	69	23	31	32	20	38	59	66	254.43	251.655	257.153	122.607	167.087	152.563	245.941	224.179	231.695	278.245	449.284	277.735	228.458	220.868	317.498	345.45	380.596	329.851	43.5771	50.8137	23.5611
Syt5	ENSMUSG00000004961	2	3	4	2	4	2	9	2	0	4	4	2	9	7	2	2	4	14	19	6	4	8	2	10	11	11	11	2.01928	3.17212	4.39577	2.55432	5.71238	2.65327	8.10796	1.97514	0	1.82157	3.18641	1.64828	10.1287	7.25856	2.49018	2.35	5.63847	15.1905	12.7379	4.41859	4.09758
Hnrnpa2b1	ENSMUSG00000004980	16577	14870	15389	15983	12126	15826	23594	19581	10974	31339	17220	19679	13319	16160	12213	12359	10232	12558	28328	25931	16597	23972	25068	25674	22395	25582	27958	16736.8	15723.1	16911.6	20412.9	17317.1	20995.3	21255.5	19337.6	19262.3	14271.6	13717.5	16218.2	14989.3	16756.9	15206.3	14521.8	14423.2	13625.9	18991.6	19096.4	17001.9
Fxyd4	ENSMUSG00000004988	28	30	15	20	15	18	38	43	30	58	12	33	14	15	18	19	15	13	59	41	17	26	19	20	28	25	23	28.27	31.7212	16.4841	25.5432	21.4214	23.8794	34.2336	42.4655	52.6579	26.4128	9.55924	27.1966	15.7557	15.5541	22.4116	22.325	21.1442	14.1055	39.5546	30.1937	17.4147
Ccdc130	ENSMUSG00000004994	312	362	311	207	189	215	248	226	130	829	342	372	351	425	300	304	255	312	500	448	333	382	324	328	333	336	402	315.008	382.769	341.771	264.372	269.91	285.227	223.419	223.191	228.184	377.521	272.438	306.58	395.019	440.698	373.527	357.2	359.452	338.531	335.208	329.921	341.124
Mri1	ENSMUSG00000004996	1000	810	944	1101	747	995	1258	1254	699	2318	579	1223	749	859	676	734	641	838	1790	1528	1182	1148	1169	1214	1555	1565	1694	1009.64	856.472	1037.4	1406.15	1066.79	1320	1133.31	1238.41	1226.93	1055.6	461.233	1007.92	842.932	890.729	841.681	862.451	903.564	909.26	1200.05	1125.27	1210.84
Prkacb	ENSMUSG00000005034	4661	4874	4469	2302	2316	2159	6013	5385	2881	5936	5611	3711	1507	2090	1730	3045	2499	3075	6188	6329	3769	2831	2719	2631	5720	6612	7632	4705.94	5153.63	4911.18	2940.02	3307.47	2864.21	5417.02	5318.07	5056.91	2703.21	4469.74	3058.38	1695.99	2167.2	2154.01	3577.88	3522.63	3336.48	4148.54	4660.87	3860.95
Sgsh	ENSMUSG00000005043	284	292	210	49	37	33	275	166	80	771	398	286	120	106	101	319	218	284	779	736	503	124	113	104	618	606	672	286.738	308.753	230.778	62.5809	52.8395	43.779	247.743	163.937	140.421	351.108	317.048	235.704	135.049	109.915	125.754	374.825	307.296	308.15	522.254	542.013	515.271
Cstb	ENSMUSG00000005054	1369	1531	1487	1306	1398	1255	1918	2430	1036	4814	221	2520	2546	2750	1906	1549	1251	1834	1741	1163	935	1058	1092	1303	1364	1332	1319	1382.2	1618.84	1634.13	1667.97	1996.48	1664.93	1727.9	2399.8	1818.45	2192.26	176.049	2076.83	2865.29	2851.58	2373.14	1820.08	1763.43	1989.95	1167.19	856.469	957.81
Sh2b2	ENSMUSG00000005057	0	0	0	8	9	3	0	8	0	6	8	8	0	0	0	0	4	0	32	50	29	32	32	37	36	30	28	0	0	0	10.2173	12.8528	3.97991	0	7.90057	0	2.73236	6.37283	6.59311	0	0	0	0	5.63847	0	21.4533	36.8216	29.7075
Pex5	ENSMUSG00000005069	989	920	649	892	1140	914	1424	1365	741	2180	1916	1255	797	1107	1188	902	756	932	1142	948	778	889	847	714	857	958	1083	998.535	972.783	713.214	1139.23	1628.03	1212.54	1282.86	1348.03	1300.65	992.757	1526.29	1034.29	896.951	1147.89	1479.17	1059.85	1065.67	1011.25	765.615	698.137	796.98
Jkamp	ENSMUSG00000005078	336	557	538	252	257	241	399	462	233	833	188	524	463	513	414	415	343	489	776	668	449	343	413	468	696	610	633	339.24	588.956	591.231	321.844	367.02	319.719	359.453	456.258	408.976	379.342	149.761	431.849	521.065	531.949	515.468	487.626	483.498	530.582	520.243	491.936	459.954
Cd44	ENSMUSG00000005087	4941	4966	4841	17854	13563	18235	9888	9144	5333	20009	12994	10288	15394	15062	13288	5275	4901	6601	4272	3829	2628	7955	8751	7656	2674	2911	3216	4988.64	5250.91	5319.98	22802.4	19369.2	24191.2	8907.94	9030.35	9360.82	9111.96	10351.1	8478.74	17324.6	15618.3	16544.8	6198.13	6908.53	7162.32	2864.02	2819.79	2692.11
Slc1a2	ENSMUSG00000005089	2	0	1	9	5	6	3	1	6	10	4	7	3	6	4	2	3	6	5	12	4	1	3	1	0	6	1	2.01928	0	1.09894	11.4944	7.14047	7.95981	2.70265	0.987571	10.5316	4.55393	3.18641	5.76897	3.37623	6.22162	4.98036	2.35	4.22885	6.51021	3.35208	8.83717	4.09758
Eif2ak4	ENSMUSG00000005102	382	383	292	424	311	359	354	319	207	633	668	356	290	341	318	269	220	323	429	414	278	369	403	345	462	509	419	385.683	404.974	320.891	541.516	444.137	476.262	318.913	315.035	363.339	288.264	532.131	293.393	326.369	353.596	395.939	316.075	310.116	350.466	287.609	304.882	284.782
Wdr1	ENSMUSG00000005103	18930	20850	17496	20111	21035	20430	29139	29537	15828	44615	33676	28294	22018	25124	25770	19540	16740	22950	23230	23014	18354	24078	25888	23022	21054	24118	24939	19112.5	22046.2	19227.1	25685	30040	27103.2	26250.9	29169.9	27782.3	20317.4	26826.4	23318.2	24779.3	26052	32086	22959.5	23597	24901.6	15573.8	16948.2	18801.8
Slc2a9	ENSMUSG00000005107	111	91	97	27	45	45	104	78	40	274	205	133	93	136	121	141	164	182	360	378	276	161	176	122	386	354	440	112.07	96.2209	106.597	34.4833	64.2642	59.6986	93.692	77.0305	70.2105	124.778	163.304	109.61	104.663	141.023	150.656	165.675	231.177	197.476	241.35	278.371	282.733
Ccn4	ENSMUSG00000005124	0	0	2	0	0	0	0	0	0	2	2	0	2	0	2	0	2	0	28	58	20	40	94	36	17	26	46	0	0	2.19789	0	0	0	0	0	0	0.910786	1.59321	0	2.25082	0	2.49018	0	2.81923	0	18.7717	42.713	20.4879
Ndrg1	ENSMUSG00000005125	654	762	594	2312	2601	2654	1358	1729	951	4952	3750	2852	2682	3174	3546	1133	1007	1376	2830	2785	1910	3606	4091	3172	2210	2711	2518	660.305	805.718	652.772	2952.8	3714.47	3520.89	1223.4	1707.51	1669.25	2255.11	2987.26	2350.44	3018.35	3291.24	4415.09	1331.28	1419.48	1493.01	1897.28	2050.96	1956.6
4930550C14Rik	ENSMUSG00000005131	16	18	8	6	14	5	12	16	7	45	16	11	35	31	27	41	26	35	17	20	15	6	5	6	4	6	8	16.1543	19.0327	8.79154	7.66296	19.9933	6.63318	10.8106	15.8011	12.2868	20.4927	12.7457	9.06552	39.3893	32.1451	33.6174	48.1751	36.65	37.9762	11.3971	14.7286	15.3659
Man2b1	ENSMUSG00000005142	3607	3310	3237	2636	2441	2606	4290	3875	2254	6254	6114	4857	2314	3341	3408	2774	2600	3641	8243	8057	5626	7353	7213	6481	7641	8436	9460	3641.78	3499.9	3557.28	3366.6	3485.98	3457.21	3864.79	3826.84	3956.36	2848.03	4870.43	4002.84	2604.2	3464.41	4243.27	3259.45	3665	3950.61	5526.24	5933.43	5763.25
Klf5	ENSMUSG00000005148	4	6	2	2	0	2	2	4	4	9	2	13	3	4	0	3	5	2	22	28	21	17	20	14	27	32	46	4.03857	6.34423	2.19789	2.55432	0	2.65327	1.80177	3.95028	7.02105	4.09854	1.59321	10.7138	3.37623	4.14775	0	3.525	7.04808	2.17007	14.7492	20.6201	21.5123
Wdr83	ENSMUSG00000005150	308	344	301	231	205	223	339	270	163	786	231	408	233	358	292	322	266	396	527	500	410	345	273	268	453	516	538	310.97	363.736	330.782	295.024	292.759	295.84	305.4	266.644	286.108	357.939	184.015	336.249	262.22	371.224	363.566	378.35	374.958	429.674	353.309	368.216	420.002
Prdx2	ENSMUSG00000005161	2121	2000	2106	1729	1452	1714	2338	2514	1358	9379	1396	4663	3813	3848	2914	3349	2460	3533	3185	2363	2140	2054	2126	2344	2465	2420	2686	2141.45	2114.74	2314.37	2208.21	2073.59	2273.85	2106.27	2482.75	2383.65	4271.13	1112.06	3842.96	4291.19	3990.13	3628.19	3935.08	3467.66	3833.43	2135.28	1740.19	2192.21
Polr2a	ENSMUSG00000005198	1669	1828	1542	2229	1676	1515	1614	1189	912	3925	5280	2308	1824	2190	3011	2186	1917	2317	2523	2356	2163	2745	2333	2110	2601	2265	2470	1685.09	1932.88	1694.57	2846.79	2393.49	2009.85	1454.03	1174.22	1600.8	1787.42	4206.07	1902.11	2052.75	2270.89	3748.97	2568.55	2702.23	2514.03	1691.46	1735.03	2215.77
Senp3	ENSMUSG00000005204	988	961	848	1200	1030	1173	1121	1087	565	1610	1285	1076	1123	1266	1291	920	610	861	1120	1015	932	1388	1514	1327	984	1121	1126	997.526	1016.13	931.904	1532.59	1470.94	1556.14	1009.89	1073.49	991.723	733.183	1023.64	886.773	1263.84	1312.76	1607.41	1081	859.866	934.215	750.866	747.478	954.737
Plekha8	ENSMUSG00000005225	3	8	8	22	7	7	18	17	6	172	141	155	62	57	77	113	81	114	277	273	180	170	228	172	355	294	318	3.02892	8.45898	8.79154	28.0975	9.99666	9.28645	16.2159	16.7887	10.5316	78.3276	112.321	127.741	69.7754	59.1054	95.872	132.775	114.179	123.694	185.705	201.046	184.391
Spc25	ENSMUSG00000005233	602	282	453	250	121	212	546	258	217	1462	695	929	537	627	536	614	682	966	1966	1598	1250	729	841	897	1520	1694	1723	607.804	298.179	497.821	319.29	172.799	281.247	491.883	254.793	380.892	665.785	553.639	765.625	604.345	650.16	667.369	721.451	961.358	1048.14	1318.04	1176.82	1280.49
Dnah2	ENSMUSG00000005237	3	0	0	1	2	0	1	2	0	26	10	7	12	9	9	8	9	10	9	4	1	8	13	8	0	1	5	3.02892	0	0	1.27716	2.85619	0	0.900884	1.97514	0	11.8402	7.96603	5.76897	13.5049	9.33244	11.2058	9.40001	12.6865	10.8504	6.03375	2.94572	1.0244
Ripk4	ENSMUSG00000005251	84	91	43	108	133	80	28	48	49	85	127	61	35	64	70	66	47	62	19	17	14	16	10	19	17	15	7	84.8099	96.2209	47.2545	137.933	189.937	106.131	25.2248	47.4034	86.0079	38.7084	101.169	50.2725	39.3893	66.364	87.1564	77.5501	66.252	67.2722	12.7379	12.5193	14.3415
Ufd1	ENSMUSG00000005262	1452	1533	1297	1039	1064	1146	1890	1916	984	2485	1086	1487	1138	1342	996	1009	954	1282	1784	1796	1174	1560	1700	1540	1672	1836	1987	1466	1620.95	1425.33	1326.97	1519.49	1520.32	1702.67	1892.19	1727.18	1131.65	865.111	1225.49	1280.72	1391.57	1240.11	1185.58	1344.77	1391.02	1196.02	1322.63	1202.64
Zfp287	ENSMUSG00000005267	504	486	483	179	172	173	450	375	283	1734	1729	1032	491	483	452	783	772	890	532	597	409	256	306	173	439	424	581	508.859	513.883	530.789	228.612	245.632	229.508	405.398	370.339	496.739	789.652	1377.33	850.511	552.576	500.841	562.781	920.026	1088.22	965.681	356.661	439.649	418.978
Prlr	ENSMUSG00000005268	0	0	2	2	1	5	0	1	0	27	5	3	3	3	1	0	6	8	17	8	1	8	8	4	0	3	4	0	0	2.19789	2.55432	1.42809	6.63318	0	0.987571	0	12.2956	3.98302	2.47242	3.37623	3.11081	1.24509	0	8.4577	8.68028	11.3971	5.89145	1.0244
Letm1	ENSMUSG00000005299	2178	1890	1945	1780	1576	1620	2487	2213	1193	2931	1827	1812	1402	1729	1489	1576	1091	1466	2793	2605	1994	2395	2355	2415	2402	2576	2833	2199	1998.43	2137.44	2273.35	2250.68	2149.15	2240.5	2185.49	2094.03	1334.76	1455.39	1493.34	1577.82	1792.86	1853.94	1851.8	1537.89	1590.66	1872.47	1918.4	2042.65
Ubqln1	ENSMUSG00000005312	4201	4496	4079	5494	4909	5561	6306	5347	3258	8303	7788	5676	4044	5661	4927	3566	3150	3868	5200	5138	3141	5459	5561	5273	4603	5358	5539	4241.5	4753.95	4482.59	7016.72	7010.52	7377.42	5680.98	5280.54	5718.65	3781.13	6203.95	4677.81	4551.16	5870.1	6134.56	4190.06	4440.29	4196.92	3486.16	3783.78	3217.63
Txn2	ENSMUSG00000005354	2080	2005	1823	2278	1790	2313	2415	2558	1209	3402	778	1896	1753	1810	1365	1291	1032	1476	3978	3136	2441	3455	3402	3345	3457	3581	3658	2100.05	2120.03	2003.37	2909.37	2556.29	3068.51	2175.64	2526.21	2122.11	1549.25	619.757	1562.57	1972.84	1876.86	1699.55	1516.93	1454.72	1601.51	2666.92	2309.45	2500.55
Crbn	ENSMUSG00000005362	1293	1208	1136	748	605	604	1474	1515	829	3877	2313	1873	1226	1321	1391	1522	1253	1780	2709	2772	1892	1576	1858	1642	2421	2936	3181	1305.47	1277.31	1248.4	955.316	863.997	801.288	1327.9	1496.17	1455.11	1765.56	1842.54	1543.61	1379.75	1369.79	1731.92	1788.35	1766.25	1931.36	1816.16	2041.39	1938.16
Msh6	ENSMUSG00000005370	1707	1455	1448	1561	1222	1271	1684	1264	881	3387	4042	2448	1020	1105	1191	1427	1292	1598	2908	2998	2185	1716	1643	1666	3251	3515	3725	1723.46	1538.48	1591.27	1993.65	1745.13	1686.15	1517.09	1248.29	1546.39	1542.42	3219.87	2017.49	1147.92	1145.82	1482.9	1676.73	1821.22	1733.89	1949.57	2207.82	2238.31
Fbxo11	ENSMUSG00000005371	373	336	365	1274	1118	1199	518	450	302	1763	1222	587	1363	875	1092	455	357	355	677	518	605	438	386	430	421	419	646	376.596	355.277	401.114	1627.1	1596.61	1590.64	466.658	444.407	530.089	802.858	973.449	483.769	1533.93	907.32	1359.64	534.626	503.233	385.188	453.872	381.471	619.76
Tbl2	ENSMUSG00000005374	660	556	563	635	469	524	573	449	310	674	721	383	265	272	209	378	270	341	1085	1038	767	1244	1210	1085	1082	1284	1296	666.363	587.899	618.705	810.997	669.776	695.157	516.207	443.419	544.131	306.935	574.351	315.645	298.234	282.047	260.224	444.151	380.596	369.997	727.402	764.415	785.712
Bud23	ENSMUSG00000005378	818	792	775	686	593	850	906	898	443	1598	351	884	684	818	546	653	417	651	1388	1237	809	1218	1248	1163	1178	1309	1356	825.887	837.439	851.681	876.132	846.86	1127.64	816.201	886.838	777.581	727.718	279.608	728.538	769.78	848.215	679.82	767.276	587.81	706.358	930.538	910.965	828.736
Mcm5	ENSMUSG00000005410	1867	1037	1274	1022	539	651	2057	1055	808	2363	2071	1967	662	1096	1149	887	955	1519	5010	4947	3579	3177	3028	2996	5643	6198	6530	1885	1096.5	1400.05	1305.26	769.743	863.639	1853.12	1041.89	1418.25	1076.09	1649.77	1621.08	745.021	1136.48	1430.61	1042.23	1346.18	1648.17	3358.79	3643.12	3666.31
Hmox1	ENSMUSG00000005413	419	462	381	155	224	261	253	325	132	197	194	345	30	242	240	263	225	350	390	383	166	376	528	354	318	368	368	423.04	488.506	418.697	197.96	319.893	346.252	227.924	320.96	231.695	89.7124	154.541	284.328	33.7623	250.939	298.822	309.025	317.164	379.762	261.462	282.053	170.05
Mprip	ENSMUSG00000005417	1731	2006	1727	1421	1473	1265	2015	1659	958	2376	3110	1757	828	1030	1211	1209	952	1341	1690	1716	1182	1300	1293	992	1567	1655	1710	1747.69	2121.09	1897.87	1814.85	2103.58	1678.19	1815.28	1638.38	1681.54	1082.01	2477.44	1448.01	931.839	1068.05	1507.8	1420.58	1341.95	1455.03	1133	1263.72	1210.84
Cic	ENSMUSG00000005442	981	855	762	967	720	784	1197	1005	699	2030	1464	974	787	802	832	726	627	841	1009	931	718	709	638	657	740	766	764	990.458	904.053	837.394	1235.01	1028.23	1040.08	1078.36	992.509	1226.93	924.448	1166.23	802.711	885.697	831.624	1035.92	853.051	883.829	912.515	676.45	685.617	735.516
Pafah1b3	ENSMUSG00000005447	164	109	130	117	96	84	116	157	82	558	89	342	274	391	248	242	156	261	356	280	219	207	255	267	330	386	384	165.581	115.254	142.863	149.428	137.097	111.437	104.503	155.049	143.932	254.109	70.8977	281.855	308.362	405.442	308.783	284.35	219.9	283.194	238.668	206.201	224.343
Il27ra	ENSMUSG00000005465	2861	2820	2618	2940	2643	2992	3385	3039	1892	4969	3489	3106	2233	2781	1893	1730	1681	2135	3310	3245	2588	4003	4114	3642	2788	2928	3187	2888.58	2981.79	2877.03	3754.85	3774.45	3969.29	3049.49	3001.23	3320.96	2262.85	2779.35	2559.77	2513.04	2883.72	2356.96	2032.75	2369.57	2316.55	2219.08	2389.72	2651.14
Prkaca	ENSMUSG00000005469	1143	1161	954	808	838	891	1542	1511	663	2522	1712	1560	1021	1470	1180	1177	1002	1307	2033	1589	1209	1231	1539	1251	1586	1873	1925	1154.02	1227.61	1048.39	1031.95	1196.74	1182.03	1389.16	1492.22	1163.74	1148.5	1363.79	1285.66	1149.04	1524.3	1469.21	1382.98	1412.44	1418.14	1362.96	1170.19	1238.49
Asf1b	ENSMUSG00000005470	1128	518	785	468	196	316	1218	491	424	2192	885	1319	618	872	733	709	713	1193	3528	2846	2669	1517	1504	1703	2982	3205	3528	1138.88	547.719	862.67	597.711	279.907	419.217	1097.28	484.897	744.231	998.222	704.994	1087.04	695.503	904.209	912.652	833.076	1005.06	1294.45	2365.23	2095.88	2734.11
Myl10	ENSMUSG00000005474	55	41	47	26	28	20	46	32	20	551	29	313	140	221	129	124	102	141	16	23	9	13	7	18	19	19	31	55.5303	43.3523	51.6503	33.2062	39.9866	26.5327	41.4407	31.6023	35.1053	250.922	23.1015	257.955	157.557	229.163	160.617	145.7	143.781	152.99	10.7267	16.9379	9.21956
Ddx39a	ENSMUSG00000005481	2519	2336	2295	3440	2707	3496	3713	2899	2136	5224	2150	3129	3040	3001	2661	2662	1889	2639	5607	4850	3689	5740	6069	5958	5215	5529	5724	2543.29	2470.02	2522.07	4393.43	3865.85	4637.92	3344.98	2862.97	3749.24	2378.97	1712.7	2578.73	3421.25	3111.85	3313.19	3127.85	2662.77	2863.41	3759.02	3571.69	3779
Dnajb1	ENSMUSG00000005483	1758	1661	1443	780	711	885	1327	1194	575	2749	1188	1780	1076	1212	963	1047	1011	1324	1816	1527	893	1306	1327	1236	1556	1767	1827	1774.95	1756.3	1585.77	996.185	1015.38	1174.07	1195.47	1179.16	1009.28	1251.88	946.365	1466.97	1210.94	1256.77	1199.02	1230.23	1425.12	1436.59	1217.48	1124.53	914.786
Usp40	ENSMUSG00000005501	282	263	223	189	136	198	226	149	118	672	738	406	236	243	286	246	248	302	677	677	472	464	486	402	534	452	560	284.719	278.089	245.064	241.383	194.221	262.674	203.6	147.148	207.121	306.024	587.893	334.6	265.597	251.976	356.096	289.05	349.585	327.681	453.872	498.564	483.515
Kbtbd4	ENSMUSG00000005505	249	296	247	170	117	167	201	200	102	408	304	275	175	210	164	177	162	179	442	380	279	313	347	303	364	387	418	251.401	312.982	271.439	217.117	167.087	221.548	181.078	197.514	179.037	185.8	242.167	226.638	196.947	217.757	204.195	207.975	228.358	194.221	296.324	279.844	285.806
Celf1	ENSMUSG00000005506	2296	2042	2182	2693	2089	2420	3425	2458	1672	5923	4810	3197	2576	2711	2464	2271	1811	2306	4536	4512	2919	3886	3777	3318	3361	3691	4126	2318.14	2159.15	2397.89	3439.39	2983.29	3210.46	3085.53	2427.45	2934.8	2697.29	3831.66	2634.77	2899.06	2811.14	3067.9	2668.43	2552.82	2502.09	3041.01	3322.78	2990.21
Ndufs3	ENSMUSG00000005510	1024	996	904	707	737	696	1060	1266	736	2307	360	1196	996	1093	787	914	705	852	1608	1245	1063	1136	1213	1211	1460	1591	1333	1033.87	1053.14	993.444	902.953	1052.51	923.338	954.937	1250.26	1291.87	1050.59	286.777	985.67	1120.91	1133.37	979.886	1073.95	993.78	924.45	1078.03	916.857	1088.93
Por	ENSMUSG00000005514	2861	3110	2622	2802	2615	3109	3403	3098	1762	3508	2431	2245	1809	2261	2082	1914	1437	1896	3134	2905	2129	3152	3382	3239	2680	3122	3214	2888.58	3288.43	2881.43	3578.6	3734.47	4124.51	3065.71	3059.49	3092.77	1597.52	1936.54	1850.19	2035.87	2344.52	2592.28	2248.95	2025.62	2057.23	2101.08	2139.33	2180.94
Igf1r	ENSMUSG00000005533	4	2	5	26	8	16	9	2	8	100	112	55	55	47	43	66	58	44	34	40	31	27	27	32	29	39	26	4.03857	2.11474	5.49471	33.2062	11.4248	21.2262	8.10796	1.97514	14.0421	45.5393	89.2196	45.3276	61.8975	48.7361	53.5389	77.5501	81.7577	47.7416	22.7942	29.4572	31.7563
Insr	ENSMUSG00000005534	204	142	162	100	78	67	234	139	88	920	519	341	275	214	134	221	238	273	633	498	478	362	223	254	410	515	364	205.967	150.147	178.029	127.716	111.391	88.8846	210.807	137.272	154.463	418.962	413.437	281.031	309.488	221.905	166.842	259.675	335.489	296.215	424.373	366.743	489.661
Fcer2a	ENSMUSG00000005540	3	3	1	4	5	3	1	1	0	6	1	5	2	3	11	2	0	4	8	8	0	7	6	12	0	8	2	3.02892	3.17212	1.09894	5.10864	7.14047	3.97991	0.900884	0.987571	0	2.73236	0.796603	4.12069	2.25082	3.11081	13.696	2.35	0	4.34014	5.36333	5.89145	0
Trim28	ENSMUSG00000005566	1497	1496	1372	1403	1242	1320	1896	1627	1011	3998	2650	2206	1439	1413	1395	1717	1334	1715	3566	3449	2941	2385	2517	2352	3407	3675	3643	1511.43	1581.83	1507.75	1791.86	1773.69	1751.16	1708.08	1606.78	1774.57	1820.66	2111	1818.05	1619.46	1465.19	1736.9	2017.48	1880.43	1860.84	2390.7	2539.95	3012.75
Ube2m	ENSMUSG00000005575	2002	2381	1724	1972	2142	1996	2519	3149	1441	4215	951	2739	2288	2533	2186	1657	1303	1990	2274	1869	1283	1765	2027	2058	1779	2097	2145	2021.3	2517.6	1894.58	2518.56	3058.98	2647.96	2269.33	3109.86	2529.33	1919.48	757.57	2257.32	2574.94	2626.56	2721.77	1946.98	1836.73	2159.22	1524.53	1376.39	1314.3
Adcy9	ENSMUSG00000005580	2	2	0	0	0	0	0	0	0	31	8	6	2	2	2	0	2	5	70	69	80	27	25	15	68	59	70	2.01928	2.11474	0	0	0	0	0	0	0	14.1172	6.37283	4.94483	2.25082	2.07387	2.49018	0	2.81923	5.42518	46.9291	50.8137	81.9517
Ctr9	ENSMUSG00000005609	1302	1281	1155	828	735	750	1376	1189	655	2392	2050	1518	767	1056	936	1179	988	1214	2470	2433	1768	1935	2118	2043	1993	2355	2463	1314.55	1354.49	1269.28	1057.49	1049.65	994.976	1239.62	1174.22	1149.7	1089.3	1633.04	1251.04	863.189	1095.01	1165.4	1385.33	1392.7	1317.23	1655.93	1791.74	1811.13
Eif4g2	ENSMUSG00000005610	21636	24895	21224	27228	22020	23584	27411	21844	14115	38588	39774	21671	24608	26446	25396	20531	16382	20358	29399	32558	23520	41238	45303	40919	30415	33775	35578	21844.6	26323.3	23324	34774.5	31446.6	31287.4	24694.1	21572.5	24775.5	17572.7	31684.1	17859.9	27694.1	27422.8	31620.3	24124	23092.3	22089.1	19709.6	23976.7	24093.8
Irag1	ENSMUSG00000005611	9	8	12	0	4	4	8	19	2	44	93	33	18	17	43	30	17	24	15	12	16	4	6	5	14	11	26	9.08677	8.45898	13.1873	0	5.71238	5.30654	7.20708	18.7638	3.51053	20.0373	74.0841	27.1966	20.2574	17.6279	53.5389	35.25	23.9635	26.0408	10.0562	8.83717	16.3903
Pcyt1a	ENSMUSG00000005615	724	803	669	401	819	517	1002	1065	495	1530	1150	774	490	616	535	598	581	726	548	666	392	572	492	523	520	528	624	730.98	849.07	735.193	512.141	1169.61	685.87	902.686	1051.76	868.855	696.751	916.094	637.883	551.451	638.753	666.124	702.651	818.987	787.736	367.388	490.463	401.563
Zfp592	ENSMUSG00000005621	1801	1638	1577	1236	1146	925	2244	1876	1059	3563	3387	1670	966	1040	1058	1293	1074	1238	2349	2563	1646	1965	1933	1605	1955	2003	2433	1818.36	1731.98	1733.03	1578.57	1636.6	1227.14	2021.58	1852.68	1858.82	1622.57	2698.1	1376.31	1087.15	1078.41	1317.31	1519.28	1513.93	1343.27	1574.81	1887.47	1686.16
Psmd4	ENSMUSG00000005625	2732	2462	2457	2351	2236	2471	3459	3380	1772	7043	1700	3865	3000	3189	2451	2637	1885	2900	4164	3338	2704	3006	3187	3573	3339	3696	3831	2758.34	2603.25	2700.1	3002.6	3193.22	3278.12	3116.16	3337.99	3110.33	3207.33	1354.23	3185.3	3376.23	3306.79	3051.72	3098.48	2657.13	3146.6	2791.61	2458.21	2769.97
Tmod4	ENSMUSG00000005628	4	4	2	5	2	0	2	0	1	16	12	0	2	3	0	5	2	0	24	14	11	17	16	0	19	18	18	4.03857	4.22949	2.19789	6.3858	2.85619	0	1.80177	0	1.75526	7.28629	9.55924	0	2.25082	3.11081	0	5.87501	2.81923	0	16.09	10.31	11.2684
Insrr	ENSMUSG00000005640	64	55	58	32	40	29	61	54	16	29	54	28	20	9	23	14	22	19	3	13	2	4	6	2	0	2	2	64.6171	58.1555	63.7387	40.8691	57.1238	38.4724	54.9539	53.3288	28.0842	13.2064	43.0166	23.0759	22.5082	9.33244	28.6371	16.45	31.0116	20.6157	2.01125	9.5736	2.04879
Snx6	ENSMUSG00000005656	1361	1465	1298	796	665	799	1287	1272	572	4263	2126	2539	2097	2425	2025	2072	1549	2183	3895	3715	2483	2301	2809	2643	3236	3647	3925	1374.12	1549.05	1426.43	1016.62	949.683	1059.98	1159.44	1256.19	1004.01	1941.34	1693.58	2092.49	2359.98	2514.57	2521.31	2434.6	2183.5	2368.63	2611.27	2735.84	2543.57
Mthfd2	ENSMUSG00000005667	1715	2089	1580	1868	2112	2155	1857	2201	992	3767	1739	2093	1886	1897	1739	1463	1167	1686	2368	2195	1473	1211	1227	1341	1880	2177	2218	1731.54	2208.85	1736.33	2385.74	3016.14	2858.9	1672.94	2173.64	1741.22	1715.47	1385.29	1724.92	2122.52	1967.07	2165.21	1719.03	1645.02	1829.37	1587.55	1616.47	1508.94
Kit	ENSMUSG00000005672	164	145	192	491	277	481	274	96	92	296	217	161	134	229	145	127	106	142	70	67	62	266	256	212	54	111	125	165.581	153.319	210.997	627.086	395.582	638.112	246.842	94.8068	161.484	134.796	172.863	132.686	150.805	237.459	180.538	149.225	149.419	154.075	46.9291	49.3409	63.5125
Tomm40l	ENSMUSG00000005674	134	90	102	75	92	82	124	118	73	257	108	147	123	106	97	132	90	99	245	233	172	148	162	160	211	247	246	135.292	95.1635	112.092	95.7871	131.385	108.784	111.71	116.533	128.134	117.036	86.0332	121.148	138.425	109.915	120.774	155.1	126.865	107.418	164.252	171.588	176.196
Apoa2	ENSMUSG00000005681	1	3	11	3	8	6	6	8	4	10	0	17	11	2	2	7	4	4	2	2	0	0	2	0	1	4	6	1.00964	3.17212	12.0884	3.83148	11.4248	7.95981	5.40531	7.90057	7.02105	4.55393	0	14.0104	12.3795	2.07387	2.49018	8.22501	5.63847	4.34014	1.34083	1.47286	0
Pan2	ENSMUSG00000005682	699	731	697	459	511	448	829	697	443	1149	1405	692	338	610	435	584	502	533	856	1019	713	729	783	664	1061	910	1021	705.739	772.939	765.963	586.217	729.756	594.333	746.833	688.337	777.581	523.247	1119.23	570.304	380.388	632.532	541.614	686.201	707.627	578.324	573.876	750.423	730.394
Cs	ENSMUSG00000005683	6645	5629	5528	6463	5800	6333	9384	7769	4574	13741	8811	8062	5970	7085	6335	5629	4497	6062	7312	6956	5082	5666	5607	5379	6166	7210	7884	6709.07	5951.95	6074.96	8254.29	8282.95	8401.58	8453.9	7672.44	8028.57	6257.56	7018.87	6644.2	6718.7	7346.7	7887.65	6614.08	6339.04	6577.48	4902.08	5122.61	5205.98
Ampd3	ENSMUSG00000005686	0	1	0	0	0	1	0	0	0	4	3	4	2	0	0	0	0	4	237	219	179	84	91	71	189	226	211	0	1.05737	0	0	0	1.32664	0	0	0	1.82157	2.38981	3.29655	2.25082	0	0	0	0	4.34014	158.889	161.278	183.367
Bcas2	ENSMUSG00000005687	1175	1122	1254	983	777	1004	1347	1409	799	2958	691	1341	1069	1139	901	980	740	938	2625	2079	1741	1415	1411	1596	1934	2150	2140	1186.33	1186.37	1378.07	1255.45	1109.63	1331.94	1213.49	1391.49	1402.45	1347.05	550.453	1105.17	1203.06	1181.07	1121.83	1151.5	1043.12	1017.76	1759.84	1531.04	1783.47
Sh2d1a	ENSMUSG00000005696	758	520	735	487	372	509	763	947	443	4005	478	1659	1558	1471	1135	1101	795	1050	374	301	230	218	233	294	215	251	251	765.308	549.834	807.723	621.977	531.251	675.257	687.375	935.229	777.581	1823.85	380.776	1367.25	1753.39	1525.33	1413.18	1293.68	1120.64	1139.29	250.736	221.666	235.611
Ctcf	ENSMUSG00000005698	1391	1104	1254	877	458	630	1878	1317	733	3625	1860	1551	1131	998	637	1135	789	1041	2971	2582	1855	1260	1523	1581	2191	2230	2716	1404.41	1167.34	1378.07	1120.07	654.067	835.78	1691.86	1300.63	1286.61	1650.8	1481.68	1278.24	1272.84	1034.86	793.123	1333.63	1112.19	1129.52	1991.81	1901.47	1900.25
Pard6a	ENSMUSG00000005699	258	252	244	120	92	104	228	265	129	659	159	352	191	178	89	228	157	200	187	206	125	65	73	66	165	207	167	260.487	266.458	268.142	153.259	131.385	137.97	205.402	261.706	226.429	300.104	126.66	290.097	214.953	184.575	110.813	267.9	221.31	217.007	125.368	151.705	128.049
Agrp	ENSMUSG00000005705	4	3	4	6	9	4	8	16	9	16	11	11	5	3	8	2	5	6	18	8	8	13	6	11	8	15	14	4.03857	3.17212	4.39577	7.66296	12.8528	5.30654	7.20708	15.8011	15.7974	7.28629	8.76264	9.06552	5.62705	3.11081	9.96073	2.35	7.04808	6.51021	12.0675	5.89145	8.19517
Tfap4	ENSMUSG00000005718	12	3	14	7	0	11	7	16	7	21	11	10	0	5	5	7	2	5	46	52	15	20	27	33	55	66	80	12.1157	3.17212	15.3852	8.94012	0	14.593	6.30619	15.8011	12.2868	9.56326	8.76264	8.24139	0	5.18469	6.22545	8.22501	2.81923	5.42518	30.8391	38.2944	15.3659
Ranbp1	ENSMUSG00000005732	1704	1703	1656	2141	1697	2254	2185	2249	1127	4374	642	2521	1966	1914	1370	1185	946	1496	3916	3007	2240	3407	3638	3947	3488	3573	3794	1720.43	1800.71	1819.85	2734.4	2423.48	2990.24	1968.43	2221.05	1978.18	1991.89	511.419	2077.65	2212.56	1984.7	1705.77	1392.38	1333.5	1623.21	2625.35	2214.45	2294.65
Cd247	ENSMUSG00000005763	4945	4930	4402	5434	5289	5953	6051	6262	3372	11523	4658	6318	6126	6421	5738	5499	4027	4983	7204	6377	4756	4109	4220	4267	5369	5951	6157	4992.68	5212.85	4837.55	6940.09	7553.19	7897.46	5451.25	6184.17	5918.75	5247.49	3710.58	5206.91	6894.26	6658.17	7144.33	6461.33	5676.53	5406.73	4829.68	4696.22	4872.03
Rfx5	ENSMUSG00000005774	359	344	285	405	403	347	425	352	209	668	731	378	355	402	378	232	217	303	506	535	299	524	594	498	385	347	427	362.461	363.736	313.199	517.25	575.522	460.342	382.876	347.625	366.85	304.203	582.317	311.524	399.52	416.849	470.644	272.6	305.887	328.766	339.231	393.991	306.294
Psmb4	ENSMUSG00000005779	2091	1869	1986	2012	1780	2027	2501	2925	1436	5747	686	3106	3234	3069	2314	1969	1556	2266	3388	2571	2052	2908	3107	3321	2907	2995	2883	2111.16	1976.23	2182.5	2569.65	2542.01	2689.09	2253.11	2888.64	2520.56	2617.14	546.47	2559.77	3639.57	3182.36	2881.14	2313.58	2193.36	2458.69	2271.37	1893.36	2102.06
Mmp8	ENSMUSG00000005800	0	0	4	0	0	0	0	0	2	5	0	0	1	1	0	0	0	0	47	20	10	13	19	15	30	8	10	0	0	4.39577	0	0	0	0	0	3.51053	2.27697	0	0	1.12541	1.03694	0	0	0	0	31.5096	14.7286	10.244
Slc30a4	ENSMUSG00000005802	1791	1953	1711	2493	2683	2778	1925	2033	1251	2362	3086	1813	1621	1693	1711	1097	1136	1316	256	297	211	255	316	211	280	309	354	1808.27	2065.05	1880.29	3183.96	3831.58	3685.39	1734.2	2007.73	2195.83	1075.64	2458.32	1494.16	1824.29	1755.53	2130.35	1288.98	1601.32	1427.91	171.627	218.72	216.148
Sqor	ENSMUSG00000005803	53	45	24	32	29	18	50	25	13	326	128	194	183	163	184	164	153	224	143	82	77	80	52	67	127	148	138	53.511	47.5818	26.3746	40.8691	41.4147	23.8794	45.0442	24.6893	22.8184	148.458	101.965	159.883	205.95	169.021	229.097	192.7	215.671	243.048	95.8695	60.3874	78.8785
Bloc1s6	ENSMUSG00000005804	1405	1493	1281	852	916	945	1628	1667	799	2156	1358	1555	735	1080	868	902	755	1170	1150	1196	781	655	759	625	1035	1228	1276	1418.55	1578.66	1407.75	1088.14	1308.13	1253.67	1466.64	1646.28	1402.45	981.828	1081.79	1281.54	827.176	1119.89	1080.74	1059.85	1064.26	1269.49	770.979	880.772	800.053
Metap1	ENSMUSG00000005813	797	667	721	1079	1016	1290	966	1002	549	1451	889	986	937	1014	857	676	465	726	1276	1037	715	1310	1216	1145	1014	1234	1332	804.684	705.267	792.338	1378.06	1450.94	1711.36	870.254	989.546	963.639	660.775	708.18	812.601	1054.51	1051.45	1067.04	794.301	655.472	787.736	855.451	763.679	732.443
Gpr108	ENSMUSG00000005823	1874	1860	1625	1239	1193	1303	2166	1980	1045	4076	2180	2232	1674	2024	1721	1894	1584	1843	2534	2112	1624	1643	1849	1544	2152	2469	2610	1892.07	1966.71	1785.78	1582.4	1703.72	1728.61	1951.32	1955.39	1834.25	1856.18	1736.6	1839.48	1883.94	2098.76	2142.8	2225.45	2232.83	1999.72	1698.83	1555.34	1663.62
Tnfsf14	ENSMUSG00000005824	33	48	38	470	344	551	33	36	8	74	14	51	341	292	325	25	30	44	84	83	59	252	221	223	75	108	78	33.3182	50.7539	41.7598	600.266	491.264	730.976	29.7292	35.5525	14.0421	33.6991	11.1524	42.0311	383.765	302.786	404.654	29.375	42.2885	47.7416	56.315	61.1238	60.4394
Rsl1d1	ENSMUSG00000005846	2293	2522	2380	4340	2997	4585	3730	2987	1781	4554	1692	2309	3894	3402	2665	1906	1446	1953	3484	3376	2344	4712	5681	5641	3343	3766	4076	2315.11	2666.69	2615.48	5542.88	4280	6082.62	3360.3	2949.87	3126.12	2073.86	1347.85	1902.94	4382.35	3527.66	3318.17	2239.55	2038.31	2119.07	2335.73	2486.19	2401.18
Apc	ENSMUSG00000005871	893	944	889	663	632	598	1022	740	527	2633	2468	1270	1077	1031	988	1133	964	1261	1738	1685	1386	1583	1410	1364	1482	1294	1618	901.61	998.159	976.96	846.758	902.556	793.328	920.704	730.802	925.023	1199.05	1966.02	1046.66	1212.07	1069.08	1230.15	1331.28	1358.87	1368.23	1165.18	1240.89	1419.81
Reep5	ENSMUSG00000005873	3363	4212	3285	3021	3186	2852	4224	5502	2363	8555	1722	4696	3916	4199	3285	2741	2265	3491	3004	2243	1745	1844	2229	2202	2563	2590	2515	3395.42	4453.65	3610.03	3858.3	4549.91	3783.56	3805.34	5433.61	4147.69	3895.89	1371.75	3870.15	4407.1	4354.1	4090.12	3220.68	3192.78	3787.86	2013.93	1651.81	1787.57
Ergic3	ENSMUSG00000005881	1070	1210	1068	680	776	797	1053	1449	686	3780	989	2312	1569	1817	1464	1495	1222	1611	2579	2255	1523	1770	2008	2013	2035	2392	2259	1080.32	1279.42	1173.67	868.469	1108.2	1057.33	948.631	1430.99	1204.11	1721.39	787.841	1905.41	1765.77	1884.12	1822.81	1756.63	1722.55	1747.99	1729	1660.65	1560.15
Uqcc1	ENSMUSG00000005882	486	536	374	405	318	416	509	388	242	1025	587	614	522	547	434	519	415	536	1078	1032	675	918	1048	943	957	1040	1085	490.686	566.752	411.005	517.25	454.134	551.88	458.55	383.177	424.774	466.778	467.606	506.021	587.464	567.205	540.369	609.826	584.991	581.579	722.709	759.997	691.467
Spo11	ENSMUSG00000005883	40	37	41	9	6	7	66	40	37	450	493	262	106	125	57	195	173	145	35	27	18	3	1	16	10	25	37	40.3857	39.1228	45.0567	11.4944	8.56857	9.28645	59.4584	39.5028	64.9447	204.927	392.726	215.924	119.293	129.617	70.9702	229.125	243.864	157.33	23.4646	19.8836	18.4391
Ncoa2	ENSMUSG00000005886	1649	1486	1511	1039	898	803	1577	1004	794	3382	3342	1774	827	1026	1023	1397	1061	1275	2915	2984	2025	2807	2819	2494	2162	2156	2551	1664.9	1571.26	1660.5	1326.97	1282.43	1065.29	1420.69	991.521	1393.68	1540.14	2662.25	1462.02	930.714	1063.9	1273.73	1641.48	1495.6	1383.42	1954.26	2197.51	2074.4
Nr2c2	ENSMUSG00000005893	1351	1157	1255	543	576	531	1371	1222	853	3318	2487	1847	719	854	915	1317	1267	1348	2257	2080	1704	1079	1046	977	1758	2022	2161	1364.03	1223.38	1379.17	693.498	822.582	704.443	1235.11	1206.81	1497.24	1510.99	1981.15	1522.18	809.17	885.544	1139.26	1547.48	1785.98	1462.63	1513.13	1531.78	1745.57
Nr2c1	ENSMUSG00000005897	218	208	163	106	61	104	126	139	71	457	235	239	216	178	165	180	135	207	369	336	257	220	195	203	287	320	322	220.102	219.933	179.128	135.379	87.1138	137.97	113.511	137.272	124.624	208.115	187.202	196.969	243.088	184.575	205.44	211.5	190.298	224.602	247.384	247.441	263.27
Smpd4	ENSMUSG00000005899	443	439	484	349	264	302	686	486	299	836	647	550	226	392	307	301	355	458	1023	976	720	866	796	713	918	1120	1296	447.271	464.186	531.888	445.729	377.017	400.644	618.007	479.959	524.824	380.709	515.402	453.276	254.343	406.479	382.243	353.675	500.414	496.946	685.836	718.757	737.565
Pex1	ENSMUSG00000005907	263	285	290	353	317	320	239	245	81	517	446	312	185	224	248	188	197	265	560	526	353	458	523	414	466	480	621	265.536	301.351	318.693	450.838	452.706	424.523	215.311	241.955	142.176	235.438	355.285	257.131	208.201	232.274	308.783	220.9	277.694	287.534	375.433	387.363	361.612
Kctd20	ENSMUSG00000005936	2338	2240	2107	1248	1293	1263	2089	1793	1116	3700	3878	2570	1241	2003	1745	2284	1849	2106	2675	2692	1905	2110	2086	2092	2347	2756	3079	2360.54	2368.51	2315.47	1593.9	1846.53	1675.54	1881.95	1770.71	1958.87	1684.95	3089.23	2118.04	1396.63	2076.99	2172.68	2683.7	2606.38	2285.08	1793.36	1982.47	1951.47
Itgae	ENSMUSG00000005947	14	10	16	2	16	1	14	11	6	29	27	26	5	6	13	10	13	8	71	94	46	132	91	51	80	68	70	14.135	10.5737	17.5831	2.55432	22.8495	1.32664	12.6124	10.8633	10.5316	13.2064	21.5083	21.4276	5.62705	6.22162	16.1862	11.75	18.325	8.68028	47.5996	69.2245	47.1222
Ctns	ENSMUSG00000005949	450	521	402	83	110	71	307	360	182	631	472	430	167	197	164	325	292	385	417	333	255	161	130	115	296	314	388	454.339	550.891	441.775	106.004	157.09	94.1911	276.572	355.525	319.458	287.353	375.997	354.38	187.943	204.277	204.195	381.875	411.608	417.739	279.564	245.232	261.221
P2rx5	ENSMUSG00000005950	11	6	7	17	24	27	11	7	6	37	43	26	20	43	52	13	22	30	7	3	14	8	10	5	4	8	2	11.1061	6.34423	7.6926	21.7117	34.2743	35.8191	9.90973	6.91299	10.5316	16.8495	34.2539	21.4276	22.5082	44.5883	64.7447	15.275	31.0116	32.5511	4.69291	2.20929	14.3415
Shpk	ENSMUSG00000005951	162	124	170	62	57	41	236	244	107	349	267	186	78	97	55	188	144	160	410	356	269	196	182	183	379	428	428	163.562	131.114	186.82	79.184	81.4014	54.392	212.609	240.967	187.813	158.932	212.693	153.29	87.782	100.583	68.48	220.9	202.985	173.606	274.871	262.169	275.562
Tuft1	ENSMUSG00000005968	51	41	46	39	54	61	64	52	26	24	12	14	18	16	12	8	9	19	60	61	48	82	103	82	93	86	79	51.4917	43.3523	50.5514	49.8093	77.1171	80.9247	57.6566	51.3537	45.6368	10.9294	9.55924	11.5379	20.2574	16.591	14.9411	9.40001	12.6865	20.6157	40.225	44.9223	49.171
Rcn1	ENSMUSG00000005973	1505	1053	1238	1088	624	1003	1348	861	619	3661	1798	1417	1211	1178	913	1410	888	1029	5015	4782	3465	2797	2930	2664	4031	4558	4769	1519.51	1113.41	1360.49	1389.55	891.131	1330.62	1214.39	850.298	1086.51	1667.19	1432.29	1167.8	1362.87	1221.51	1136.77	1656.75	1251.74	1116.5	3362.14	3521.61	3549.53
Dnase1	ENSMUSG00000005980	14	11	9	4	8	10	29	4	14	22	10	10	4	2	0	16	5	4	29	56	38	41	25	14	41	58	56	14.135	11.6311	9.89049	5.10864	11.4248	13.2664	26.1256	3.95028	24.5737	10.0186	7.96603	8.24139	4.50164	2.07387	0	18.8	7.04808	4.34014	19.4421	41.2401	38.927
Trap1	ENSMUSG00000005981	1570	1274	1385	1299	1032	1292	1905	1442	882	2285	1623	1302	1003	997	919	932	759	988	2355	2299	1796	2050	1971	1824	2175	2317	2357	1585.14	1347.09	1522.04	1659.03	1473.79	1714.01	1716.18	1424.08	1548.14	1040.57	1292.89	1073.03	1128.79	1033.83	1144.24	1095.1	1069.9	1072.01	1578.83	1693.06	1839.82
Naa60	ENSMUSG00000005982	1447	1419	1358	1268	1189	1189	1727	1814	1021	3597	2244	1961	1389	1483	1457	1476	1195	1517	2146	2164	1742	1580	1584	1570	1829	1872	2160	1460.95	1500.41	1492.36	1619.44	1698	1577.37	1555.83	1791.45	1792.12	1638.05	1787.58	1616.14	1563.19	1537.78	1814.1	1734.3	1684.49	1646	1438.71	1593.64	1784.5
1700037C18Rik	ENSMUSG00000005983	100	97	88	57	93	80	130	129	53	177	77	108	86	65	50	59	55	102	118	121	57	84	86	63	91	85	118	100.964	102.565	96.707	72.7982	132.813	106.131	117.115	127.397	93.0289	80.6046	61.3385	89.007	96.7852	67.4009	62.2545	69.3251	77.5289	110.674	79.1091	89.1082	58.3906
Ankrd13d	ENSMUSG00000005986	213	151	139	106	116	98	125	85	49	379	267	279	149	243	162	139	150	200	158	149	115	30	32	22	64	95	113	215.054	159.663	152.753	135.379	165.659	130.01	112.611	83.9435	86.0079	172.594	212.693	229.935	167.686	251.976	201.705	163.325	211.442	217.007	105.926	109.728	117.806
Tpr	ENSMUSG00000006005	2353	2268	2144	1816	1567	1720	2959	2458	1366	8416	3380	3443	2946	2108	1578	2123	1641	2080	4586	3841	3184	2865	2390	2715	3286	3268	3502	2375.69	2398.12	2356.13	2319.32	2237.82	2281.81	2665.72	2427.45	2397.69	3832.59	2692.52	2837.51	3315.46	2185.86	1964.75	2494.53	2313.18	2256.87	3074.53	2828.63	3261.68
Odr4	ENSMUSG00000006010	663	681	578	392	342	379	625	749	353	1347	538	697	501	601	484	573	442	601	849	693	592	451	416	396	669	737	734	669.392	720.071	635.189	500.647	488.408	502.795	563.053	739.69	619.608	613.415	428.573	574.425	563.83	623.199	602.624	673.276	623.05	652.106	569.183	510.347	606.442
Prg4	ENSMUSG00000006014	2	2	3	5	4	3	4	4	5	21	11	5	5	6	6	9	7	7	2	8	5	6	7	9	1	6	5	2.01928	2.11474	3.29683	6.3858	5.71238	3.97991	3.60354	3.95028	8.77631	9.56326	8.76264	4.12069	5.62705	6.22162	7.47054	10.575	9.86731	7.59525	1.34083	5.89145	5.12198
Dhx34	ENSMUSG00000006019	263	248	242	134	82	93	333	208	135	681	680	430	198	177	209	237	230	280	1063	1033	908	585	591	531	1010	914	1118	265.536	262.228	265.944	171.14	117.104	123.377	299.994	205.415	236.96	310.123	541.69	354.38	222.831	183.538	260.224	278.475	324.212	303.81	712.652	760.733	930.151
Kptn	ENSMUSG00000006021	659	562	588	419	306	410	576	588	324	994	367	409	265	414	260	356	276	356	631	564	332	386	457	400	447	597	479	665.354	594.243	646.178	535.13	436.997	543.92	518.909	580.692	568.705	452.661	292.353	337.073	298.234	429.292	323.724	418.301	389.054	386.273	423.033	415.347	340.099
Napa	ENSMUSG00000006024	3727	4233	3512	3896	3750	4219	5150	5744	2830	9152	3590	5106	3763	4404	3935	3454	2726	3856	4560	4231	3431	4107	4215	4090	3915	4165	4497	3762.93	4475.86	3859.49	4975.82	5355.35	5597.07	4639.55	5672.61	4967.39	4167.76	2859.81	4208.05	4234.92	4566.67	4899.43	4058.45	3842.61	4183.9	3057.1	3115.84	3514.7
Sra1	ENSMUSG00000006050	2179	2496	2052	1981	2019	2019	2605	3188	1655	4833	563	2298	2425	2452	1943	1850	1255	1901	2110	1648	1384	1774	1847	2052	1687	1766	1724	2200.01	2639.2	2255.03	2530.06	2883.32	2678.48	2346.8	3148.38	2904.96	2200.91	448.488	1893.87	2729.12	2542.57	2419.21	2173.75	1769.07	2062.65	1414.58	1213.64	1417.76
Atp5g1	ENSMUSG00000006057	1072	1069	956	1212	1093	1086	1446	1544	837	2829	145	1537	1286	1323	891	843	695	1016	2506	1547	1148	1817	1884	2082	1960	1764	1830	1082.34	1130.33	1050.59	1547.92	1560.91	1440.73	1302.68	1524.81	1469.15	1288.31	115.508	1266.7	1447.28	1371.87	1109.38	990.526	979.683	1102.4	1680.06	1139.26	1176.01
Snf8	ENSMUSG00000006058	1271	1295	1241	1218	1128	1227	1658	1927	855	2694	536	1509	1313	1477	1161	1196	913	1264	1793	1441	914	1451	1555	1526	1440	1491	1625	1283.25	1369.3	1363.79	1555.58	1610.89	1627.78	1493.67	1903.05	1500.75	1226.83	426.979	1243.63	1477.66	1531.56	1445.55	1405.3	1286.98	1371.48	1202.06	1061.2	936.298
Tbcb	ENSMUSG00000006095	1049	1124	1066	721	790	764	1130	1415	647	2948	393	1850	1458	1776	1307	1434	1000	1431	2500	1916	1572	1588	1863	1880	2012	2212	2102	1059.11	1188.49	1171.47	920.833	1128.19	1013.55	1018	1397.41	1135.65	1342.5	313.065	1524.66	1640.85	1841.6	1627.33	1684.95	1409.62	1552.69	1676.04	1411	1610.35
Inpp5k	ENSMUSG00000006127	2314	2146	2215	1143	995	1064	2549	2170	1270	4934	2967	2474	1900	2011	1861	2814	2142	2649	2904	2924	2224	1438	1536	1308	2631	2798	3272	2336.31	2269.12	2434.16	1459.79	1420.95	1411.54	2296.35	2143.03	2229.18	2246.91	2363.52	2038.92	2138.28	2085.28	2317.11	3306.45	3019.4	2874.26	1946.89	2153.32	2278.26
Crkl	ENSMUSG00000006134	1475	1589	1329	1154	1248	1053	2020	1827	896	2462	1895	1565	1000	1105	963	996	867	1219	1797	1577	1276	1329	1436	1383	1502	1679	1827	1489.22	1680.16	1460.5	1473.84	1782.26	1396.95	1819.79	1804.29	1572.72	1121.18	1509.56	1289.78	1125.41	1145.82	1199.02	1170.3	1222.14	1322.66	1204.74	1161.35	1307.13
Eps8l1	ENSMUSG00000006154	43	33	42	26	14	13	46	21	14	84	72	29	17	41	29	49	19	47	30	43	41	27	35	16	23	29	50	43.4146	34.8933	46.1556	33.2062	19.9933	17.2463	41.4407	20.739	24.5737	38.253	57.3554	23.9	19.132	42.5144	36.1076	57.5751	26.7827	50.9967	20.1125	31.6665	42.0002
Clint1	ENSMUSG00000006169	3559	3277	3362	2572	2003	2551	3881	3028	1501	7310	5987	4310	3259	4118	2845	3095	2550	3297	8879	8676	4754	6306	7070	6764	6813	8278	9187	3593.31	3465.01	3694.65	3284.86	2860.47	3384.25	3496.33	2990.36	2634.65	3328.92	4769.26	3552.04	3667.71	4270.11	3542.28	3636.63	3594.52	3577.36	5952.63	6389.28	4869.98
Prss16	ENSMUSG00000006179	1109	1085	1018	662	628	656	1426	1413	808	1280	587	662	438	422	376	498	459	596	55	71	35	14	18	13	55	82	65	1119.69	1147.25	1118.72	845.48	896.843	870.273	1284.66	1395.44	1418.25	582.903	467.606	545.58	492.929	437.588	468.154	585.151	647.014	646.681	36.8729	52.2866	35.8539
Cdkal1	ENSMUSG00000006191	573	563	461	422	367	409	673	537	315	985	691	463	385	367	351	363	341	395	1047	879	595	681	700	591	844	904	932	578.525	595.301	506.613	538.962	524.111	542.594	606.295	530.325	552.908	448.562	550.453	381.576	433.283	380.556	437.027	426.526	480.679	428.589	701.926	647.323	609.516
Zbtb17	ENSMUSG00000006215	1045	991	931	1203	1106	1232	1325	1076	614	1799	1297	1027	986	1202	984	768	603	787	1124	1104	757	1291	1365	1161	1121	1103	1186	1055.08	1047.86	1023.12	1536.42	1579.47	1634.41	1193.67	1062.63	1077.73	819.252	1033.19	846.39	1109.65	1246.4	1225.17	902.401	849.999	853.923	753.548	813.02	775.468
Epor	ENSMUSG00000006235	0	6	8	0	9	11	5	7	4	16	5	1	4	14	6	2	4	6	10	2	2	0	4	2	0	6	3	0	6.34423	8.79154	0	12.8528	14.593	4.50442	6.91299	7.02105	7.28629	3.98302	0.824139	4.50164	14.5171	7.47054	2.35	5.63847	6.51021	6.70416	1.47286	2.04879
Ccdc159	ENSMUSG00000006241	24	11	12	7	19	10	7	6	7	70	37	42	27	40	33	20	32	41	8	3	4	9	16	12	4	10	1	24.2314	11.6311	13.1873	8.94012	27.1338	13.2664	6.30619	5.92542	12.2868	31.8775	29.4743	34.6138	30.3861	41.4775	41.088	23.5	45.1077	44.4864	5.36333	2.20929	4.09758
Mob1b	ENSMUSG00000006262	291	301	310	410	446	565	417	378	227	761	514	517	588	532	550	252	238	384	506	507	321	593	752	713	338	555	505	293.806	318.269	340.672	523.636	636.93	749.549	375.669	373.302	398.445	346.554	409.454	426.08	661.741	551.651	684.8	296.1	335.489	416.654	339.231	373.371	328.831
Atp6v1b2	ENSMUSG00000006273	2278	2707	2312	2038	2183	2326	3245	3463	1791	5228	3517	2901	2396	2338	2470	1984	1744	2133	2648	2615	1991	2084	2248	2117	2190	2346	2593	2299.96	2862.31	2540.76	2602.85	3117.53	3085.75	2923.37	3419.96	3143.68	2380.8	2801.65	2390.83	2696.48	2424.36	3075.37	2331.2	2458.37	2314.38	1775.26	1925.77	2039.57
Eps15l1	ENSMUSG00000006276	567	630	575	388	337	333	570	437	268	1118	931	635	528	479	581	510	498	519	880	803	635	604	639	638	681	676	863	572.467	666.145	631.892	495.538	481.268	441.77	513.504	431.568	470.41	509.129	741.638	523.328	594.216	496.693	723.398	599.251	701.989	563.133	589.966	591.354	650.491
Tep1	ENSMUSG00000006281	1753	1773	1602	1341	1091	968	1891	1549	1002	3225	3496	1824	835	1020	1010	1208	1053	1299	1701	1756	1275	1132	1051	970	1568	1393	1543	1769.9	1874.72	1760.51	1712.67	1558.05	1284.18	1703.57	1529.75	1758.77	1468.64	2784.93	1503.23	939.717	1057.68	1257.54	1419.4	1484.33	1409.46	1140.38	1293.17	1306.1
Ttc5	ENSMUSG00000006288	1237	1035	1022	552	575	617	1075	959	634	2979	1352	1708	1118	1276	1138	1535	1163	1440	2585	2351	1898	1227	1434	1339	1994	2103	2291	1248.93	1094.38	1123.12	704.993	821.154	818.534	968.451	947.08	1112.84	1356.62	1077.01	1407.63	1258.21	1323.13	1416.91	1803.63	1639.38	1562.45	1733.03	1731.35	1944.3
Osgep	ENSMUSG00000006289	608	525	507	565	456	541	713	756	365	1518	458	715	617	587	428	487	426	561	1824	1530	1298	1080	1129	1096	1490	1579	1704	613.862	555.12	557.164	721.596	651.211	717.71	642.331	746.603	640.671	691.287	364.844	589.259	694.378	608.682	532.899	572.226	600.497	608.705	1222.84	1126.74	1329.67
Aamp	ENSMUSG00000006299	2520	2172	2225	2341	2151	2434	2599	2706	1418	5972	2787	3733	2981	3590	3221	2614	1956	2942	5501	4601	3421	4795	5238	4764	4404	5155	5176	2544.3	2296.61	2445.15	2989.83	3071.83	3229.03	2341.4	2672.37	2488.96	2719.61	2220.13	3076.51	3354.85	3722.6	4010.44	3071.45	2757.21	3192.17	3687.96	3388.32	3504.46
Tmbim1	ENSMUSG00000006301	404	345	347	625	583	640	453	367	168	1525	976	1089	854	1017	905	589	473	780	460	434	345	465	437	426	400	465	527	407.895	364.793	381.333	798.225	832.579	849.046	408.101	362.438	294.884	694.474	777.485	897.487	961.1	1054.57	1126.81	692.076	666.749	846.328	308.391	319.611	353.417
Arpc2	ENSMUSG00000006304	24197	23155	22311	23741	20121	22692	31254	31386	16218	55000	15593	27067	26657	29082	22134	22675	16672	21318	29747	26286	20353	23843	25784	26642	25553	28001	28509	24430.3	24483.5	24518.5	30321.1	28734.7	30104	28156.2	30995.9	28466.8	25046.6	12421.4	22307	30000	30156.2	27558.8	26643.2	23501.1	23130.8	19942.9	19357.8	20849.5
Kmt2b	ENSMUSG00000006307	513	576	496	1762	1769	1394	843	739	493	1397	1207	568	758	594	620	415	399	386	680	686	548	452	484	413	454	515	510	517.946	609.046	545.076	2250.36	2526.3	1849.33	759.446	729.815	865.344	636.184	961.5	468.111	853.061	615.941	771.956	487.626	562.437	418.824	455.883	505.192	561.369
Zbtb32	ENSMUSG00000006310	11417	16393	11711	28160	30498	30047	14450	18907	8319	2456	1558	1853	2427	3139	3286	939	884	1623	23	40	31	12	55	46	37	22	35	11527.1	17333.5	12869.7	35964.8	43554	39861.4	13017.8	18672	14602	1118.45	1241.11	1527.13	2731.37	3254.95	4091.37	1103.33	1246.1	1761.01	15.4196	29.4572	31.7563
Upk1a	ENSMUSG00000006313	40	76	46	50	56	48	63	65	25	14	6	12	18	7	19	4	0	8	14	2	2	5	5	7	8	13	2	40.3857	80.3603	50.5514	63.858	79.9733	63.6785	56.7557	64.1921	43.8816	6.3755	4.77962	9.88966	20.2574	7.25856	23.6567	4.70001	0	8.68028	9.38583	1.47286	2.04879
Tmem147	ENSMUSG00000006315	1376	1387	1304	1369	1051	1230	1688	1758	934	3149	357	2014	1483	1935	1390	1259	1031	1301	1782	1463	925	1405	1530	1511	1437	1734	1659	1389.27	1466.58	1433.02	1748.43	1500.93	1631.76	1520.69	1736.15	1639.42	1434.03	284.387	1659.81	1668.98	2006.47	1730.68	1479.33	1453.31	1411.63	1194.68	1077.4	947.566
Rps9	ENSMUSG00000006333	7774	8306	7629	6358	6270	6297	9681	11394	5328	33862	1861	13336	13581	11982	6923	9303	6359	8509	15815	11103	7943	9908	10098	11339	11706	11908	11361	7848.95	8782.53	8383.84	8120.19	8954.15	8353.82	8721.46	11252.4	9352.04	15420.5	1482.48	10990.7	15284.2	12424.6	8619.76	10931	8963.75	9232.57	10602.6	8176.59	8136.78
Tfpt	ENSMUSG00000006335	189	199	169	86	86	89	189	194	109	434	101	233	255	211	168	166	146	214	383	274	222	209	292	232	301	358	308	190.822	210.417	185.721	109.836	122.816	118.071	170.267	191.589	191.324	197.641	80.457	192.024	286.979	218.794	209.175	195.05	205.804	232.198	256.769	201.782	227.416
Susd2	ENSMUSG00000006342	125	58	91	472	239	421	125	50	64	287	203	158	597	637	649	145	105	104	28	53	32	342	408	356	31	42	27	126.205	61.3276	100.004	602.82	341.315	558.513	112.611	49.3785	112.337	130.698	161.711	130.214	671.87	660.529	808.064	170.375	148.01	112.844	18.7717	39.0308	32.7807
Ggt5	ENSMUSG00000006344	23	7	18	13	2	8	11	12	12	211	108	93	45	54	43	74	83	71	88	106	66	44	48	56	79	79	129	23.2218	7.40161	19.781	16.6031	2.85619	10.6131	9.90973	11.8508	21.0632	96.0879	86.0332	76.6449	50.6434	55.9946	53.5389	86.9501	116.998	77.0375	58.9966	78.0617	67.6101
Ggt1	ENSMUSG00000006345	248	158	171	268	152	226	251	189	118	506	214	172	211	242	166	135	106	112	42	44	31	51	58	54	23	50	36	250.391	167.065	187.919	342.279	217.07	299.82	226.122	186.651	207.121	230.429	170.473	141.752	237.461	250.939	206.685	158.625	149.419	121.524	28.1575	32.403	31.7563
Crip2	ENSMUSG00000006356	96	123	135	144	129	184	110	184	84	546	136	509	218	408	400	193	231	416	202	198	132	129	107	132	190	220	177	96.9256	130.057	148.357	183.911	184.224	244.101	99.0973	181.713	147.442	248.645	108.338	419.487	245.339	423.07	498.036	226.775	325.621	451.375	135.424	145.813	135.22
Crip1	ENSMUSG00000006360	1617	1136	1479	1610	978	1106	2312	1690	816	6602	205	3084	2497	2339	1434	1289	898	1691	8519	5051	3040	3476	4106	4220	5514	6113	5274	1632.59	1201.17	1625.34	2056.23	1396.68	1467.26	2082.84	1668.99	1432.29	3006.51	163.304	2541.64	2810.15	2425.4	1785.46	1514.58	1265.84	1834.79	5711.28	3719.71	3114.16
Fbln1	ENSMUSG00000006369	10	7	6	18	8	4	9	2	2	431	148	232	147	181	154	131	133	135	213	213	161	194	194	183	178	265	242	10.0964	7.40161	6.59366	22.9889	11.4248	5.30654	8.10796	1.97514	3.51053	196.274	117.897	191.2	165.435	187.686	191.744	153.925	187.479	146.48	142.799	156.86	164.928
Pgrmc1	ENSMUSG00000006373	918	942	914	712	722	767	1106	1187	581	2434	1100	1389	1135	1255	1240	1139	901	1085	2438	2338	2096	1730	2044	1727	2518	2922	2829	926.851	996.045	1004.43	909.338	1031.08	1017.53	996.378	1172.25	1019.81	1108.43	876.264	1144.73	1277.34	1301.36	1543.91	1338.33	1270.06	1177.26	1634.47	1721.78	2147.13
Gcat	ENSMUSG00000006378	907	711	725	604	449	586	1013	698	449	1263	481	617	404	468	313	441	358	394	445	351	407	204	200	203	436	380	473	915.745	751.792	796.734	771.405	641.214	777.408	912.596	689.324	788.113	575.161	383.166	508.493	454.665	485.287	389.713	518.176	504.643	427.504	298.335	258.487	416.929
Elovl1	ENSMUSG00000006390	2826	3159	2594	2700	2306	2579	3156	3020	1744	4728	1890	3279	2904	3475	2874	2347	2030	2747	3131	2705	2170	2749	2908	2954	2525	2913	3019	2853.25	3340.24	2850.66	3448.33	3293.19	3421.39	2843.19	2982.46	3061.18	2153.1	1505.58	2702.35	3268.19	3603.36	3578.39	2757.73	2861.52	2980.59	2099.07	1992.05	2222.94
Med8	ENSMUSG00000006392	738	763	710	625	500	613	844	836	409	1916	501	893	997	917	599	637	553	676	1688	1354	992	1189	1286	1194	1300	1341	1470	745.115	806.775	780.249	798.225	714.047	813.227	760.346	825.609	717.902	872.533	399.098	735.956	1122.03	950.871	745.809	748.476	779.518	733.484	1131.66	997.128	1016.2
Hyi	ENSMUSG00000006395	106	50	84	56	54	39	91	118	44	209	28	132	65	81	56	62	64	93	274	215	159	92	104	86	207	205	173	107.022	52.8686	92.3112	71.521	77.1171	51.7388	81.9805	116.533	77.2316	95.1772	22.3049	108.786	73.1516	83.9919	69.7251	72.8501	90.2154	100.908	183.694	158.333	162.879
Cdc20	ENSMUSG00000006398	1214	494	820	543	216	413	1315	467	538	3205	1325	1543	785	955	742	1327	999	1222	2745	2354	2009	1417	1231	1337	2438	2562	3000	1225.7	522.342	901.133	693.498	308.468	547.9	1184.66	461.196	944.331	1459.53	1055.5	1271.65	883.447	990.275	923.857	1559.23	1408.21	1325.91	1840.29	1733.56	2058.01
Nectin4	ENSMUSG00000006411	16	2	7	5	1	0	9	2	2	26	9	34	11	12	4	4	4	33	10	7	3	6	2	5	4	14	1	16.1543	2.11474	7.6926	6.3858	1.42809	0	8.10796	1.97514	3.51053	11.8402	7.16943	28.0207	12.3795	12.4432	4.98036	4.70001	5.63847	35.8062	6.70416	5.15502	3.07319
Pfdn2	ENSMUSG00000006412	339	297	312	482	398	485	491	514	259	825	85	440	419	481	231	225	175	202	630	478	277	579	597	659	548	514	577	342.268	314.04	342.87	615.591	568.382	643.418	442.334	507.611	454.613	375.699	67.7113	362.621	471.547	498.767	287.616	264.375	246.683	219.177	422.362	352.014	283.758
Rnf114	ENSMUSG00000006418	4945	4825	4601	4456	4923	5106	4991	5480	2948	13326	7582	7427	6512	7758	6695	6022	4995	5923	5949	5775	4224	4078	4183	4106	4783	5468	5427	4992.68	5101.82	5056.24	5691.03	7030.51	6773.8	4496.31	5411.89	5174.51	6068.57	6039.85	6120.88	7328.67	8044.56	8335.88	7075.86	7041.03	6426.66	3988.31	4252.89	4327.05
Steep1	ENSMUSG00000006423	977	978	926	907	1056	979	1134	1221	606	1940	1506	1115	974	935	953	725	689	824	1244	1268	784	926	981	855	1054	1205	1469	986.42	1034.11	1017.62	1158.38	1508.07	1298.78	1021.6	1205.82	1063.69	883.463	1199.68	918.914	1096.15	969.536	1186.57	851.876	971.226	894.069	833.998	933.795	803.126
Srm	ENSMUSG00000006442	882	1003	985	3027	1779	2955	1245	1114	719	1817	498	1325	1317	1332	1102	564	433	763	2074	1776	1471	3579	3877	4194	2373	2453	2655	890.504	1060.54	1082.46	3865.97	2540.58	3920.21	1121.6	1100.15	1262.03	827.449	396.709	1091.98	1482.16	1381.2	1372.09	662.701	610.364	827.882	1390.44	1307.9	1506.89
Epha2	ENSMUSG00000006445	100	143	120	198	210	222	101	77	82	43	50	55	56	106	129	32	28	30	102	74	63	72	109	82	56	91	105	100.964	151.204	131.873	252.878	299.9	294.513	90.9893	76.0429	143.932	19.5819	39.8302	45.3276	63.0229	109.915	160.617	37.6	39.4693	32.5511	68.3825	54.4959	64.5369
Rbm14	ENSMUSG00000006456	775	668	597	764	567	810	911	605	448	1780	1360	984	610	631	613	552	435	600	1620	1687	1284	1041	1024	1033	1227	1464	1387	782.472	706.325	656.069	975.751	809.73	1074.57	820.706	597.48	786.358	810.6	1083.38	810.952	686.5	654.307	763.241	648.601	613.183	651.021	1086.07	1242.36	1315.32
Actn3	ENSMUSG00000006457	4	2	4	8	10	4	4	6	5	7	13	5	4	2	10	2	4	5	3	19	19	18	22	13	12	11	12	4.03857	2.11474	4.39577	10.2173	14.2809	5.30654	3.60354	5.92542	8.77631	3.18775	10.3558	4.12069	4.50164	2.07387	12.4509	2.35	5.63847	5.42518	2.01125	13.9922	19.4635
Zdhhc24	ENSMUSG00000006463	217	264	208	191	204	194	389	335	182	522	367	325	156	221	188	202	151	236	460	371	214	178	240	162	285	341	322	219.092	279.146	228.58	243.938	291.331	257.367	350.444	330.836	319.458	237.715	292.353	267.845	175.564	229.163	234.077	237.35	212.852	256.068	308.391	273.216	219.221
Bbs1	ENSMUSG00000006464	24	33	16	11	17	4	26	6	13	54	68	25	40	59	36	82	77	52	19	40	22	14	28	9	44	33	18	24.2314	34.8933	17.5831	14.0488	24.2776	5.30654	23.423	5.92542	22.8184	24.5912	54.169	20.6035	45.0164	61.1793	44.8233	96.3501	108.54	56.4218	12.7379	29.4572	22.5367
Ndor1	ENSMUSG00000006471	1085	1155	1062	1124	907	1041	1594	1282	695	1873	1631	1067	563	629	540	984	687	923	2023	1974	1385	1944	1827	1726	1904	2023	2341	1095.46	1221.27	1167.08	1435.53	1295.28	1381.03	1436.01	1266.07	1219.91	852.951	1299.26	879.356	633.606	652.234	672.349	1156.2	968.406	1001.49	1356.25	1453.71	1418.79
Nsmf	ENSMUSG00000006476	221	195	156	416	364	377	367	373	206	374	452	288	201	419	332	221	211	232	480	511	236	455	434	415	386	457	557	223.131	206.188	171.435	531.299	519.826	500.141	330.625	368.364	361.584	170.317	360.065	237.352	226.207	434.477	413.37	259.675	297.429	251.728	321.8	376.316	241.757
Pdk1	ENSMUSG00000006494	2342	1877	2008	1145	807	942	2331	1440	947	2985	2461	1663	1145	1336	978	1820	1604	1702	4395	4292	2778	2790	2689	2547	4818	5190	5718	2364.58	1984.69	2206.68	1462.35	1152.47	1249.69	2099.96	1422.1	1662.23	1359.35	1960.44	1370.54	1288.59	1385.35	1217.7	2138.5	2261.02	1846.73	2946.48	3160.76	2845.77
Ptbp1	ENSMUSG00000006498	5846	5765	5471	6901	6035	6880	9202	7718	4754	11634	8173	7040	4599	5720	5300	4604	3837	4976	7937	7424	5745	6835	7025	6610	7274	7803	8173	5902.36	6095.75	6012.32	8813.69	8618.55	9127.25	8289.94	7622.07	8344.52	5298.04	6510.64	5801.94	5175.76	5931.28	6598.98	5409.71	5408.7	5399.14	5321.09	5467.26	5885.15
Mvd	ENSMUSG00000006517	1930	2078	1803	1403	1132	1324	2673	2365	1298	3598	1590	1735	1570	1733	1158	1328	1098	1450	351	279	240	401	394	349	298	270	298	1948.61	2197.22	1981.39	1791.86	1616.6	1756.46	2408.06	2335.6	2278.33	1638.5	1266.6	1429.88	1766.89	1797.01	1441.82	1560.4	1547.76	1573.3	235.316	205.464	245.855
Cyba	ENSMUSG00000006519	5575	6194	5207	4891	5077	4873	6838	8849	3237	14945	1116	9319	7759	9436	5822	5130	3941	6052	3956	2723	1792	3938	4666	4697	2950	3328	3056	5628.75	6549.36	5722.2	6246.59	7250.44	6464.69	6160.25	8739.01	5681.79	6805.85	889.009	7680.15	8732.05	9784.54	7248.92	6027.76	5555.3	6566.63	2652.17	2005.3	1835.72
Stimate	ENSMUSG00000006526	395	301	323	430	519	488	380	436	239	1459	952	821	1075	1268	1181	708	654	787	487	502	388	306	306	270	463	660	670	398.808	318.269	354.959	549.179	741.181	647.398	342.336	430.581	419.508	664.419	758.367	676.618	1209.82	1314.84	1470.45	831.901	921.889	853.923	326.493	369.688	397.466
Sfmbt1	ENSMUSG00000006527	297	431	294	328	373	363	357	388	249	701	678	589	432	561	538	360	362	571	746	710	497	1775	1684	1508	758	761	703	299.864	455.727	323.089	418.909	532.679	481.569	321.616	383.177	437.06	319.231	540.097	485.418	486.177	581.722	669.859	423.001	510.281	619.555	500.131	522.866	509.125
Prkag3	ENSMUSG00000006542	10	6	0	0	2	0	4	4	2	65	38	21	21	28	5	36	26	17	1	1	1	0	0	0	2	0	0	10.0964	6.34423	0	0	2.85619	0	3.60354	3.95028	3.51053	29.6006	30.2709	17.3069	23.6336	29.0342	6.22545	42.3001	36.65	18.4456	0.670416	0.736431	1.0244
Atp7b	ENSMUSG00000006567	4	11	0	1	0	0	2	2	0	4	2	4	2	6	2	0	2	1	7	7	2	8	5	13	11	11	1	4.03857	11.6311	0	1.27716	0	0	1.80177	1.97514	0	1.82157	1.59321	3.29655	2.25082	6.22162	2.49018	0	2.81923	1.08504	4.69291	5.15502	2.04879
Rundc3a	ENSMUSG00000006575	34	15	18	18	13	15	35	29	40	436	224	184	131	152	110	179	70	132	111	103	54	75	59	59	98	133	123	34.3278	15.8606	19.781	22.9889	18.5652	19.8995	31.531	28.6395	70.2105	198.551	178.439	151.641	147.429	157.614	136.96	210.325	98.6731	143.225	74.4162	75.8524	55.3174
Cdt1	ENSMUSG00000006585	523	345	403	404	342	410	498	403	262	847	484	458	203	289	248	256	198	302	967	938	636	483	394	404	1069	1149	1191	528.042	364.793	442.874	515.973	488.408	543.92	448.64	397.991	459.879	385.718	385.556	377.455	228.458	299.675	308.783	300.8	279.104	327.681	648.292	690.772	651.516
Snai3	ENSMUSG00000006587	888	1176	877	546	645	670	766	872	496	634	287	310	210	199	183	190	201	253	53	61	80	20	18	13	45	37	41	896.562	1243.47	963.773	697.33	921.121	888.846	690.077	861.162	870.61	288.719	228.625	255.483	236.336	206.351	227.852	223.25	283.333	274.514	35.5321	44.9223	81.9517
Aprt	ENSMUSG00000006589	1559	1566	1618	1850	1634	1818	1790	2079	1123	4430	424	2849	2198	2485	2085	1587	1269	2038	2490	1961	1428	1865	2054	2161	2110	2013	1985	1574.03	1655.85	1778.09	2362.75	2333.51	2411.82	1612.58	2053.16	1971.16	2017.39	337.76	2347.97	2473.65	2576.79	2596.01	1864.73	1788.8	2211.3	1669.34	1444.14	1462.84
Gtf2h1	ENSMUSG00000006599	1221	1292	1211	1339	1197	1461	1696	1659	840	2822	1859	1664	1666	1597	1457	1226	1089	1382	2060	2042	1587	2178	2315	2197	1759	2040	2141	1232.77	1366.13	1330.82	1710.12	1709.43	1938.21	1527.9	1638.38	1474.42	1285.12	1480.89	1371.37	1874.93	1655.99	1814.1	1440.55	1535.07	1499.52	1381.06	1503.79	1625.72
Hfe	ENSMUSG00000006611	5	5	1	7	5	8	11	4	14	17	8	15	8	10	16	15	19	23	32	26	13	14	2	17	13	22	19	5.04821	5.28686	1.09894	8.94012	7.14047	10.6131	9.90973	3.95028	24.5737	7.74168	6.37283	12.3621	9.00328	10.3694	19.9215	17.625	26.7827	24.9558	21.4533	19.1472	13.3171
Abhd1	ENSMUSG00000006638	3	3	8	8	4	1	5	2	2	13	2	8	3	0	2	3	2	8	10	14	10	9	6	5	12	7	15	3.02892	3.17212	8.79154	10.2173	5.71238	1.32664	4.50442	1.97514	3.51053	5.92011	1.59321	6.59311	3.37623	0	2.49018	3.525	2.81923	8.68028	6.70416	10.31	10.244
Slc5a6	ENSMUSG00000006641	90	61	59	87	56	82	70	41	40	81	80	51	45	43	22	52	58	66	341	358	301	317	291	295	390	319	409	90.8677	64.4997	64.8376	111.113	79.9733	108.784	63.0619	40.4904	70.2105	36.8868	63.7283	42.0311	50.6434	44.5883	27.392	61.1001	81.7577	71.6123	228.612	263.642	308.343
Aplp1	ENSMUSG00000006651	135	162	126	130	179	197	164	168	73	732	496	476	361	434	489	355	248	392	541	492	337	417	488	487	405	481	485	136.302	171.294	138.467	166.031	255.629	261.347	147.745	165.912	128.134	333.348	395.115	392.29	406.273	450.031	608.849	417.125	349.585	425.334	362.695	362.324	345.221
Qrich1	ENSMUSG00000006673	3534	3686	3406	3803	3167	3359	4896	3950	2491	7161	6518	4190	3491	3689	3805	3584	2860	3529	4993	4713	3746	4771	5102	4479	4576	5242	5209	3568.07	3897.47	3743	4857.04	4522.77	4456.17	4410.73	3900.9	4372.36	3261.07	5192.26	3453.14	3928.81	3825.26	4737.57	4211.21	4031.5	3829.09	3347.39	3470.8	3837.39
P4htm	ENSMUSG00000006675	136	83	129	73	68	69	112	101	65	255	122	153	100	94	78	130	113	160	132	74	69	52	51	54	127	99	112	137.311	87.7619	141.764	93.2327	97.1104	91.5378	100.899	99.7446	114.092	116.125	97.1856	126.093	112.541	97.4721	97.1171	152.75	159.287	173.606	88.4949	54.4959	70.6833
Usp19	ENSMUSG00000006676	3422	3541	2963	2266	2322	1999	3817	2988	1678	5447	6951	3631	1723	2674	2369	2596	2036	2805	3923	4069	2751	3781	3232	2918	3251	3213	3753	3454.99	3744.16	3256.17	2894.05	3316.04	2651.94	3438.68	2950.86	2945.33	2480.53	5537.19	2992.45	1939.08	2772.77	2949.62	3050.3	2869.98	3043.52	2630.04	2996.54	2818.11
Pola1	ENSMUSG00000006678	494	240	372	336	175	198	495	268	214	719	667	508	144	252	241	235	186	323	1335	1326	782	743	886	743	1273	1195	1332	498.763	253.769	408.807	429.126	249.917	262.674	445.938	264.669	375.626	327.428	531.335	418.662	162.059	261.308	300.067	276.125	262.189	350.466	895.006	976.508	801.078
Cdc42	ENSMUSG00000006699	22637	22807	22089	20819	19732	22535	32327	33518	17638	54475	22487	28241	26937	26762	22568	19071	16016	21521	29233	26001	20669	21296	23698	22392	24102	27288	28334	22855.3	24115.5	24274.5	26589.2	28179.2	29895.7	29122.9	33101.4	30959.3	24807.5	17913.2	23274.5	30315.2	27750.5	28099.2	22408.5	22576.4	23351	19598.3	19147.9	21173.2
Pknox1	ENSMUSG00000006705	1611	1537	1496	1326	1191	1396	1714	1296	833	2915	2161	1416	1378	1522	1226	1242	942	1088	1782	2019	1299	1390	1638	1604	1421	1784	1913	1626.53	1625.18	1644.02	1693.52	1700.86	1851.98	1544.12	1279.89	1462.13	1327.47	1721.46	1166.98	1550.81	1578.22	1526.48	1459.35	1327.86	1180.52	1194.68	1486.85	1330.69
Gmnn	ENSMUSG00000006715	531	396	497	143	80	128	502	350	245	1517	294	872	336	423	272	510	382	573	1381	974	799	423	476	511	1292	1303	1394	536.12	418.719	546.175	182.634	114.248	169.809	452.244	345.65	430.039	690.831	234.201	718.649	378.138	438.624	338.665	599.251	538.473	621.725	925.845	717.284	818.492
Acot13	ENSMUSG00000006717	487	420	470	402	263	310	677	638	335	1524	73	524	559	473	279	496	292	429	640	466	371	250	243	328	528	537	532	491.695	444.096	516.503	513.419	375.589	411.257	609.899	630.07	588.013	694.019	58.1521	431.849	629.104	490.471	347.38	582.801	411.608	465.48	429.066	343.177	380.051
Zfp184	ENSMUSG00000006720	11	6	7	8	4	0	4	2	2	17	10	8	8	2	10	2	0	4	1	2	0	0	2	0	0	0	4	11.1061	6.34423	7.6926	10.2173	5.71238	0	3.60354	1.97514	3.51053	7.74168	7.96603	6.59311	9.00328	2.07387	12.4509	2.35	0	4.34014	0.670416	1.47286	0
Cdk4	ENSMUSG00000006728	3225	2579	2649	2776	2103	2874	3667	3167	2016	7052	2226	4006	2691	2884	2480	2579	2138	2871	6571	5717	4711	4368	4444	4587	5889	6210	6346	3256.09	2726.96	2911.1	3545.4	3003.28	3812.75	3303.54	3127.64	3538.61	3211.43	1773.24	3301.5	3028.48	2990.53	3087.83	3030.33	3013.76	3115.14	4405.31	4210.18	4825.93
B4galnt1	ENSMUSG00000006731	8648	9305	7984	11051	10312	11715	11395	11005	5147	15919	10221	9445	10695	11381	9563	6663	5019	7139	5664	5176	3812	5259	5733	4808	4442	5320	5448	8731.38	9838.85	8773.96	14113.9	14726.5	15541.5	10265.6	10868.2	9034.34	7249.4	8142.08	7783.99	12036.3	11801.4	11906.8	7829.03	7074.86	7746.07	3797.24	3811.77	3905
Mettl1	ENSMUSG00000006732	99	76	88	194	144	191	134	68	68	157	31	102	94	97	65	54	36	63	306	270	234	390	407	337	272	292	329	99.9545	80.3603	96.707	247.769	205.646	253.387	120.719	67.1548	119.358	71.4967	24.6947	84.0621	105.789	100.583	80.9309	63.4501	50.7462	68.3572	205.147	198.836	239.709
Tspan31	ENSMUSG00000006736	4033	4580	3747	3009	3300	3284	4499	5743	2558	4916	2180	3669	1768	3262	1899	2521	2209	3028	1646	1607	1011	1292	1331	1301	1530	1720	1762	4071.88	4842.77	4117.74	3842.98	4712.71	4356.67	4053.08	5671.62	4489.96	2238.71	1736.6	3023.76	1989.72	3382.49	2364.43	2962.18	3113.84	3285.49	1103.51	1183.44	1035.66
Kif5b	ENSMUSG00000006740	4271	4453	4192	4098	3465	3860	5017	4542	2481	9761	4571	5302	5544	5257	3986	3488	3064	3765	5391	5296	3522	5126	5144	5035	4336	4224	4791	4312.18	4708.48	4606.77	5233.8	4948.35	5120.81	4519.74	4485.55	4354.81	4445.09	3641.27	4369.58	6239.27	5451.18	4962.93	4098.4	4319.06	4085.16	3614.21	3900.14	3607.92
Saal1	ENSMUSG00000006763	441	286	287	254	208	204	386	337	199	762	374	409	249	219	201	290	215	277	786	523	400	330	371	360	560	623	613	445.252	302.408	315.397	324.399	297.044	270.634	347.741	332.811	349.297	347.01	297.93	337.073	280.227	227.089	250.263	340.75	303.068	300.555	526.947	385.153	409.758
Cnp	ENSMUSG00000006782	8754	10575	8492	4133	5132	4889	8516	10310	4877	11228	7433	8501	3985	5619	5512	5497	4594	6766	4480	3900	2971	2114	2169	1982	3794	4623	4641	8838.4	11181.7	9332.22	5278.51	7328.98	6485.92	7671.93	10181.9	8560.42	5113.15	5921.15	7006	4484.76	5826.55	6862.94	6458.98	6475.78	7341.35	3003.46	2872.08	3043.48
Odad4	ENSMUSG00000006784	25	15	22	40	29	28	35	32	15	45	30	35	29	27	21	19	12	17	27	28	7	28	31	26	20	23	14	25.241	15.8606	24.1767	51.0864	41.4147	37.1458	31.531	31.6023	26.3289	20.4927	23.8981	28.8448	32.6369	27.9973	26.1469	22.325	16.9154	18.4456	18.1012	20.6201	7.17077
Sulf2	ENSMUSG00000006800	793	1779	840	524	1104	596	985	1727	466	1584	1574	1067	622	901	829	918	896	1021	72	111	54	70	94	55	75	74	73	800.646	1881.07	923.112	669.232	1576.62	790.675	887.371	1705.53	817.952	721.343	1253.85	879.356	700.005	934.28	1032.18	1078.65	1263.02	1107.82	48.27	81.7439	55.3174
Sod2	ENSMUSG00000006818	1593	1504	1614	2008	1644	1953	1865	1872	1082	4674	1111	2577	2267	2255	1768	1474	1083	1717	2324	1943	1539	2058	2191	2348	2052	2215	2287	1608.36	1590.29	1773.69	2564.54	2347.79	2590.92	1680.15	1848.73	1899.19	2128.51	885.026	2123.8	2551.3	2338.29	2201.32	1731.95	1526.61	1863.01	1558.05	1430.89	1576.55
Tmco6	ENSMUSG00000006850	309	315	287	138	89	125	348	288	171	1072	555	725	194	294	237	353	306	311	500	473	285	99	174	144	308	365	425	311.979	333.072	315.397	176.248	127.1	165.829	313.508	284.42	300.15	488.181	442.115	597.5	218.329	304.86	295.087	414.775	431.343	337.446	335.208	348.332	291.953
Stambp	ENSMUSG00000006906	647	659	607	430	333	453	671	639	359	1758	863	1020	789	897	778	706	534	762	878	791	644	626	739	741	676	837	910	653.238	696.808	667.058	549.179	475.555	600.966	604.493	631.058	630.139	800.581	687.469	840.621	887.948	930.133	968.681	829.551	752.735	826.797	588.625	582.517	659.711
Ezh1	ENSMUSG00000006920	2570	2660	2484	645	761	656	2027	2208	1013	5901	4020	3368	1011	1484	1041	2019	1725	2163	3195	3462	1917	1528	1544	1397	2403	2632	3032	2594.78	2812.61	2729.77	823.769	1086.78	870.273	1826.09	2180.56	1778.08	2687.27	3202.35	2775.7	1137.79	1538.81	1296.14	2372.33	2431.59	2346.93	2141.98	2549.52	1963.77
Hap1	ENSMUSG00000006930	0	0	2	0	0	2	0	4	0	8	0	9	0	2	0	2	0	4	49	30	16	10	3	3	34	15	25	0	0	2.19789	0	0	2.65327	0	3.95028	0	3.64314	0	7.41725	0	2.07387	0	2.35	0	4.34014	32.8504	22.0929	16.3903
P3h4	ENSMUSG00000006931	54	57	64	17	16	26	42	75	26	4	0	0	2	1	0	0	0	0	2	1	2	0	5	0	0	2	2	54.5206	60.2702	70.3323	21.7117	22.8495	34.4925	37.8371	74.0678	45.6368	1.82157	0	0	2.25082	1.03694	0	0	0	0	1.34083	0.736431	2.04879
Ctnnb1	ENSMUSG00000006932	5195	4740	4274	3610	3890	3913	6160	5743	2882	7792	7903	5157	3061	3676	3149	3686	3323	3841	6008	5888	4268	5622	5187	5192	5295	5815	6292	5245.09	5011.94	4696.88	4610.55	5555.29	5191.12	5549.45	5671.62	5058.67	3548.42	6295.56	4250.08	3444.88	3811.78	3920.79	4331.06	4684.16	4167.62	4027.86	4336.11	4372.12
Eif1b	ENSMUSG00000006941	493	566	451	346	316	285	511	557	343	1442	156	604	698	595	367	588	357	459	1339	1024	967	969	1091	1086	1138	1192	1182	497.753	598.473	495.623	441.898	451.278	378.091	460.352	550.077	602.055	656.677	124.27	497.78	785.536	616.978	456.948	690.901	503.233	498.031	897.687	754.105	990.591
Psmd2	ENSMUSG00000006998	6637	6646	5781	6763	5873	6623	8676	8392	4411	13146	10542	8774	6039	7339	7606	6262	5004	7184	8509	8500	6210	9008	9395	9038	8254	9485	9832	6700.99	7027.3	6352.99	8637.44	8387.2	8786.3	7816.07	8287.69	7742.46	5986.6	8397.79	7230.99	6796.35	7610.08	9470.16	7357.86	7053.72	7794.89	5704.57	6259.66	6361.5
Syngr3	ENSMUSG00000007021	282	175	223	165	143	250	246	196	110	963	560	665	466	656	613	524	385	470	30	16	34	26	21	28	14	17	24	284.719	185.04	245.064	210.732	204.218	331.659	221.618	193.564	193.079	438.544	446.098	548.052	524.441	680.231	763.241	615.701	542.702	509.967	20.1125	11.7829	34.8295
Vars	ENSMUSG00000007029	5868	4703	5054	6023	4000	4960	8103	5369	3213	12942	13569	6950	4918	5384	5103	5810	4219	5150	11533	10602	8754	10967	11240	10203	10216	11274	12580	5924.58	4972.82	5554.06	7692.34	5712.38	6580.11	7299.87	5302.27	5639.66	5893.7	10809.1	5727.76	5534.76	5582.87	6353.7	6826.76	5947.17	5587.93	7731.91	7807.64	8967.56
Vwa7	ENSMUSG00000007030	2	2	9	3	4	2	12	14	2	9	12	10	2	0	0	0	6	3	1	1	0	0	2	3	3	2	2	2.01928	2.11474	9.89049	3.83148	5.71238	2.65327	10.8106	13.826	3.51053	4.09854	9.55924	8.24139	2.25082	0	0	0	8.4577	3.25511	0.670416	0.736431	0
Msh5	ENSMUSG00000007035	158	86	106	67	35	42	169	78	43	135	81	85	48	49	60	60	70	71	51	46	42	48	29	40	64	57	92	159.523	90.934	116.488	85.5698	49.9833	55.7187	152.249	77.0305	75.4763	61.4781	64.5249	70.0518	54.0197	50.8099	74.7054	70.5001	98.6731	77.0375	34.1912	33.8758	43.0246
Abhd16a	ENSMUSG00000007036	1468	1769	1350	1108	1059	1085	1445	1512	857	2047	1122	1307	1123	1610	1290	1418	971	1365	2013	2012	1374	1644	1951	1692	1988	2164	2203	1482.15	1870.49	1483.57	1415.09	1512.35	1439.4	1301.78	1493.21	1504.26	932.19	893.789	1077.15	1263.84	1669.47	1606.17	1666.15	1368.74	1481.07	1349.55	1481.7	1407.52
Neu1	ENSMUSG00000007038	1064	818	921	527	485	593	1060	977	557	2071	1125	1098	562	667	485	811	595	780	1188	1169	807	697	731	633	1029	1154	1287	1074.26	864.931	1012.13	673.064	692.626	786.695	954.937	964.857	977.681	943.119	896.179	904.904	632.48	691.637	603.869	952.926	838.722	846.328	796.454	860.888	826.687
Ddah2	ENSMUSG00000007039	67	40	43	68	43	58	101	57	44	239	57	53	132	91	45	83	73	51	32	30	21	27	27	31	25	35	35	67.646	42.2949	47.2545	86.8469	61.4081	76.9448	90.9893	56.2915	77.2316	108.839	45.4064	43.6793	148.554	94.3613	56.0291	97.5251	102.902	55.3368	21.4533	22.0929	21.5123
Clic1	ENSMUSG00000007041	15589	14624	12719	13107	12286	13752	16981	18789	9121	32310	5640	18303	15685	19175	13943	13359	9834	14429	16417	12567	9331	10903	12197	12022	13097	14956	14568	15739.3	15463	13977.5	16739.7	17545.6	18243.9	15297.9	18555.5	16009.8	14713.8	4492.84	15084.2	17652.1	19883.3	17360.3	15696.8	13862.2	15656	11006.2	9254.73	9558.64
Lsm2	ENSMUSG00000007050	369	279	372	302	187	206	411	321	175	782	146	462	303	293	160	229	162	257	1241	791	519	606	557	648	856	921	920	372.558	295.007	408.807	385.703	267.054	273.287	370.263	317.01	307.171	356.117	116.304	380.752	340.999	303.823	199.215	269.075	228.358	278.854	831.987	582.517	531.661
Pole	ENSMUSG00000007080	548	302	295	365	190	266	676	274	231	963	1427	513	205	217	327	361	366	421	1282	1390	1084	759	716	654	1529	1304	1581	553.283	319.326	324.188	466.164	271.338	352.885	608.998	270.594	405.466	438.544	1136.75	422.783	230.709	225.015	407.145	424.176	515.92	456.8	859.474	1023.64	1110.45
Stx1a	ENSMUSG00000007207	85	64	78	38	27	49	84	50	40	234	143	165	91	71	54	82	74	98	145	117	114	37	31	17	75	110	88	85.8195	67.6718	85.7175	48.5321	38.5585	65.0051	75.6743	49.3785	70.2105	106.562	113.914	135.983	102.412	73.6225	67.2349	96.3501	104.312	106.333	97.2104	86.1624	116.781
Zfp775	ENSMUSG00000007216	421	315	292	223	196	213	403	401	235	837	453	326	229	221	180	289	177	259	294	272	248	127	150	170	222	294	271	425.059	333.072	320.891	284.807	279.907	282.573	363.056	396.016	412.487	381.164	360.861	268.669	257.719	229.163	224.116	339.575	249.502	281.024	197.102	200.309	254.05
Mrpl49	ENSMUSG00000007338	540	509	459	213	222	275	443	548	293	1118	320	768	421	390	370	534	387	548	1095	947	730	770	733	737	848	982	1145	545.206	538.203	504.415	272.035	317.037	364.825	399.092	541.189	514.292	509.129	254.913	632.938	473.797	404.406	460.684	627.451	545.522	594.599	734.106	697.4	747.809
Dennd2c	ENSMUSG00000007379	187	279	252	205	236	248	241	193	159	426	810	482	148	301	261	274	340	447	443	437	332	209	222	169	373	401	505	188.803	295.007	276.934	261.818	337.03	329.006	217.113	190.601	279.087	193.997	645.249	397.235	166.561	312.118	324.969	321.95	479.27	485.011	296.994	321.82	340.099
Mark3	ENSMUSG00000007411	2007	2046	1967	1973	1531	1801	2655	2293	1077	4481	3287	2478	2297	2502	2019	2212	1596	1816	2455	2698	1768	2443	2535	2336	2039	2357	2571	2026.35	2163.38	2161.62	2519.84	2186.41	2389.27	2391.85	2264.5	1890.42	2040.62	2618.44	2042.22	2585.07	2594.42	2513.84	2599.1	2249.75	1970.42	1645.87	1986.89	1811.13
Gatad1	ENSMUSG00000007415	602	606	661	528	420	448	741	885	429	2233	567	1042	926	959	734	738	629	692	1021	908	627	727	826	922	804	895	938	607.804	640.768	726.401	674.341	599.8	594.333	667.555	874	753.008	1016.89	451.674	858.752	1042.13	994.423	913.897	867.151	886.649	750.844	684.495	668.679	642.296
M6pr	ENSMUSG00000007458	7442	8245	6933	12050	12674	13361	9865	11071	5809	11551	8124	9065	8752	11079	10817	5652	5156	6660	6329	6211	3716	8330	9277	8665	5620	6884	6723	7513.75	8718.03	7618.97	15389.8	18099.7	17725.2	8887.22	10933.4	10196.3	5260.25	6471.61	7470.82	9849.59	11488.2	13468.1	6641.11	7267.98	7226.33	4243.06	4573.97	3806.66
Lrrc8a	ENSMUSG00000007476	84	55	74	34	23	16	76	52	19	146	35	61	71	53	57	66	52	46	94	67	46	42	52	56	74	74	67	84.8099	58.1555	81.3218	43.4235	32.8462	21.2262	68.4672	51.3537	33.35	66.4874	27.8811	50.2725	79.9041	54.9577	70.9702	77.5501	73.3	49.9116	63.0191	49.3409	47.1222
Ppp2r1a	ENSMUSG00000007564	4453	4066	3860	4774	4117	4665	6299	5546	3026	9693	5453	5325	4571	5586	4959	4460	3416	4584	7909	7320	5675	7930	8037	7290	6920	7953	8006	4495.93	4299.28	4241.92	6097.17	5879.46	6188.75	5674.67	5477.07	5311.42	4414.13	4343.88	4388.54	5144.25	5792.33	6174.4	5240.51	4815.25	4973.8	5302.32	5390.68	5813.45
Fance	ENSMUSG00000007570	371	356	290	330	274	295	335	396	223	602	364	374	240	293	225	340	227	297	486	407	293	239	234	293	395	593	441	374.577	376.425	318.693	421.463	391.298	391.357	301.796	391.078	391.424	274.147	289.964	308.228	270.098	303.823	280.145	399.5	319.983	322.255	325.822	299.727	300.148
Tinf2	ENSMUSG00000007589	933	756	792	669	569	688	1198	1294	645	1106	576	692	376	475	405	421	311	502	1086	988	751	812	697	725	996	1056	1052	941.995	799.373	870.363	854.42	812.586	912.725	1079.26	1277.92	1132.14	503.665	458.844	570.304	423.154	492.545	504.262	494.676	438.391	544.688	728.072	727.594	769.321
Tssk4	ENSMUSG00000007591	9	2	8	2	6	4	11	2	0	15	11	11	2	2	0	12	0	3	8	9	3	8	13	4	14	13	16	9.08677	2.11474	8.79154	2.55432	8.56857	5.30654	9.90973	1.97514	0	6.8309	8.76264	9.06552	2.25082	2.07387	0	14.1	0	3.25511	5.36333	6.62788	3.07319
Dus3l	ENSMUSG00000007603	553	509	467	329	282	325	515	501	237	965	591	531	505	407	411	506	288	485	1063	938	694	773	962	739	951	1142	1237	558.332	538.203	513.206	420.186	402.723	431.156	463.955	494.773	415.997	439.454	470.793	437.618	568.332	422.033	511.732	594.551	405.97	526.242	712.652	690.772	710.931
[truncated: 13,545 more rows]
[truncated: 56 more columns]

## Sheet: Table 3 Antibodies
Antibody/Reagent for flow cytometry	Conjugate	Clone	Provider	Catalogue number	Dilution
Rat monoclonal anti-mouse CD25	Biotin	7D4	eBioscience	13-0252-85	1:200
[truncated: 130 more rows]

## Sheet: Table 4 gRNA Primer
sgRNA	Sequence 5'-3'		Genotyping Primer	Direction	Sequence 5'-3'			shRNA Sequences	Direction	Sequence 5'-3'
[truncated: 27 more rows]
