# Supplementary material for: A type 1 immunity-restricted promoter of the IL−33 receptor gene directs antiviral T-cell responses
Source: Nat Immunol. 2024 Jan 3;25(2):256–67. doi: 10.1038/s41590-023-01697-6 (PMC10834369; doi:10.1038/s41590-023-01697-6)
Supplement: Supplementary file 4 — Statistical source data. [file 41590_2023_1697_MOESM4_ESM.xlsx]

## Sheet: Figure 1c
Statistical Source Data Brunner et al. Figure 1
	Exon 1a
	CTL				Th1				Th2				NIH3T3
Expression relative to Hprt (2^(-dCt))	9.36e-05	5.7e-06	1.08e-05	1.09e-05	5.84e-05	7.88e-05	9.92e-05		3.05917	3.04666	0.852922	3.43378	4e-07	4.5e-06
	Exon 1b
	CTL				Th1				Th2				NIH3T3
Expression relative to Hprt (2^(-dCt))	2.38e-05	3.94e-05	4.63e-05	1.2e-06	4e-07	3e-07	7e-07		0.0002272	0.0001633	0.0002537	0.0002201	3.53816	2.57943
	Il1rl1
	CTL				Th1				Th2				NIH3T3
Expression relative to Hprt (2^(-dCt))	0.25435	0.244412	0.246368	0.242786	0.132469	0.20397	0.204878		1.7369	1.641	1.81713	2.15113	0.493391	0.370817

## Sheet: Figure 1e
Statistical Source Data Brunner et al. Figure 1
	Exon AB
	CTL (LCMV)				CTL (LCMV)				Th2
Expression relative to HPRT (2^(-dCt))	0.141124	0.0500887	0.035539	0.0356931	0.56976	0.677447	1.38843	0.176671	6.19e-05	7.05e-05
	Exon 1a
	CTL (LCMV)				Th1 (LCMV)				Th2
Expression relative to HPRT (2^(-dCt))	0.0001022	0.0005524	3.4e-06	1.13e-05	0.0009772	0.0010242	0.0014712	0.0004581	2.12124	1.90978
	Il1rl1
	CTL (LCMV)				Th1 (LCMV)				Th2
Expression relative to HPRT (2^(-dCt))	0.774557	0.44735	0.292083	0.232585	3.66329	2.3161	3.96662	0.295213	2.96211	3.51108

## Sheet: Figure 1i
Statistical Source Data Brunner et al. Figure 1
geneId	seqnames	start	padjRel
Il1rl1-Ex1a	1	40429570	2.17192e-07
Il1rl1-ExAB	1	40391579	6.20977e-05
Thada	17	84313679	0.000306368
Trbc1,Trbd1,Trbc2,Trbj1-1,Trbj1-2,Trbj1-3,Trbd2,Trbj2-1,Trbj2-2,Trbj2-3,Trbj2-4,Trbj2-5,Trbj2-6,Trbj2-7.1	6	41532823	0.000451575
Ncoa2	1	13310777	0.00049627
Xpo6	7	126187108	0.000686106
Fyb,Gm7666	15	6522806	0.00116328
Ankrd17	5	90339773	0.00200292
Nsd1	13	55212386	0.00329617
Letm1	5	33770454	0.00370429
Tgfb1	7	25688890	0.00427016
Ppp5c	7	17024746	0.0102614
Fxyd5,Mir7050,Fxyd7.1	7	31051467	0.0108111
Bach2	4	32238804	0.014587
Spata13	14	60634729	0.0207949
4930402H24Rik,Gm14057,A730017L22Rik	2	130906406	0.0209768
Btbd8,Gm42669,1700028K03Rik	5	107437997	0.0220541
Susd3	13	49242900	0.0257241
Gm21985,Slc12a6,Katnbl1	2	112284577	0.0338147
Scamp4,Adat3,Gm49322,Mir6912	10	80612153	0.0342102
Ptpn22	3	103857628	0.0395279
Trdc,Trdd2,Trdj1,Trdj2	14	54136354	0.0476411
Ywhaz.1	15	36792414	0.0494871
Rabgap1,Gpr21	2	37451636	0.0820695
Mrps24,Urgcp	11	5762376	0.0831436
Thada.1	17	84419506	0.0883425
Acot7.2	4	152199810	0.0991682
Ddx11	17	66123707	0.115709
Atxn7l1	12	33314277	0.12673
Sun1	5	139200637	0.12673
Zfp628,Nat14	7	4915217	0.147794
Spata13.1	14	60732906	0.155919
Jakmip1,Gm1043	5	37047022	0.163339
Inpp1.1	1	52800433	0.190489
Pxn	5	115542914	0.223155
Arhgap27	11	103344702	0.268945
Atxn7l1.2	12	33315397	0.268945
Zfp958	8	4613391	0.307335
Degs1	1	182282224	0.3109
Fnbp1	2	31116312	0.314866
Tcf7	11	52274877	0.318802
Tcf7.1	11	52283360	0.318802
B130055M24Rik,Prr14	7	127448636	0.327143
Pde4a.1	9	21181616	0.336431
Lrrc8a,Gm28035,Nup188,Phyhd1,Gm28038	2	30237715	0.339869
Dst	1	34011813	0.3498
Bcl2a1b,Mthfs,Gm29094	9	89199209	0.361745
Trip4	9	65908794	0.376306
Kctd18	1	57970128	0.382084
Arl15	13	113807688	0.392486
Lrp8	4	107801869	0.40056
Rara.1	11	98960412	0.433906
Csnk2a2	8	95488827	0.433906
Eno1	4	150238138	0.446728
Itpk1,Gm28373,Gm28051,Gm21971,Moap1,Gm20604,Gon7	12	102704930	0.449074
Sgms1	19	32388512	0.449298
Arhgef10	8	14961785	0.462632
Dgkz	2	91950427	0.473148
Il1rl1,NA.2	1	40391242	0.473148
Trappc6a	7	19514420	0.491128
Hdac4	1	92127996	0.494873
Mgat1	11	49244191	0.494873
Nufip2	11	77685780	0.494873
Evi2,Evi2b,Evi2a	11	79527775	0.494873
Unc13d	11	116077961	0.494873
Cdca4	12	112822850	0.494873
Zkscan3	13	21401856	0.494873
Dap	15	31225196	0.494873
Pheta2,Smdt1	15	82347220	0.494873
St3gal1	15	67129023	0.494873
Pla2g6	15	79323566	0.494873
Plcl2	17	50509103	0.494873
Dpy30	17	74314919	0.494873
Cpsf7	19	10531819	0.494873
Carns1,Gm50230,Tbc1d10c	19	4175479	0.494873
Nt5c2.1	19	47015153	0.494873
Ptpa	2	30441853	0.494873
Cep250	2	155956458	0.494873
Tor4a	2	25196512	0.494873
Orc4	2	48950277	0.494873
Pdrg1	2	153010236	0.494873
Polr3gl	3	96594181	0.494873
Dnajc25,Gm20503,Gng10	4	59035772	0.494873
Rcc1,Snhg3,Snora73a	4	132345357	0.494873
Ddi2,Rsc1a1	4	141689198	0.494873
Atg7	6	114648738	0.494873
Tet3.2	6	83456841	0.494873
Bcat2	7	45570996	0.494873
Lrrc28	7	67579750	0.494873
Dennd5a	7	109937011	0.494873
Slc25a22	7	141437892	0.494873
Lsm1	8	25786555	0.494873
Chd9	8	90955435	0.494873
Cdc42se2	11	54760339	0.494873
Gramd1a	7	31155896	0.494873
Irf2	8	46740266	0.494873
Atp8a2,Nupl1,Gm49336,Mir719	14	60177539	0.495338
Fam78a,Gm16534	2	32084669	0.495338
Slc35c2	2	165286552	0.495338
Inka2	3	105704952	0.495338
Dlgap4	2	156721031	0.495338
Kctd3	1	189007841	0.497035
Kpna3	14	61411168	0.497035
Clock	5	76304819	0.497035
Slc25a53	99	137038386	0.497035
Phf23	11	69996941	0.503178
Dedd2	7	25209451	0.503178
Get4	5	139253497	0.515569
Brd9	13	73940716	0.515852
Ddb1	19	10604306	0.515852
Atp2c1	9	105521414	0.524068
Myo1c	11	75651510	0.526423
Tspan13	12	36039935	0.526423
Slc23a2.1	2	132145108	0.526423
Anp32a	9	62341902	0.532187
Stat5b	11	100814552	0.54105
Tbpl1,AC166256.1	10	22706385	0.545676
Rnf145.1	11	44520305	0.545676
Sys1,Gm20458,Dbndd2	2	164486455	0.555673
Vrk3	7	44748941	0.556648
Naprt,Eef1d	15	75909556	0.564839
Fancc	13	63431745	0.569796
Clcn5	99	7300255	0.569796
Tia1,Gm44790,C87436	6	86438692	0.572767
Far1	7	113514098	0.574287
Mrpl47	3	32732613	0.58468
Leprotl1	8	34146037	0.585208
Edem1	6	108836410	0.585208
Prkd2	7	16844161	0.589362
Mettl23,Mfsd11	11	116852440	0.591751
Zfp638	6	83867109	0.591751
Capzb	4	139193996	0.591751
Gm614,Gm20489,Il2rg	99	101263992	0.591751
Ypel5	17	72837313	0.594719
Akap13	7	75596407	0.595943
Cnih4	1	181144693	0.602582
Tex2	11	106545251	0.608518
Sh2d3c	2	32727706	0.611518
Crip1	12	113151892	0.614603
Taok3.2	5	117120129	0.614603
Morf4l2	99	136742918	0.615924
Gm20324	15	82904816	0.621289
Polm	11	5836947	0.625557
Herpud1	8	94387553	0.631342
Ddx52,Synrg	11	83964428	0.636341
Zfp942	17	21961289	0.639875
Ppp1r16b,Fam83d	2	158667119	0.639875
Gm20390,Nme2,Nme1	11	93968203	0.647488
Prrc1	18	57354741	0.653184
Nfatc1	18	80713071	0.653184
Rhoh	5	65861213	0.653184
Tet3.3	6	83441678	0.653184
Abcc4	14	118706219	0.655483
Slc25a53.1	99	136993089	0.657839
Ralgds	2	28533355	0.661951
Akt2	7	27592368	0.673028
N4bp2l2	5	150665089	0.680978
Osbpl9	4	109202272	0.682731
Fgf13	99	59134436	0.684452
Ddrgk1	2	130664165	0.696604
Susd1	4	59438633	0.698356
Stx2	5	129008574	0.702242
Aak1	6	86851185	0.717862
Lzic	4	149484533	0.720374
Poglut3	9	53384025	0.722614
Dock8	19	24999464	0.725052
Mcts1	99	38601270	0.726075
Myh9	15	77836011	0.73289
Itgb2	10	77530757	0.741307
Ube2i	17	25273302	0.74425
Atr	9	95857597	0.74425
Mtmr4	11	87592162	0.749671
Zfp524,Zfp865,Gm44973,Ccdc106,4632433K11Rik	7	5020376	0.749671
Acot7	4	152186134	0.776633
Catsper2	2	121413792	0.777562
Taz	99	74281912	0.786604
Ttc33	15	5187354	0.79184
Rc3h2	2	37422914	0.792418
Vgll4	6	114875107	0.794019
Trio	15	28025848	0.798027
Selenon	4	134552166	0.798027
Cdon	9	35421554	0.812109
Itfg2	6	128424931	0.826777
Ywhaz	15	36793297	0.827891
Memo1	17	74295535	0.835688
Qsox2	2	26237525	0.841138
Zfp605	5	110110092	0.841138
Cnppd1.1	1	75141803	0.841138
Cdc42	4	137345133	0.841138
Antxr2	5	98032151	0.841138
Ddt,Gm20441,Gstt3	10	75781414	0.84118
Mcf2l,Gm38671.1	8	12947919	0.84118
Map3k11	19	5688686	0.847179
Pole4	6	82652520	0.847179
Tnpo1	13	98926384	0.854101
Tmpo	10	91170462	0.859965
Laptm5.1	4	130915666	0.859965
Jade2	11	51857125	0.862943
Rph3al	11	75885463	0.862943
Tbc1d14,Gm42936,D5Ertd579e	5	36582397	0.862943
Pde4a	9	21184101	0.862943
Slc37a4	9	44396852	0.862943
Sar1a	10	61680611	0.862943
Glipr1	10	111995815	0.862943
Jade2.1	11	51857653	0.862943
Efcab7	4	99829198	0.862943
Elp5	11	69981252	0.865921
Znrf1	8	111538343	0.865921
Smarca2	19	26606641	0.867823
Prmt7	8	106210936	0.86927
Mbnl2	14	120306452	0.86927
Smarca2.1	19	26748189	0.86927
Rap1a	3	105800588	0.86927
Srebf1,Mir6922	11	60210465	0.87326
Wars	12	108893198	0.875865
Map2k7,Gm49320,Tgfbr3l	8	4238740	0.877055
Kif24	4	41464887	0.8867
Dusp16	6	134792625	0.886957
Parp3	9	106476949	0.890795
Pbx3	2	34372044	0.892885
Agpat3,AC160405.1	10	78295394	0.895498
Sf1	19	6374010	0.895498
Rpl36al,Gm49383,Dnaaf2,Pole2,Gm49384	12	69228195	0.898171
Dleu2,Mir16-1	14	61648822	0.901269
Dleu2,Mir16-1.1	14	61682373	0.901269
Lmbrd1.1	1	24678926	0.906767
Ing5	1	93804345	0.906767
R3hdm1	1	128141964	0.906767
Slc41a1	1	131833464	0.906767
Glrx2	1	143740375	0.906767
Vamp4	1	162571226	0.906767
Inpp1	1	52799696	0.906767
Lancl1	1	67014632	0.906767
Chpf,Obsl1	1	75506452	0.906767
Ppip5k2	1	97755852	0.906767
Ppip5k2.1	1	97769593	0.906767
Mdm4	1	133001757	0.906767
Ptprv	1	135131163	0.906767
Qsox1	1	155781996	0.906767
Cacybp	1	160212330	0.906767
Ppox	1	171280522	0.906767
Disp1	1	183221522	0.906767
Iars2	1	185327620	0.906767
Ndufs7	10	80249121	0.906767
Fbxo7.1	10	86032971	0.906767
Washc3	10	88235429	0.906767
Tbpl1,AC166256.1.1	10	22731938	0.906767
Cdk1	10	69351930	0.906767
Cabin1	10	75754251	0.906767
Snrpf	10	93589356	0.906767
Patz1,Gm11944,Pik3ip1	11	3312625	0.906767
Rnf145	11	44519442	0.906767
Tbc1d9b	11	50146572	0.906767
Irf1	11	53770477	0.906767
Zfp652,Phospho1	11	95748460	0.906767
Rara	11	98938328	0.906767
Rdm1	11	101627195	0.906767
Amz2	11	109425946	0.906767
Limk2	11	3371376	0.906767
Myo1g	11	6521127	0.906767
Stc2,NA	11	31371336	0.906767
Mat2b	11	40691579	0.906767
Hspa4	11	53299676	0.906767
Adprm	11	67052171	0.906767
Ndel1	11	68871858	0.906767
Rpl23a,Snord42b	11	78183584	0.906767
Med1	11	98192955	0.906767
Slc25a39	11	102407946	0.906767
Limd2	11	106160860	0.906767
Tex2.1	11	106612849	0.906767
Tex2.2	11	106613423	0.906767
Prkca	11	108320651	0.906767
Tmc6	11	117782198	0.906767
Fasn	11	120823780	0.906767
Rock2	12	16948316	0.906767
Atxn7l1.1	12	33314400	0.906767
Mia2	12	59131022	0.906767
Psma3	12	70972650	0.906767
Churc1,Fntb	12	76887058	0.906767
Zfp410	12	84316852	0.906767
Cipc	12	86880709	0.906767
Evl	12	108554720	0.906767
Siva1	12	112645260	0.906767
Bzw2	12	36156627	0.906767
Bzw2.1	12	36158080	0.906767
Egln3	12	54198115	0.906767
Sav1	12	69987071	0.906767
Ppp2r5e	12	75567935	0.906767
Foxn3	12	99563610	0.906767
Spin1	13	51101571	0.906767
Gpr137b-ps	13	12634131	0.906767
Slc35b3	13	38950648	0.906767
Iqgap2	13	95749993	0.906767
Atxn7	14	13961440	0.906767
Ncoa4	14	32165589	0.906767
Parp4	14	56577106	0.906767
Wdfy2,Mir8098	14	62940671	0.906767
Ipo5	14	120915847	0.906767
Thoc7	14	13961852	0.906767
Ankrd28	14	31781915	0.906767
Gm16973,Pspc1	14	56701268	0.906767
Tef	15	81812159	0.906767
Zfp706	15	37007015	0.906767
Azin1	15	38518221	0.906767
Taf2	15	55070428	0.906767
Slc45a4	15	73645345	0.906767
Csnk1e	15	79442057	0.906767
Naa60,Gm20695,Cluap1	16	3898233	0.906767
Mgrn1	16	4913211	0.906767
Ppm1f	16	16904579	0.906767
Vps8.1	16	21423272	0.906767
Senp7	16	56186129	0.906767
Smim11	16	92302017	0.906767
Pigx	16	32088155	0.906767
Nrros	16	32155189	0.906767
Cd96	16	46120374	0.906767
Tmem50b	16	91594457	0.906767
Tmem181a	17	6270470	0.906767
Spsb3	17	24887165	0.906767
Unkl	17	25188914	0.906767
Tapbp,Zbtb22	17	33915899	0.906767
Dxo	17	34837019	0.906767
Mea1	17	46680458	0.906767
Pigq,Nhlrc4	17	25934801	0.906767
Zfp871	17	32787547	0.906767
Rab11b	17	33760530	0.906767
Brd2	17	34121988	0.906767
Msh5	17	35046745	0.906767
Ppp1r11	17	36951338	0.906767
Ralbp1	17	65884403	0.906767
Cdc42ep3	17	79340461	0.906767
Jcad	18	4634878	0.906767
Rnf138	18	21001341	0.906767
Sec11c	18	65814014	0.906767
Rnmt	18	68304997	0.906767
Smad2	18	76242759	0.906767
Arhgap12	18	6029755	0.906767
Osbpl1a	18	12941841	0.906767
Fam13b	18	34464546	0.906767
Yipf5	18	40211839	0.906767
Ndst1	18	60727563	0.906767
4930503L19Rik	18	70472569	0.906767
Smad4	18	73649819	0.906767
Ahnak	19	8997898	0.906767
Fth1	19	9980598	0.906767
Pprc1	19	46056832	0.906767
Gbf1	19	46231584	0.906767
Banf1	19	5366174	0.906767
Fam89b,Gm50387,Znrd2	19	5729229	0.906767
Sac3d1	19	6117247	0.906767
Gpr137	19	6939996	0.906767
Slc3a2	19	8723369	0.906767
Tjp2,Gm50310,Fxn	19	24280858	0.906767
Nt5c2	19	46961920	0.906767
Sephs1	2	4882245	0.906767
Cacfd1	2	27017848	0.906767
Abl1,AL929275.1	2	31759943	0.906767
Psmd14	2	61715823	0.906767
Psmd14.1	2	61765386	0.906767
Gorasp2	2	70662200	0.906767
Plekha3	2	76677683	0.906767
Timm10	2	84827331	0.906767
Tmem127	2	127252896	0.906767
Cds2	2	132284419	0.906767
Tbc1d20	2	152294180	0.906767
Plcg1	2	160740987	0.906767
Ywhab	2	163995503	0.906767
Arfgap1	2	180980349	0.906767
Dnajc1	2	18216902	0.906767
Wipf1	2	73486469	0.906767
Nfe2l2	2	75685514	0.906767
Cd82	2	93448913	0.906767
Nat10	2	103760926	0.906767
Zfp106	2	120532058	0.906767
Ppip5k1	2	121355396	0.906767
Slc23a2	2	132111448	0.906767
Pcna	2	132252602	0.906767
Tasp1	2	140066486	0.906767
Uckl1,Zfp512b	2	181581626	0.906767
Uckl1,Zfp512b.1	2	181592803	0.906767
Gm43439,Bbs12,Fgf2	3	37348346	0.906767
Gm43439,Bbs12,Fgf2.1	3	37366990	0.906767
Eif2a.1	3	58526303	0.906767
Mbnl1	3	60528128	0.906767
Smg5	3	88340720	0.906767
Arhgef2	3	88593232	0.906767
Gtf2b	3	142775653	0.906767
Zzz3	3	152395473	0.906767
Phc3	3	30965678	0.906767
Tars2	3	95760206	0.906767
Gstm4	3	108045016	0.906767
2610301B20Rik	4	10893718	0.906767
Anp32b	4	46452179	0.906767
Dnajc25,Gm20503,Gng10.1	4	59040175	0.906767
Mier1	4	103114762	0.906767
Mob3c	4	115828658	0.906767
Pomgnt1	4	116123840	0.906767
Inpp5b,Mir698	4	124769222	0.906767
Pef1	4	130113654	0.906767
Padi2	4	140925802	0.906767
Padi2.1	4	140946412	0.906767
Mad2l2	4	148144093	0.906767
Nsmaf	4	6453579	0.906767
Manea	4	26346589	0.906767
B4galt1	4	40822941	0.906767
Sigmar1	4	41756157	0.906767
Txn1	4	57955807	0.906767
Btbd19	4	117126142	0.906767
Thrap3	4	126201117	0.906767
Stx12	4	132862812	0.906767
Mrto4	4	139349603	0.906767
Nub1	5	24686037	0.906767
Maea	5	33336185	0.906767
Rbpj	5	53619436	0.906767
Rbpj.1	5	53624914	0.906767
Mrpl1	5	96209493	0.906767
Rab35	5	115632605	0.906767
2410131K14Rik	5	118249171	0.906767
Atxn2,Gm42866	5	121711337	0.906767
Atxn2,Gm42866.1	5	121712969	0.906767
Atp6v0a2	5	124628576	0.906767
Tbl2	5	135149657	0.906767
Nudt1	5	140321656	0.906767
Foxk1,Ap5z1	5	142464574	0.906767
Pan3	5	147544580	0.906767
Rbks	5	31640538	0.906767
Ugdh,Gm43552,Smim14	5	65537184	0.906767
Rpl37rt,Acads	5	115107962	0.906767
Cdk2ap1	5	124349139	0.906767
Cdk2ap1.1	5	124353863	0.906767
Dhx37	5	125426229	0.906767
Epo,Gnb2,Mir6418	5	137531952	0.906767
Mepce	5	137787655	0.906767
Cox19	5	139339575	0.906767
Trbc1,Trbd1,Trbc2,Trbj1-1,Trbj1-2,Trbj1-3,Trbd2,Trbj2-1,Trbj2-2,Trbj2-3,Trbj2-4,Trbj2-5,Trbj2-6,Trbj2-7	6	41533201	0.906767
Capg	6	72547940	0.906767
Capg.1	6	72552938	0.906767
Ruvbl1	6	88467653	0.906767
Nr2c2	6	92092433	0.906767
Atg7.1	6	114856151	0.906767
Sem1	6	6560877	0.906767
Zfp800.1	6	28398005	0.906767
Gcc1	6	28424153	0.906767
Ube2h	6	30268129	0.906767
Mrpl35	6	71823508	0.906767
Tet3	6	83433379	0.906767
Cnbp	6	87846656	0.906767
Frmd4b	6	97309102	0.906767
Pex5	6	124414863	0.906767
Tapbpl	6	125231419	0.906767
Wbp11	6	136828233	0.906767
Recql	6	142387087	0.906767
Ipo8	6	148831467	0.906767
Zfp444	7	6181456	0.906767
Cep89	7	35418289	0.906767
1600014C10Rik	7	38186271	0.906767
Etfb,Etfbl,Vsig10l,Mir7051	7	43465714	0.906767
Zfp592	7	80993681	0.906767
Mesd,Gm49493	7	83884466	0.906767
Srcap,Gm42715,Tmem265	7	127512992	0.906767
Kat8	7	127917252	0.906767
Rassf7	7	141215860	0.906767
Ap2a2	7	141581313	0.906767
Mrpl23	7	142532686	0.906767
Dhcr7	7	143838081	0.906767
Ppp5c.1	7	17027615	0.906767
Spint2	7	29259226	0.906767
Capns1	7	30198811	0.906767
Zfp507	7	35800337	0.906767
Prrg2	7	45062677	0.906767
Gm45713,Rpl13a,Snord33,Mir5121,Flt3l	7	45133909	0.906767
Emp3	7	45921478	0.906767
Spcs2.1	7	99856274	0.906767
Mrpl48	7	100608301	0.906767
Rhog	7	102243652	0.906767
Dennd5a.1	7	109944421	0.906767
Psma1	7	114270130	0.906767
Coro1a	7	126707787	0.906767
Aldoa	7	126809108	0.906767
Oat	7	132576218	0.906767
Osbpl5	7	143756985	0.906767
Map2k7,Gm49320,Tgfbr3l.1	8	4240105	0.906767
Mcf2l,Gm38671	8	12873806	0.906767
Rnf170,Gm45692,Thap1	8	26134754	0.906767
Ppp2cb	8	33606696	0.906767
Dnajb1	8	83608553	0.906767
Tent4b	8	88246485	0.906767
Dus2	8	105991337	0.906767
Plekha2	8	25091346	0.906767
Ash2l	8	25840457	0.906767
Dctn6	8	34107852	0.906767
Amfr	8	94011300	0.906767
Mbtps1	8	119558735	0.906767
Slc37a4.1	9	44397650	0.906767
Adam10	9	70701420	0.906767
Twf2	9	106203309	0.906767
Nckipsd	9	108810416	0.906767
Dnmt1	9	20952623	0.906767
St3gal4	9	35099116	0.906767
Stt3a	9	36767350	0.906767
Gm48604,Hinfp	9	44305671	0.906767
Csk	9	57653631	0.906767
Map2k1	9	64214821	0.906767
Snx1	9	66126587	0.906767
Polr2m	9	71484322	0.906767
Tmed3	9	89703149	0.906767
Morf4l1	9	90114529	0.906767
Rnf123	9	108079740	0.906767
Ccr4	9	114497305	0.906767
Csrnp1	9	119984658	0.906767
Kdm6a	99	18163716	0.906767
Slc25a14	99	48623413	0.906767
Htatsf1	99	57053583	0.906767
Tbl1x	99	77509594	0.906767
Rps6ka3	99	159210307	0.906767
Rbbp7	99	162761066	0.906767
Flna	99	74249820	0.906767
Pdk3	99	93826576	0.906767
Rlim	99	103980397	0.906767
NA	#N/A	90736833	0.906767
Bivm	1	44118957	0.906767
Gm22396,Agfg1	1	82840073	0.906767
Tsga10	1	37866429	0.906767
Sp110	1	85598817	0.906767
Disp1.1	1	183147531	0.906767
Mprip	11	59662495	0.906767
Sdf2	11	78250421	0.906767
Mtmr4.1	11	87595652	0.906767
Myo1g.1	11	6519504	0.906767
Slfn10-ps,Gm11425,Gm20234.1	11	83040042	0.906767
Ubxn2a	12	4907264	0.906767
Sema4d.1	13	51756802	0.906767
Mroh1,Mir6954	15	76380513	0.906767
Plec,Parp10	15	76206322	0.906767
Csnk1e.1	15	79442136	0.906767
Cpox	16	58715221	0.906767
Wiz	17	32364463	0.906767
Dhx57	17	80290476	0.906767
Ssh3	19	4269307	0.906767
Sorbs1	19	40513779	0.906767
Eif2ak4	2	118388610	0.906767
Dgkz.1	2	91965600	0.906767
Mier1.1	4	103114956	0.906767
Cdk6	5	3343732	0.906767
Pi4k2b	5	52741574	0.906767
Ift22	5	136908150	0.906767
Gpr146	5	139377697	0.906767
Fxyd5,Mir7050,Fxyd7	7	31037029	0.906767
Prr12	7	45052881	0.906767
Pex11a	7	79743131	0.906767
Zfp941,Bet1l,Gm45785	7	140822178	0.906767
Rnaseh2a,Gm49661	8	84969767	0.906767
Rpgrip1l	8	91313336	0.906767
Stoml1	9	58253164	0.906767
Maged2	99	150814345	0.906767
Elmo1	13	20111512	0.906826
Mapk14	17	28692568	0.907161
Ptpn22.1	3	103859795	0.907161
Lpp	16	24393738	0.907308
Slc12a7	13	73733094	0.908066
Gsk3b	16	38143331	0.908066
Laptm5	4	130915468	0.908066
Sema4d	13	51754765	0.908343
Acbd4	11	103101674	0.908639
Capza1	3	104864505	0.908639
Gm12057,B3gnt2,Commd1b,Commd1	11	22853167	0.908781
Psmd5	2	34870586	0.910278
Otud7b	3	96131534	0.910278
Hhat	1	192771223	0.911319
Nfe2l1	11	96824013	0.911319
Ppp1r12b	1	134900607	0.91198
Rap1b	10	117845820	0.91198
Emc1,Ubr4	4	139435010	0.91198
Pikfyve	1	65186683	0.91198
Cdk17	10	93181610	0.91198
Nampt	12	32820801	0.91198
Nrip1	16	76373827	0.91198
Osbpl9.1	4	109086315	0.91198
Gm35315	5	110094428	0.91198
Dock2	11	34731347	0.912332
Adamts10	17	33537336	0.912362
Plod1	4	147936767	0.912595
Lmbrd1	1	24678630	0.913033
Fbxo7	10	86022189	0.914069
Zmynd11	13	9764488	0.914069
Acot7.1	4	152190084	0.914069
Prickle3	99	7657260	0.914069
Mff	1	82741639	0.914069
Stx6	1	155195021	0.914069
Tmem237	1	59120112	0.914069
Paip1	13	119429494	0.914069
Ankrd28.1	14	31830651	0.914069
Cbx5	15	103215366	0.914069
Smad4.1	18	73642563	0.914069
Tmed2	5	124542736	0.914069
Ift172	5	31291116	0.914069
Acsl4	99	142364139	0.914069
Elovl5	9	77941291	0.915687
Csgalnact2	6	118131325	0.917152
Usp2	9	44084939	0.917152
Sin3a	9	57072040	0.917152
Cbfb	8	105171492	0.917355
Cdkn2d	9	21290772	0.917816
Osbpl5.1	7	143740341	0.918643
Prdx1	4	116675052	0.919642
Mppe1	18	67245277	0.920639
Rnf125	18	20974455	0.921284
Nt5c3	6	56923071	0.922397
Pnkd	1	74332610	0.922397
Morrbid	2	128422716	0.922397
Sdr42e1	8	117665707	0.922397
Zdhhc20	14	57839161	0.922861
Prepl	17	85090291	0.923063
Plxnc1,Gm48718	10	94829557	0.923063
Por	5	135670033	0.923583
Bcor	99	12160355	0.92411
Gpr68	12	100908198	0.925355
Ripk1,Gm17084	13	34003536	0.925355
Gas5,Gm26224,Gm22489,Gm22357,Gm23212,Snord78,Gm50452,Snord80,Snord47,Gm25789	1	161034607	0.926315
Vgll4.1	6	114969180	0.927398
Eno3	11	70657202	0.928164
Dnajc25,Gm20503,Gng10.2	4	59035669	0.929286
Fli1	9	32542861	0.929286
Mcts1.1	99	38608723	0.932456
Gimap6	6	48706236	0.932456
Taf1d,Gm25500,Gm24455,Gm24299,Gm49349,Gm25791,Gm22620,Gm24357,Gm23455,Gm22579	9	15310361	0.935766
Slfn10-ps,Gm11425,Gm20234	11	83067273	0.93787
Treml2	17	48299363	0.938838
Cd47	16	49855366	0.943027
Eri1	8	35495052	0.944088
Taok3.1	5	117126301	0.944891
Cdc37	9	21147135	0.944891
Cip2a	16	48994185	0.946143
Nt5dc2	14	31131053	0.947126
Ltv1	10	13192888	0.949491
Zfp800	6	28261008	0.950533
Adcy7	8	88294235	0.951025
Pigp,Gm15310	16	94371015	0.951489
Selenof	3	144595507	0.951489
Cnppd1	1	75142711	0.951556
Nrbf2	10	67283957	0.951556
4933439C10Rik	11	59507641	0.951556
Tsc22d1	14	76437766	0.951556
Retreg1	15	25910424	0.951556
Mpst	15	78406775	0.951556
Vps8	16	21423118	0.951556
Zeb1	18	5603744	0.951556
Cwf19l1	19	44133498	0.951556
Cwf19l1.1	19	44135625	0.951556
Zfp217	2	170130398	0.951556
Atp5pb	3	105959128	0.951556
Usp30	5	114101009	0.951556
Taok3	5	117228088	0.951556
Stx1a	5	135023482	0.951556
Wbp1	6	83120208	0.951556
Gas2	7	51878967	0.951556
Cln3	7	126585817	0.951556
Clcn5.1	99	7318783	0.951556
Flot2	11	78040304	0.951556
Papolg	11	23894878	0.951556
Ttc5	14	50772306	0.951556
Stambpl1	19	34193397	0.951556
Scnm1	3	95131266	0.951556
Zdhhc21	4	82848600	0.951556
Gsk3a,Erf	7	25250761	0.951556
Nup98	7	102209867	0.951556
Cbfb.1	8	105175858	0.951556
Ccdc71	9	108461420	0.951556
Scap	9	110333288	0.951556
Ubash3b	9	41083500	0.951556
Atrx	99	105928577	0.951556
Hnrnpk	13	58402055	0.952118
Sec62	3	30818851	0.952118
Aptx	4	40702914	0.952118
Renbp	99	73930850	0.952118
Yeats2	16	20141063	0.953351
Usp21	1	171287991	0.95781
Eif2a	3	58525821	0.95781
Spag1	15	36178099	0.95781
Marchf6	15	31531053	0.95781
Tax1bp1	6	52714219	0.95781
Zfp119a	17	55878796	0.959498
Gucd1	10	75517972	0.960824
Tex2.3	11	106542558	0.96243
Sys1,Gm20458,Dbndd2.1	2	164456964	0.96243
Traf3ip3	1	193201703	0.963615
Hexim2	11	103133314	0.964008
Tet3.1	6	83456417	0.964008
Zmiz1	14	25607357	0.964008
Dap3	3	88951181	0.964008
Tsc1	2	28641228	0.964586
Set	2	30062601	0.96589
Psat1	19	15924622	0.969718
Ddx55	5	124552864	0.969718
Plekha5	6	140514954	0.973619
Spag5	11	78301529	0.976203
Glrx3	7	137458893	0.976203
Spcs2	7	99856180	0.976203
Naa30	14	49172226	0.981035
Mccc1	3	36000678	0.981035
Gle1	2	29935426	0.982678
Zfp777,Gm45738	6	48046566	0.984816
Arpc1b	5	145123679	0.98534
Tfeb	17	47737030	0.993257
Trbv19,NA	6	41131606	0.993257
Cul9	17	46546388	0.994725

## Sheet: Figure 1j
Statistical Source Data Brunner et al. Figure 1
	CTL			Th1			Th2
	Type1	Type1.1	Type1.2	Type1.3	Type1.4	Type1.5	Type2	Type2.1	Type2.2
Il1rl1-ExAB	1.89978	1.74782	1.82611	0.86286	1.19666	1.25552	0	0	0.223326
Fyb,Gm7666	1.91753	1.89848	1.88788	1.64342	1.55401	1.64371	0.24728	0.576444	0.223326
Trbc1,Trbd1,Trbc2,Trbj1-1,Trbj1-2,Trbj1-3,Trbd2,Trbj2-1,Trbj2-2,Trbj2-3,Trbj2-4,Trbj2-5,Trbj2-6,Trbj2-7	1.31961	1.28595	1.41558	1.71044	1.73683	1.6235	0.804155	0.576444	0.479581
Il1rl1-Ex1a	0	0	0	0	0	0	2.05015	2.06443	1.94977
Ncoa2	0	0	0	0	0	0	0.609456	0.37757	0.479581
Nsd1	0	0	0	0	0	0	0.403867	0.228586	0.370086
Thada	0	0	0	0	0	0	0.684475	0.859409	0.804737
Letm1	0	0	0	0	0	0	0.24728	0.488292	0.370086
Ankrd17	0	0	0	0	0	0	0.403867	0.712341	0.479581
Tgfb1	0	0	0	0	0	0	0.403867	0.37757	0.223326
Xpo6	0	0	0	0	0	0	0.684475	0.488292	0.479581
