# Supplementary material for: A type 1 immunity-restricted promoter of the IL−33 receptor gene directs antiviral T-cell responses
Source: Nat Immunol. 2024 Jan 3;25(2):256–67. doi: 10.1038/s41590-023-01697-6 (PMC10834369; doi:10.1038/s41590-023-01697-6)
Supplement: Supplementary file 6 — Statistical source data. [file 41590_2023_1697_MOESM6_ESM.xlsx]

## Sheet: Figure 2a
Statistical Source Data Brunner et al. Figure 2
Conservation calculated with Vista B
Mm10 chr1:40,377,000 – 40,465,500
***** Conserved Regions - Mouse Dec. 2011 chr1 (Human Feb. 2009 chr2) *****
40378777 (102857283) to 40378833 (102857339) = 57bp at 93.0% intergenic
40386282 (102875217) to 40386541 (102875481) = 275bp at 69.1% intergenic	CNS-5
40389594 (102876825) to 40389692 (102876920) = 101bp at 70.3% intergenic
40399783 (102895139) to 40399877 (102895238) = 100bp at 70.0% intergenic
40400610 (102896122) to 40400703 (102896215) = 96bp at 70.8% intergenic
40404324 (102899049) to 40404432 (102899157) = 109bp at 69.7% intergenic
40404498 (102899210) to 40404634 (102899353) = 146bp at 71.2% intergenic
40404743 (102899447) to 40404927 (102899640) = 200bp at 71.0% intergenic
40411320 (102902380) to 40411418 (102902479) = 101bp at 71.3% intergenic
40416049 (102910631) to 40416322 (102910908) = 278bp at 73.7% intergenic
40416715 (102911320) to 40416832 (102911436) = 120bp at 70.8% intergenic
40417602 (102912199) to 40417702 (102912302) = 104bp at 70.2% intergenic
40422871 (102915612) to 40422968 (102915707) = 101bp at 71.3% intergenic
40423463 (102916393) to 40423559 (102916490) = 101bp at 70.3% intergenic
40424318 (102922636) to 40424445 (102922769) = 134bp at 69.4% intergenic
40428943 (102927240) to 40429083 (102927383) = 146bp at 71.9% intergenic
40429461 (102927909) to 40429565 (102928020) = 112bp at 69.6% intergenic
40432672 (102938167) to 40432769 (102938266) = 100bp at 75.0% intergenic
40432839 (102938327) to 40432956 (102938447) = 121bp at 67.8% intergenic
40441292 (102955297) to 40441502 (102955507) = 211bp at 76.3% exon
40441530 (102955535) to 40441634 (102955642) = 108bp at 71.3% intron
40442026 (102956060) to 40442133 (102956173) = 114bp at 68.4% intron
40442307 (102956559) to 40442480 (102956732) = 174bp at 79.3% exon
40442599 (102957126) to 40442759 (102957286) = 161bp at 72.7% exon
40443660 (102957996) to 40443822 (102958153) = 163bp at 71.2% intron
40444230 (102958583) to 40444325 (102958681) = 100bp at 73.0% intron
40444334 (102958686) to 40444402 (102958754) = 69bp at 73.9% exon
40444403 (102958755) to 40444544 (102958903) = 150bp at 69.3% intron
40446087 (102959496) to 40446228 (102959637) = 142bp at 76.8% exon
40446530 (102959730) to 40446699 (102959899) = 170bp at 74.7% exon
40447730 (102962177) to 40447824 (102962273) = 98bp at 70.4% UTR
40449575 (102963917) to 40449681 (102964025) = 110bp at 72.7% intron
40450075 (102964405) to 40450219 (102964549) = 145bp at 80.0% exon
40451693 (102965539) to 40451860 (102965706) = 168bp at 73.8% exon
40461345 (102966898) to 40461439 (102966993) = 97bp at 72.2% intron
40461766 (102967996) to 40462169 (102968410) = 415bp at 71.6% exon

## Sheet: Figure 2b
Statistical Source Data Brunner et al. Figure 2
Jasspar Motif Analysis (Scan matrix profiles)
Matrix ID	Name	Score	Relative score	Sequence ID	Start	End	Strand	Predicted sequence
MA0690.1	MA0690.1.TBX21	17.416245	1.0000000036571046	CNS-5	151	160	+	AAGGTGTGAA
MA0518.1	MA0518.1.Stat4	13.142825	0.9309364984808552	CNS-5	166	179	-	TTTACAAGAAAAAG

## Sheet: Figure 2d
Statistical Source Data Brunner et al. Figure 2
	Exon AB
	CTL						Th1						Th2
Expression relative to GAPDH (2^(-dCt))	6.34e-05	5.23e-05	0.0001474	5.61e-05	5.12e-05	2.66e-05	5.42e-05	5.76e-05	3.51e-05	2.59e-05	3.67e-05		2e-07	1e-07	1e-07	0
Ct values	13.944	14.224	12.728	14.123	14.254	15.198	14.17	14.083	14.8	15.235	14.735		22.091	23.607	23.85	24.538
	Exon 1a
	CTL						Th1						Th2
Expression relative to GAPDH (2^(-dCt))	2.5e-06	1e-07	8e-07	1e-07	3e-07	2.3e-06	1.4e-06	5e-07	8.7e-06	1.6e-06	2.7e-06		0.0007124	0.0011775	0.0009857	0.0001962
Ct values	18.603	22.756	20.253	23.298	21.731	18.72	19.415	21.029	16.808	19.232	18.508		10.455	9.73	9.987	12.316
	IL1RL1
	CTL						Th1						Th2
Expression relative to GAPDH (2^(-dCt))	0.0004004	0.0002336	0.0006492	0.0003879	0.000157	0.0001747	0.0008506	0.0013301	0.000665	0.0003621	0.0004039		8.23e-05	0.0001703	0.0001044	5.75e-05
Ct values	11.286	12.063	10.589	11.332	12.637	12.483	10.199	9.554	10.554	11.431	11.274		13.568	12.519	13.226	14.086
