# Supplementary material for: A type 1 immunity-restricted promoter of the IL−33 receptor gene directs antiviral T-cell responses
Source: Nat Immunol. 2024 Jan 3;25(2):256–67. doi: 10.1038/s41590-023-01697-6 (PMC10834369; doi:10.1038/s41590-023-01697-6)
Supplement: Supplementary file 7 — Statistical source data. [file 41590_2023_1697_MOESM7_ESM.xlsx]

## Sheet: Figure 3c
Statistical Source Data Brunner et al. Figure 3
		shExAB						shEx1a						shCrtl							Within each row, compare columns (simple effects within rows)
ST2 expression normalized to untransduced cells	CTL	13.91	19.7	38.57	36.63	37.89	34.31	93.08	98.41	101.96	98.46	99.17	101.54	102.27	100.48	100	100.96	94.79	96.39
ST2 expression normalized to untransduced cells	Th1	37.35	30.71	37.65	35.59	37.59	29.98	95.53	106.27	94.97	100.24	81.64	90.58	95.87	122.07	105.17	105.77	87.83	112.75		Number of families	3
ST2 expression normalized to untransduced cells	Th2	97.48	82.62	93.79	91.77	98.11	89.29	16.71	14.09	20.46	20.12	16.64	21.46	83.71	117.59	100.54	104.68	104.64	90.91		Number of comparisons per family	3
																					Alpha	0.05
																					Tukey's multiple comparisons test	Mean Diff,	95,00% CI of diff,	Below threshold?	Summary	Adjusted P Value
																					CTL
																					shExAB vs. shEx1a	-68.6	-79,59 to -57,61	Yes	****	1.41764e-05
																					shExAB vs. shCrtl	-68.98	-85,65 to -52,31	Yes	****	9.46138e-05
																					shEx1a vs. shCrtl	-0.3783	-7,499 to 6,743	No	ns	0.983712
																					Th1
																					shExAB vs. shEx1a	-60.06	-73,72 to -46,40	Yes	****	7.0174e-05
																					shExAB vs. shCrtl	-70.1	-90,22 to -49,97	Yes	***	0.00022041
																					shEx1a vs. shCrtl	-10.04	-20,49 to 0,4147	No	ns	0.0574694
																					Th2
																					shExAB vs. shEx1a	73.93	66,06 to 81,80	Yes	****	3.09176e-06
																					shExAB vs. shCrtl	-8.168	-29,34 to 13,00	No	ns	0.475322
																					shEx1a vs. shCrtl	-82.1	-99,83 to -64,37	Yes	****	5.42086e-05
																					Test details	Mean 1	Mean 2	Mean Diff,	SE of diff,	N1	N2	q	DF
																					CTL
																					shExAB vs. shEx1a	30.17	98.77	-68.6	3.378	6	6	28.72	5
																					shExAB vs. shCrtl	30.17	99.15	-68.98	5.122	6	6	19.05	5
																					shEx1a vs. shCrtl	98.77	99.15	-0.3783	2.188	6	6	0.2445	5
																					Th1
																					shExAB vs. shEx1a	34.81	94.87	-60.06	4.199	6	6	20.23	5
																					shExAB vs. shCrtl	34.81	104.9	-70.1	6.185	6	6	16.03	5
																					shEx1a vs. shCrtl	94.87	104.9	-10.04	3.212	6	6	4.419	5
																					Th2
																					shExAB vs. shEx1a	92.18	18.25	73.93	2.419	6	6	43.22	5
																					shExAB vs. shCrtl	92.18	100.3	-8.168	6.506	6	6	1.776	5
																					shEx1a vs. shCrtl	18.25	100.3	-82.1	5.45	6	6	21.31	5

## Sheet: Figure 3f
Statistical Source Data Brunner et al. Figure 3
		Wildtype				Il1rl1-ExAB-/-				Il1rl1-ExC-/-					Within each row, compare columns (simple effects within rows)
ST2+ of T cells	CTL	70.7	67	68.2	77.1	1.75	1.11	1.01	0.93	80.9	69	68.4	76.6
ST2+ of T cells	Th1	35.1	37.4	44.9	54.4	4.15	3.55	3.73	3.49	43.9	34.8	39.7	39.9		Number of families	3
ST2+ of T cells	Th2	98.8	98	99	98.1	97.8	99.2	98.7	99.3	98.8	98.5	96	98.4		Number of comparisons per family	3
															Alpha	0.05
															Tukey's multiple comparisons test	Mean Diff,	95,00% CI of diff,	Below threshold?	Summary	Adjusted P Value
															CTL
															Wildtype vs. Il1rl1-ExAB-/-	69.55	62,41 to 76,69	Yes	****	8e-15
															Wildtype vs. Il1rl1-ExC-/-	-2.975	-10,12 to 4,168	No	ns	0.563131
															Il1rl1-ExAB-/- vs. Il1rl1-ExC-/-	-72.53	-79,67 to -65,38	Yes	****	8e-15
															Th1
															Wildtype vs. Il1rl1-ExAB-/-	39.22	32,08 to 46,36	Yes	****	4.02e-13
															Wildtype vs. Il1rl1-ExC-/-	3.375	-3,768 to 10,52	No	ns	0.479893
															Il1rl1-ExAB-/- vs. Il1rl1-ExC-/-	-35.85	-42,99 to -28,70	Yes	****	3.232e-12
															Th2
															Wildtype vs. Il1rl1-ExAB-/-	-0.275	-7,418 to 6,868	No	ns	0.99499
															Wildtype vs. Il1rl1-ExC-/-	0.55	-6,593 to 7,693	No	ns	0.980121
															Il1rl1-ExAB-/- vs. Il1rl1-ExC-/-	0.825	-6,318 to 7,968	No	ns	0.955871
															Test details	Mean 1	Mean 2	Mean Diff,	SE of diff,	N1	N2	q	DF
															CTL
															Wildtype vs. Il1rl1-ExAB-/-	70.75	1.2	69.55	2.881	4	4	34.14	27
															Wildtype vs. Il1rl1-ExC-/-	70.75	73.73	-2.975	2.881	4	4	1.46	27
															Il1rl1-ExAB-/- vs. Il1rl1-ExC-/-	1.2	73.73	-72.53	2.881	4	4	35.6	27
															Th1
															Wildtype vs. Il1rl1-ExAB-/-	42.95	3.73	39.22	2.881	4	4	19.25	27
															Wildtype vs. Il1rl1-ExC-/-	42.95	39.58	3.375	2.881	4	4	1.657	27
															Il1rl1-ExAB-/- vs. Il1rl1-ExC-/-	3.73	39.58	-35.85	2.881	4	4	17.6	27
															Th2
															Wildtype vs. Il1rl1-ExAB-/-	98.48	98.75	-0.275	2.881	4	4	0.135	27
															Wildtype vs. Il1rl1-ExC-/-	98.48	97.93	0.55	2.881	4	4	0.27	27
															Il1rl1-ExAB-/- vs. Il1rl1-ExC-/-	98.75	97.93	0.825	2.881	4	4	0.405	27

## Sheet: Figure 3g
Statistical Source Data Brunner et al. Figure 3
	IFNg (ng/ml)	CTL	CTL	Th1	Th1	Th2	Th2
		WT	ExAB-/-	WT	ExAB-/-	WT	ExAB-/-
-IL-33	Replicate 1	696.142	281.402	530.232	611.007	0 (>LoD)	0 (>LoD)
	Replicate 2	318.864	299.44	484.753	354.592	0 (>LoD)	0 (>LoD)
	Replicate 3	315.433	240.162	441.172	289.069	0 (>LoD)	0 (>LoD)
+IL-33	Replicate 1	5520.45	277.881	5486.67	1024.22	0 (>LoD)	0 (>LoD)
	Replicate 2	6162.32	271.877	6933.85	708.258	0 (>LoD)	0 (>LoD)
	Replicate 3	6159.77	177.243	6015.79	943.32	0 (>LoD)	0 (>LoD)
	IL-13 (ng/ml)	CTL	CTL	Th1	Th1	Th2	Th2
		WT	ExAB-/-	WT	ExAB-/-	WT	ExAB-/-
-IL-33	Replicate 1	0 (>LoD)	0 (>LoD)	0 (>LoD)	0 (>LoD)	30.6455	32.7372
	Replicate 2	0 (>LoD)	0 (>LoD)	0 (>LoD)	0 (>LoD)	35.1086	37.2017
	Replicate 3	0 (>LoD)	0 (>LoD)	0 (>LoD)	0 (>LoD)	32.7372	102
+IL-33	Replicate 1	0 (>LoD)	0 (>LoD)	0 (>LoD)	0 (>LoD)	160.05	202.57
	Replicate 2	0 (>LoD)	0 (>LoD)	0 (>LoD)	0 (>LoD)	174.715	141.446
	Replicate 3	0 (>LoD)	0 (>LoD)	0 (>LoD)	0 (>LoD)	180.847	206.723

## Sheet: Figure 3j
Statistical Source Data Brunner et al. Figure 3
	Wildtype									Il1rl1-/-									Il1rl1-ExAB-/-									Il1rl1-ExC-/-										Number of families	1
ST2+ of CD8 T cells	11.44	9.99	16.3	16.35	10.56	12.39	13.83	12.02	9.92	1.49	1.15	2.3	0.8	1.18	3.15				3.43	4.24	4.17	3.02	3.14	3.42	2.4	2.71	0	13.43	15.43	17.43	15.33	18.07	20.8	13.18				Number of comparisons per family	6
																																						Alpha	0.05
																																						Tukey's multiple comparisons test	Mean Diff,	95,00% CI of diff,	Below threshold?	Summary	Adjusted P Value
																																						Wildtype vs. Il1rl1-/-	10.86	7,944 to 13,77	Yes	****	5.40505e-10	A-B
																																						Wildtype vs. Il1rl1-ExAB-/-	9.586	6,982 to 12,19	Yes	****	7.12161e-10	A-C
																																						Wildtype vs. Il1rl1-ExC-/-	-3.705	-6,489 to -0,9216	Yes	**	0.00585756	A-D
																																						Il1rl1-/- vs. Il1rl1-ExAB-/-	-1.269	-4,181 to 1,642	No	ns	0.636217	B-C
																																						Il1rl1-/- vs. Il1rl1-ExC-/-	-14.56	-17,63 to -11,49	Yes	****	2.468e-12	B-D
																																						Il1rl1-ExAB-/- vs. Il1rl1-ExC-/-	-13.29	-16,07 to -10,51	Yes	****	2.063e-12	C-D
																																						Test details	Mean 1	Mean 2	Mean Diff,	SE of diff,	n1	n2	q	DF
																																						Wildtype vs. Il1rl1-/-	12.53	1.678	10.86	1.064	9	6	14.43	27
																																						Wildtype vs. Il1rl1-ExAB-/-	12.53	2.948	9.586	0.9515	9	9	14.25	27
																																						Wildtype vs. Il1rl1-ExC-/-	12.53	16.24	-3.705	1.017	9	7	5.151	27
																																						Il1rl1-/- vs. Il1rl1-ExAB-/-	1.678	2.948	-1.269	1.064	6	9	1.688	27
																																						Il1rl1-/- vs. Il1rl1-ExC-/-	1.678	16.24	-14.56	1.123	6	7	18.34	27
																																						Il1rl1-ExAB-/- vs. Il1rl1-ExC-/-	2.948	16.24	-13.29	1.017	9	7	18.48	27

## Sheet: Figure 3l
Statistical Source Data Brunner et al. Figure 3
	Wildtype									Il1rl1-/-									Il1rl1-ExAB-/-									Il1rl1-ExC-/-										Number of families	1
ST2+ of T-bet+ CD4+ T cells	40.92	34.69	34.29	43.02	41.44	37.14	50.73	47.18	51.98	2.53	5.58	3.67	2.48	2.04	3.2				21.26	24.39	21.71	37.21	19.17	21.57	17.35	14.25		50.85	50.76	53.75	51.12	63.38	59.28	45.13				Number of comparisons per family	6
																																						Alpha	0.05
																																						Tukey's multiple comparisons test	Mean Diff,	95,00% CI of diff,	Below threshold?	Summary	Adjusted P Value
																																						Wildtype vs. Il1rl1-/-	39.13	30,63 to 47,62	Yes	****	7.855e-12	A-B
																																						Wildtype vs. Il1rl1-ExAB-/-	20.26	12,43 to 28,09	Yes	****	8.91248e-07	A-C
																																						Wildtype vs. Il1rl1-ExC-/-	-11.09	-19,21 to -2,968	Yes	**	0.00470567	A-D
																																						Il1rl1-/- vs. Il1rl1-ExAB-/-	-18.86	-27,57 to -10,16	Yes	****	1.61175e-05	B-C
																																						Il1rl1-/- vs. Il1rl1-ExC-/-	-50.22	-59,18 to -41,25	Yes	****	1.19e-13	B-D
																																						Il1rl1-ExAB-/- vs. Il1rl1-ExC-/-	-31.35	-39,69 to -23,01	Yes	****	6.536e-10	C-D
																																						Test details	Mean 1	Mean 2	Mean Diff,	SE of diff,	n1	n2	q	DF
																																						Wildtype vs. Il1rl1-/-	42.38	3.25	39.13	3.096	9	6	17.87	26
																																						Wildtype vs. Il1rl1-ExAB-/-	42.38	22.11	20.26	2.855	9	8	10.04	26
																																						Wildtype vs. Il1rl1-ExC-/-	42.38	53.47	-11.09	2.961	9	7	5.298	26
																																						Il1rl1-/- vs. Il1rl1-ExAB-/-	3.25	22.11	-18.86	3.173	6	8	8.408	26
																																						Il1rl1-/- vs. Il1rl1-ExC-/-	3.25	53.47	-50.22	3.268	6	7	21.73	26
																																						Il1rl1-ExAB-/- vs. Il1rl1-ExC-/-	22.11	53.47	-31.35	3.041	8	7	14.58	26

## Sheet: Figure 3n
Statistical Source Data Brunner et al. Figure 3
	Wildtype									Il1rl1-/-									Il1rl1-ExAB-/-									Il1rl1-ExC-/-										Number of families	1
ST2+ of FoxP3+ CD4+ T cells	8.72	9.93	9.9	12.6	13.2	10.5	14.8	10.5	14.3	1.14	1.08	0.65	1.33	1.7	1.76				11.8	13.8	14.8	17.1	16.9	14.4	14.3	12.9		12.6	10.4	11.2	12.3	11.4	10.3	14.4				Number of comparisons per family	6
																																						Alpha	0.05
																																						Tukey's multiple comparisons test	Mean Diff,	95,00% CI of diff,	Below threshold?	Summary	Adjusted P Value
																																						Wildtype vs. Il1rl1-/-	10.33	7,894 to 12,76	Yes	****	4.8574e-11	A-B
																																						Wildtype vs. Il1rl1-ExAB-/-	-2.894	-5,139 to -0,6497	Yes	**	0.00788787	A-C
																																						Wildtype vs. Il1rl1-ExC-/-	-0.1944	-2,523 to 2,134	No	ns	0.995653	A-D
																																						Il1rl1-/- vs. Il1rl1-ExAB-/-	-13.22	-15,72 to -10,73	Yes	****	3.45e-13	B-C
																																						Il1rl1-/- vs. Il1rl1-ExC-/-	-10.52	-13,09 to -7,953	Yes	****	1.05142e-10	B-D
																																						Il1rl1-ExAB-/- vs. Il1rl1-ExC-/-	2.7	0,3091 to 5,091	Yes	*	0.0225369	C-D
																																						Test details	Mean 1	Mean 2	Mean Diff,	SE of diff,	n1	n2	q	DF
																																						Wildtype vs. Il1rl1-/-	11.61	1.277	10.33	0.8875	9	6	16.46	26
																																						Wildtype vs. Il1rl1-ExAB-/-	11.61	14.5	-2.894	0.8183	9	8	5.003	26
																																						Wildtype vs. Il1rl1-ExC-/-	11.61	11.8	-0.1944	0.8486	9	7	0.324	26
																																						Il1rl1-/- vs. Il1rl1-ExAB-/-	1.277	14.5	-13.22	0.9094	6	8	20.56	26
																																						Il1rl1-/- vs. Il1rl1-ExC-/-	1.277	11.8	-10.52	0.9369	6	7	15.89	26
																																						Il1rl1-ExAB-/- vs. Il1rl1-ExC-/-	14.5	11.8	2.7	0.8715	8	7	4.381	26
