# Supplementary material for: A type 1 immunity-restricted promoter of the IL−33 receptor gene directs antiviral T-cell responses
Source: Nat Immunol. 2024 Jan 3;25(2):256–67. doi: 10.1038/s41590-023-01697-6 (PMC10834369; doi:10.1038/s41590-023-01697-6)
Supplement: Supplementary file 9 — Statistical source data. [file 41590_2023_1697_MOESM9_ESM.xlsx]

## Sheet: Figure 4b
Statistical Source Data Brunner et al. Figure 4
	Wildtype									Il1rl1-/-									Il1rl1-ExAB-/-									Il1rl1-ExC-/-										Number of families	1
CD8+ T cells of lymphocytes (%)	21	21.7	22.8	24.7	25.2	23.4	20.8	17	27.4	8.14	9.63	9.59	9.56	9.8	7.5				9.42	10.8	12.3	12.2	13.1	10.4	10.4	11.8		18.4	19.8	21.6	16.2	21.3	18.7	17.7				Number of comparisons per family	6
																																						Alpha	0.05
																																						Tukey's multiple comparisons test	Mean Diff,	95,00% CI of diff,	Below threshold?	Summary	Adjusted P Value
																																						Wildtype vs. Il1rl1-/-	13.63	10,65 to 16,61	Yes	****	9.536e-12	A-B
																																						Wildtype vs. Il1rl1-ExAB-/-	11.36	8,612 to 14,12	Yes	****	8.7346e-11	A-C
																																						Wildtype vs. Il1rl1-ExC-/-	3.567	0,7126 to 6,421	Yes	*	0.0102893	A-D
																																						Il1rl1-/- vs. Il1rl1-ExAB-/-	-2.266	-5,324 to 0,7927	No	ns	0.202305	B-C
																																						Il1rl1-/- vs. Il1rl1-ExC-/-	-10.06	-13,21 to -6,913	Yes	****	1.79851e-08	B-D
																																						Il1rl1-ExAB-/- vs. Il1rl1-ExC-/-	-7.798	-10,73 to -4,866	Yes	****	5.47359e-07	C-D
																																						Test details	Mean 1	Mean 2	Mean Diff,	SE of diff,	n1	n2	q	DF
																																						Wildtype vs. Il1rl1-/-	22.67	9.037	13.63	1.088	9	6	17.72	26
																																						Wildtype vs. Il1rl1-ExAB-/-	22.67	11.3	11.36	1.003	9	8	16.02	26
																																						Wildtype vs. Il1rl1-ExC-/-	22.67	19.1	3.567	1.04	9	7	4.848	26
																																						Il1rl1-/- vs. Il1rl1-ExAB-/-	9.037	11.3	-2.266	1.115	6	8	2.874	26
																																						Il1rl1-/- vs. Il1rl1-ExC-/-	9.037	19.1	-10.06	1.149	6	7	12.39	26
																																						Il1rl1-ExAB-/- vs. Il1rl1-ExC-/-	11.3	19.1	-7.798	1.068	8	7	10.32	26

## Sheet: Figure 4c
Statistical Source Data Brunner et al. Figure 4
	Wildtype									Il1rl1-/-									Il1rl1-ExAB-/-									Il1rl1-ExC-/-										Number of families	1
CD8+ T cells per slpeen	3875400	7438600	6625000	8756800	10036800	6586600	6106200	3648000	7480200	2480000	1849800	1923200	1653800	2663400	1065000				2234000	2745200	2538200	2713000	2686800	2680400	1993800	2191200		7431200	7077400	9154000	7879200	7362400	8007600	6760200				Number of comparisons per family	6
																																						Alpha	0.05
																																						Tukey's multiple comparisons test	Mean Diff,	95,00% CI of diff,	Below threshold?	Summary	Adjusted P Value
																																						Wildtype vs. Il1rl1-/-	4788978	2992744 to 6585211	Yes	****	5.26667e-07	A-B
																																						Wildtype vs. Il1rl1-ExAB-/-	4255353	2599307 to 5911398	Yes	****	1.00498e-06	A-C
																																						Wildtype vs. Il1rl1-ExC-/-	-939251	-2656779 to 778277	No	ns	0.451786	A-D
																																						Il1rl1-/- vs. Il1rl1-ExAB-/-	-533625	-2374217 to 1306967	No	ns	0.855893	B-C
																																						Il1rl1-/- vs. Il1rl1-ExC-/-	-5728229	-7624328 to -3832129	Yes	****	5.27642e-08	B-D
																																						Il1rl1-ExAB-/- vs. Il1rl1-ExC-/-	-5194604	-6958470 to -3430737	Yes	****	8.55053e-08	C-D
																																						Test details	Mean 1	Mean 2	Mean Diff,	SE of diff,	n1	n2	q	DF
																																						Wildtype vs. Il1rl1-/-	6728178	1939200	4788978	654766	9	6	10.34	26
																																						Wildtype vs. Il1rl1-ExAB-/-	6728178	2472825	4255353	603665	9	8	9.969	26
																																						Wildtype vs. Il1rl1-ExC-/-	6728178	7667429	-939251	626076	9	7	2.122	26
																																						Il1rl1-/- vs. Il1rl1-ExAB-/-	1939200	2472825	-533625	670936	6	8	1.125	26
																																						Il1rl1-/- vs. Il1rl1-ExC-/-	1939200	7667429	-5728229	691170	6	7	11.72	26
																																						Il1rl1-ExAB-/- vs. Il1rl1-ExC-/-	2472825	7667429	-5194604	642968	8	7	11.43	26

## Sheet: Figure 4e
Statistical Source Data Brunner et al. Figure 4
	Wildtype									Il1rl1-/-									Il1rl1-ExAB-/-									Il1rl1-ExC-/-										Number of families	1
CD44+CD62L- of CD8+ T cells (%)	76.8	82.6	78.5	79	76.7	71.5	77.7	71.2	76.2	54.9	49.8	59.6	56.3	61.1	42.1				54.3	47.8	48.8	49.5	51.6	53.8	48.6	49.4		67	66.5	73.3	64.3	76	75.8	69.9				Number of comparisons per family	6
																																						Alpha	0.05
																																						Tukey's multiple comparisons test	Mean Diff,	95,00% CI of diff,	Below threshold?	Summary	Adjusted P Value
																																						Wildtype vs. Il1rl1-/-	22.72	16,23 to 29,22	Yes	****	2.90275e-09	A-B
																																						Wildtype vs. Il1rl1-ExAB-/-	26.21	20,23 to 32,20	Yes	****	2.436e-11	A-C
																																						Wildtype vs. Il1rl1-ExC-/-	6.289	0,07828 to 12,50	Yes	*	0.0463748	A-D
																																						Il1rl1-/- vs. Il1rl1-ExAB-/-	3.492	-3,164 to 10,15	No	ns	0.487305	B-C
																																						Il1rl1-/- vs. Il1rl1-ExC-/-	-16.43	-23,29 to -9,577	Yes	****	3.25927e-06	B-D
																																						Il1rl1-ExAB-/- vs. Il1rl1-ExC-/-	-19.93	-26,30 to -13,55	Yes	****	2.771e-08	C-D
																																						Test details	Mean 1	Mean 2	Mean Diff,	SE of diff,	n1	n2	q	DF
																																						Wildtype vs. Il1rl1-/-	76.69	53.97	22.72	2.368	9	6	13.57	26
																																						Wildtype vs. Il1rl1-ExAB-/-	76.69	50.48	26.21	2.183	9	8	16.98	26
																																						Wildtype vs. Il1rl1-ExC-/-	76.69	70.4	6.289	2.264	9	7	3.929	26
																																						Il1rl1-/- vs. Il1rl1-ExAB-/-	53.97	50.48	3.492	2.426	6	8	2.035	26
																																						Il1rl1-/- vs. Il1rl1-ExC-/-	53.97	70.4	-16.43	2.499	6	7	9.299	26
																																						Il1rl1-ExAB-/- vs. Il1rl1-ExC-/-	50.48	70.4	-19.93	2.325	8	7	12.12	26

## Sheet: Figure 4f
Statistical Source Data Brunner et al. Figure 4
	Wildtype									Il1rl1-/-									Il1rl1-ExAB-/-									Il1rl1-ExC-/-										Number of families	1
Ki67+ of CD8+ T cells (%)	47.3	53.4	47.4	50.4	53.7	51.7	48.6			31.15	28.27	25.02	22.86	26.94	21.47				28.99	24.81	32.71	45.02	27.94	44.94				51.3	62.1	53.2	46.52	65.4	49.61	67				Number of comparisons per family	6
																																						Alpha	0.05
																																						Tukey's multiple comparisons test	Mean Diff,	95,00% CI of diff,	Below threshold?	Summary	Adjusted P Value
																																						Wildtype vs. Il1rl1-/-	24.41	14,51 to 34,30	Yes	****	3.97145e-06	A-B
																																						Wildtype vs. Il1rl1-ExAB-/-	16.29	6,396 to 26,18	Yes	***	0.000800915	A-C
																																						Wildtype vs. Il1rl1-ExC-/-	-6.09	-15,59 to 3,415	No	ns	0.309477	A-D
																																						Il1rl1-/- vs. Il1rl1-ExAB-/-	-8.117	-18,38 to 2,150	No	ns	0.155705	B-C
																																						Il1rl1-/- vs. Il1rl1-ExC-/-	-30.5	-40,39 to -20,60	Yes	****	1.08456e-07	B-D
																																						Il1rl1-ExAB-/- vs. Il1rl1-ExC-/-	-22.38	-32,27 to -12,49	Yes	****	1.42838e-05	C-D
																																						Test details	Mean 1	Mean 2	Mean Diff,	SE of diff,	n1	n2	q	DF
																																						Wildtype vs. Il1rl1-/-	50.36	25.95	24.41	3.563	7	6	9.688	22
																																						Wildtype vs. Il1rl1-ExAB-/-	50.36	34.07	16.29	3.563	7	6	6.466	22
																																						Wildtype vs. Il1rl1-ExC-/-	50.36	56.45	-6.09	3.423	7	7	2.516	22
																																						Il1rl1-/- vs. Il1rl1-ExAB-/-	25.95	34.07	-8.117	3.697	6	6	3.105	22
																																						Il1rl1-/- vs. Il1rl1-ExC-/-	25.95	56.45	-30.5	3.563	6	7	12.11	22
																																						Il1rl1-ExAB-/- vs. Il1rl1-ExC-/-	34.07	56.45	-22.38	3.563	6	7	8.883	22

## Sheet: Figure 4g
Statistical Source Data Brunner et al. Figure 4
	Wildtype									Il1rl1-/-									Il1rl1-ExAB-/-									Il1rl1-ExC-/-										Within each row, compare columns (simple effects within rows)
GP33-Tet+	217797	447060	259038	453602	564068	523635	310195	117101	379246	63488	39216	37118	20011	56997	12354				76626	71924	81730	86816	85978	87113	101684	41414		281642	343962	282859	263165	305540	395575	187258
NP396-Tet+	172068	299776	258375	263580	387420	252267	294929	150298	353065	162440	58454	74236	59702	112129	16934				97402	163614	192649	182042	223542	96226	55826	52589		243743	249124	348767	261589	334989	318702	189286				Number of families	2
																																						Number of comparisons per family	6
																																						Alpha	0.05
																																						Tukey's multiple comparisons test	Predicted (LS) mean diff,	95,00% CI of diff,	Below threshold?	Summary	Adjusted P Value
																																						GP33-Tet+
																																						Wildtype vs. Il1rl1-/-	325330	216257 to 434402	Yes	****	1.02684e-09
																																						Wildtype vs. Il1rl1-ExAB-/-	284366	183806 to 384927	Yes	****	4.61692e-09
																																						Wildtype vs. Il1rl1-ExC-/-	69241	-35053 to 173535	No	ns	0.303054
																																						Il1rl1-/- vs. Il1rl1-ExAB-/-	-40963	-152730 to 70803	No	ns	0.765454
																																						Il1rl1-/- vs. Il1rl1-ExC-/-	-256089	-371226 to -140951	Yes	****	1.61399e-06
																																						Il1rl1-ExAB-/- vs. Il1rl1-ExC-/-	-215125	-322233 to -108018	Yes	****	1.25383e-05
																																						NP396-Tet+
																																						Wildtype vs. Il1rl1-/-	189548	80475 to 298621	Yes	***	0.000151022
																																						Wildtype vs. Il1rl1-ExAB-/-	137211	36651 to 237772	Yes	**	0.0036081
																																						Wildtype vs. Il1rl1-ExC-/-	-7831	-112125 to 96463	No	ns	0.997161
																																						Il1rl1-/- vs. Il1rl1-ExAB-/-	-52337	-164104 to 59429	No	ns	0.602862
																																						Il1rl1-/- vs. Il1rl1-ExC-/-	-197379	-312516 to -82242	Yes	***	0.000186334
																																						Il1rl1-ExAB-/- vs. Il1rl1-ExC-/-	-145042	-252150 to -37935	Yes	**	0.00391507
																																						Test details	Predicted (LS) mean 1	Predicted (LS) mean 2	Predicted (LS) mean diff,	SE of diff,	N1	N2	q	DF
																																						GP33-Tet+
																																						Wildtype vs. Il1rl1-/-	363527	38197	325330	41096	9	6	11.2	52
																																						Wildtype vs. Il1rl1-ExAB-/-	363527	79161	284366	37889	9	8	10.61	52
																																						Wildtype vs. Il1rl1-ExC-/-	363527	294286	69241	39295	9	7	2.492	52
																																						Il1rl1-/- vs. Il1rl1-ExAB-/-	38197	79161	-40963	42111	6	8	1.376	52
																																						Il1rl1-/- vs. Il1rl1-ExC-/-	38197	294286	-256089	43381	6	7	8.348	52
																																						Il1rl1-ExAB-/- vs. Il1rl1-ExC-/-	79161	294286	-215125	40355	8	7	7.539	52
																																						NP396-Tet+
																																						Wildtype vs. Il1rl1-/-	270198	80649	189548	41096	9	6	6.523	52
																																						Wildtype vs. Il1rl1-ExAB-/-	270198	132986	137211	37889	9	8	5.121	52
																																						Wildtype vs. Il1rl1-ExC-/-	270198	278029	-7831	39295	9	7	0.2818	52
																																						Il1rl1-/- vs. Il1rl1-ExAB-/-	80649	132986	-52337	42111	6	8	1.758	52
																																						Il1rl1-/- vs. Il1rl1-ExC-/-	80649	278029	-197379	43381	6	7	6.435	52
																																						Il1rl1-ExAB-/- vs. Il1rl1-ExC-/-	132986	278029	-145042	40355	8	7	5.083	52

## Sheet: Figure 4i
Statistical Source Data Brunner et al. Figure 4
		Wildtype					Il1rl1-/-					Il1rl1-ExAB-/-					Il1rl1-ExC-/-						Within each row, compare columns (simple effects within rows)
	d0	0	0				0	0				0	0				0	0
Serum IFN-g (ng/ml)	d2 p.i.	207.423	191.706	253.551	229.034		16.6099	17.0042	3.64155	3.35196		23.7979	9.96095	23.7979	32.6871	22.3704	429.446	295.668	91.0712				Number of families	4
Serum IFN-g (ng/ml)	d4 p.i.	3367.64	3645.8	1852.91			13.7027	6.28122	4.61847	0.162336		517.891	249.484	450.159	531.302	607.345		1916.03	1539.01				Number of comparisons per family	6
Serum IFN-g (ng/ml)	d7 p.i.	934.052	2836.38	1248.59	2080.2		154.4	88.5139	105.816	57.6108		597.176	531.319	502.618	581.374	521.419	2078.62	1779.73	3148.93				Alpha	0.05
																							Tukey's multiple comparisons test	Predicted (LS) mean diff,	95,00% CI of diff,	Below threshold?	Summary	Adjusted P Value
																							d0
																							Wildtype vs. Il1rl1-/-	-9.095e-13	-1005 to 1005	No	ns	>0,999999999999999
																							Wildtype vs. Il1rl1-ExAB-/-	-1.364e-12	-1005 to 1005	No	ns	>0,999999999999999
																							Wildtype vs. Il1rl1-ExC-/-	-9.095e-13	-1005 to 1005	No	ns	>0,999999999999999
																							Il1rl1-/- vs. Il1rl1-ExAB-/-	-4.547e-13	-1005 to 1005	No	ns	>0,999999999999999
																							Il1rl1-/- vs. Il1rl1-ExC-/-	0	-1005 to 1005	No	ns	>0,999999999999999
																							Il1rl1-ExAB-/- vs. Il1rl1-ExC-/-	4.547e-13	-1005 to 1005	No	ns	>0,999999999999999
																							d2 p.i.
																							Wildtype vs. Il1rl1-/-	210.3	-500,5 to 921,0	No	ns	0.856358
																							Wildtype vs. Il1rl1-ExAB-/-	197.9	-476,4 to 872,2	No	ns	0.859216
																							Wildtype vs. Il1rl1-ExC-/-	-51.63	-819,3 to 716,1	No	ns	0.997868
																							Il1rl1-/- vs. Il1rl1-ExAB-/-	-12.37	-686,7 to 661,9	No	ns	0.999956
																							Il1rl1-/- vs. Il1rl1-ExC-/-	-261.9	-1030 to 505,8	No	ns	0.796194
																							Il1rl1-ExAB-/- vs. Il1rl1-ExC-/-	-249.5	-983,6 to 484,5	No	ns	0.797925
																							d4 p.i.
																							Wildtype vs. Il1rl1-/-	2949	2182 to 3717	Yes	****	8.283e-12
																							Wildtype vs. Il1rl1-ExAB-/-	2484	1750 to 3218	Yes	****	2.67422e-10
																							Wildtype vs. Il1rl1-ExC-/-	1228	310,3 to 2146	Yes	**	0.0048864
																							Il1rl1-/- vs. Il1rl1-ExAB-/-	-465	-1139 to 209,2	No	ns	0.265302
																							Il1rl1-/- vs. Il1rl1-ExC-/-	-1721	-2592 to -850,8	Yes	****	2.87757e-05
																							Il1rl1-ExAB-/- vs. Il1rl1-ExC-/-	-1256	-2097 to -415,3	Yes	**	0.00148978
																							d7 p.i.
																							Wildtype vs. Il1rl1-/-	1673	962,5 to 2384	Yes	****	1.19925e-06
																							Wildtype vs. Il1rl1-ExAB-/-	1228	553,7 to 1902	Yes	***	0.00010587
																							Wildtype vs. Il1rl1-ExC-/-	-561	-1329 to 206,8	No	ns	0.219897
																							Il1rl1-/- vs. Il1rl1-ExAB-/-	-445.2	-1119 to 229,1	No	ns	0.301471
																							Il1rl1-/- vs. Il1rl1-ExC-/-	-2234	-3002 to -1466	Yes	****	1.17171e-08
																							Il1rl1-ExAB-/- vs. Il1rl1-ExC-/-	-1789	-2523 to -1055	Yes	****	5.96125e-07

## Sheet: Figure 4l
Statistical Source Data Brunner et al. Figure 4
		Wildtype							Knockout								Compare each cell mean with the other cell mean in that row
CD8+ T cells per spleen	Knockout = Il1rl1-/-	27800000	696000	11200000	28800000	43500000	49200000		2320000	62200	2930000	6660000	4420000	5730000
CD8+ T cells per spleen	Knockout = Il1rl1-ExAB-/-	64900000	42300000	73000000	51300000	32300000	42100000	27200000	13300000	8830000	20500000	20100000	16100000	20100000	4300000		Number of families	1
CD8+ T cells per spleen	Knockout = Il1rl1-ExC-/-	17500000	11000000	29300000	23700000	23000000	18800000	53100000	30400000	16900000	36200000	43000000	31600000	19800000	22900000		Number of comparisons per family	3
																	Alpha	0.05
																	Šídák's multiple comparisons test	Predicted (LS) mean diff,	95,00% CI of diff,	Below threshold?	Summary	Adjusted P Value
																	WT - KO
																	WT : Il1rl1-/-	23178967	6276705 to 40081228	Yes	**	0.00619987
																	WT : Il1rl1-ExAB-/-	32838571	17190118 to 48487025	Yes	***	0.000104858
																	WT : Il1rl1-ExC-/-	-3485714	-19134167 to 12162739	No	ns	0.916676
																	Test details	Predicted (LS) mean 1	Predicted (LS) mean 2	Predicted (LS) mean diff,	SE of diff,	N1	N2	t	DF
																	WT - KO
																	WT : Il1rl1-/-	26866000	3687033	23178967	6385885	6	6	3.63	17
																	WT : Il1rl1-ExAB-/-	47585714	14747143	32838571	5912181	7	7	5.554	17
																	WT : Il1rl1-ExC-/-	25200000	28685714	-3485714	5912181	7	7	0.5896	17

## Sheet: Figure 4m
Statistical Source Data Brunner et al. Figure 4
		Wildtype							Knockout								Compare each cell mean with the other cell mean in that row
IFNg+ CD8+ T cells per spleen	Knockout = Il1rl1-/-	6470000	209000	2470000	3680000	5980000	8120000		195000	6890	186000	343000	296000	683000
IFNg+ CD8+ T cells per spleen	Knockout = Il1rl1-ExAB-/-	16800000	11800000	20200000	14200000	11000000			2810000	1620000	4360000	4150000	4650000				Number of families	1
IFNg+ CD8+ T cells per spleen	Knockout = Il1rl1-ExC-/-	5440000	3700000	6950000	6270000	5700000	5870000	3580000	5520000	3900000	8370000	7660000	4800000	4610000	4320000		Number of comparisons per family	3
																	Alpha	0.05
																	Šídák's multiple comparisons test	Predicted (LS) mean diff,	95,00% CI of diff,	Below threshold?	Summary	Adjusted P Value
																	Group A - Group B
																	WT : Il1rl1-/-	4203185	1385556 to 7020814	Yes	**	0.00343381
																	WT : Il1rl1-ExAB-/-	11282000	8195442 to 14368558	Yes	****	1.91507e-07
																	WT : Il1rl1-ExC-/-	-238571	-2847189 to 2370046	No	ns	0.993069
																	Test details	Predicted (LS) mean 1	Predicted (LS) mean 2	Predicted (LS) mean diff,	SE of diff,	N1	N2	t	DF
																	Group A - Group B
																	WT : Il1rl1-/-	4488167	284982	4203185	1049297	6	6	4.006	15
																	WT : Il1rl1-ExAB-/-	14800000	3518000	11282000	1149447	5	5	9.815	15
																	WT : Il1rl1-ExC-/-	5358571	5597143	-238571	971460	7	7	0.2456	15

## Sheet: Figure 4p
Statistical Source Data Brunner et al. Figure 4
		Wildtype							Knockout								Compare each cell mean with the other cell mean in that row
P14 cells of CD8 T cells (%)	Knockout = P14 Il1rl1-/-	3.83	3.39	4.6	5.03	2.69	4.01	3.35	1.53	0.7	0.96	1.48	0.79	1.57	0.89
P14 cells of CD8 T cells (%)	Knockout = P14 Il1rl1-ExonAB-/-	3.94	4.16	4.47	2.56	4.05	4.3	2.14	1.5	1.74	0.71	0.68	1.63	1.07	0.41		Number of families	1
																	Number of comparisons per family	2
																	Alpha	0.05
																	Šídák's multiple comparisons test	Mean Diff,	95,00% CI of diff,	Below threshold?	Summary	Adjusted P Value
																	Group A - Group B
																	P14 : P14 x Il1rl1-ExonAB-/-	2.277	1,735 to 2,819	Yes	****	3.32802e-07
																	P14 : P14 x Il1rl1-/-	2.96	2,418 to 3,502	Yes	****	1.78033e-08
																	Test details	Mean 1	Mean 2	Mean Diff,	SE of diff,	N1	N2	t	DF
																	Group A - Group B
																	P14 : P14 x Il1rl1-ExonAB-/-	3.5	1.223	2.277	0.2122	7	7	10.73	12
																	P14 : P14 x Il1rl1-/-	3.973	1.013	2.96	0.2122	7	7	13.95	12

## Sheet: Figure 4q
Statistical Source Data Brunner et al. Figure 4
		Wildtype							Knockout								Compare each cell mean with the other cell mean in that row
P14 cells per spleen	Knockout = P14 Il1rl1-/-	1384706	1255357	347510	867042	1132142	1258024	852107	209626	291770	61874	161620	302438	477126	200825
P14 cells per spleen	Knockout = P14 Il1rl1-ExonAB-/-	1024128	1395108	265633	1008393	777697	764362	569671	371246	555003	77343	350177	302171	142151	153619		Number of families	1
																	Number of comparisons per family	2
																	Alpha	0.05
																	Šídák's multiple comparisons test	Mean Diff,	95,00% CI of diff,	Below threshold?	Summary	Adjusted P Value
																	Group A - Group B
																	P14 : P14 x Il1rl1--/-	770230	533184 to 1007276	Yes	****	5.17549e-06
																	P14 : P14 x Il1rl1-ExonAB-/-	550469	313423 to 787515	Yes	***	0.000138726
																	Test details	Mean 1	Mean 2	Mean Diff,	SE of diff,	N1	N2	t	DF
																	Group A - Group B
																	P14 : P14 x Il1rl1--/-	1013841	243611	770230	92846	7	7	8.296	12
																	P14 : P14 x Il1rl1-ExonAB-/-	829285	278816	550469	92846	7	7	5.929	12

[truncated: 4 more sheets: Figure 4r, Figure 4u, Figure 4v, Figure 4w]
