# Supplementary material for: A type 1 immunity-restricted promoter of the IL−33 receptor gene directs antiviral T-cell responses
Source: Nat Immunol. 2024 Jan 3;25(2):256–67. doi: 10.1038/s41590-023-01697-6 (PMC10834369; doi:10.1038/s41590-023-01697-6)
Supplement: Supplementary file 10 — Statistical source data. [file 41590_2023_1697_MOESM10_ESM.xlsx]

## Sheet: Figure 5f
Statistical Source Data Brunner et al. Figure 5
	Wildtype									Il1rl1-/-									Il1rl1-ExAB-/-									Il1rl1-ExC-/-										Number of families	1
KLRG1+ CD127- CD44+ of CD8+ T cells (%)	38.3	35.2	44.5	40.2	37.1	42.9	37.7	48.3	41.4	6.95	9.49	5.8	11.3	10.8	11.6				6.83	5.99	6.32	6.69	6.81	9.07	9.61	10.2		35.5	36.7	39.2	41.2	38.2	40.3	46.5				Number of comparisons per family	6
																																						Alpha	0.05
																																						Tukey's multiple comparisons test	Mean Diff,	95,00% CI of diff,	Below threshold?	Summary	Adjusted P Value
																																						Wildtype vs. Il1rl1-/-	31.3	26,71 to 35,89	Yes	****	3.4e-14	A-B
																																						Wildtype vs. Il1rl1-ExAB-/-	32.93	28,70 to 37,17	Yes	****	3.4e-14	A-C
																																						Wildtype vs. Il1rl1-ExC-/-	0.9651	-3,425 to 5,355	No	ns	0.930178	A-D
																																						Il1rl1-/- vs. Il1rl1-ExAB-/-	1.633	-3,071 to 6,338	No	ns	0.777089	B-C
																																						Il1rl1-/- vs. Il1rl1-ExC-/-	-30.33	-35,18 to -25,49	Yes	****	4e-14	B-D
																																						Il1rl1-ExAB-/- vs. Il1rl1-ExC-/-	-31.97	-36,48 to -27,46	Yes	****	3.4e-14	C-D
																																						Test details	Mean 1	Mean 2	Mean Diff,	SE of diff,	n1	n2	q	DF
																																						Wildtype vs. Il1rl1-/-	40.62	9.323	31.3	1.674	9	6	26.45	26
																																						Wildtype vs. Il1rl1-ExAB-/-	40.62	7.69	32.93	1.543	9	8	30.18	26
																																						Wildtype vs. Il1rl1-ExC-/-	40.62	39.66	0.9651	1.6	9	7	0.8528	26
																																						Il1rl1-/- vs. Il1rl1-ExAB-/-	9.323	7.69	1.633	1.715	6	8	1.347	26
																																						Il1rl1-/- vs. Il1rl1-ExC-/-	9.323	39.66	-30.33	1.767	6	7	24.28	26
																																						Il1rl1-ExAB-/- vs. Il1rl1-ExC-/-	7.69	39.66	-31.97	1.644	8	7	27.51	26
	Wildtype									Il1rl1-/-									Il1rl1-ExAB-/-									Il1rl1-ExC-/-										Number of families	1
KLRG1+ CD127- CD44+ CD8 T cells per spleen	1148831	2144459	2337863	2735222	2695925	1912966	1786381	1261581	2118213	101520	96375	72728	112315	189847	60288				87277	88138	86142	99462	103745	130551	93311	112422		1804444	1779223	2576448	2022402	2120577	2397708	2219306				Number of comparisons per family	6
																																						Alpha	0.05
																																						Tukey's multiple comparisons test	Mean Diff,	95,00% CI of diff,	Below threshold?	Summary	Adjusted P Value
																																						Wildtype vs. Il1rl1-/-	1910204	1416926 to 2403481	Yes	****	3.48088e-10	A-B
																																						Wildtype vs. Il1rl1-ExAB-/-	1915585	1460805 to 2370364	Yes	****	5.6768e-11	A-C
																																						Wildtype vs. Il1rl1-ExC-/-	-115728	-587392 to 355935	No	ns	0.906298	A-D
																																						Il1rl1-/- vs. Il1rl1-ExAB-/-	5381	-500078 to 510840	No	ns	0.999991	B-C
																																						Il1rl1-/- vs. Il1rl1-ExC-/-	-2025932	-2546634 to -1505229	Yes	****	3.1485e-10	B-D
																																						Il1rl1-ExAB-/- vs. Il1rl1-ExC-/-	-2031313	-2515702 to -1546924	Yes	****	6.2515e-11	C-D
																																						Test details	Mean 1	Mean 2	Mean Diff,	SE of diff,	n1	n2	q	DF
																																						Wildtype vs. Il1rl1-/-	2015716	105512	1910204	179810	9	6	15.02	26
																																						Wildtype vs. Il1rl1-ExAB-/-	2015716	100131	1915585	165777	9	8	16.34	26
																																						Wildtype vs. Il1rl1-ExC-/-	2015716	2131444	-115728	171932	9	7	0.9519	26
																																						Il1rl1-/- vs. Il1rl1-ExAB-/-	105512	100131	5381	184251	6	8	0.0413	26
																																						Il1rl1-/- vs. Il1rl1-ExC-/-	105512	2131444	-2025932	189807	6	7	15.09	26
																																						Il1rl1-ExAB-/- vs. Il1rl1-ExC-/-	100131	2131444	-2031313	176570	8	7	16.27	26

## Sheet: Figure 5g
Statistical Source Data Brunner et al. Figure 5
	Wildtype									Il1rl1-/-									Il1rl1-ExAB-/-									Il1rl1-ExC-/-										Number of families	1
CXCR3+ of CD8+ T cells (%)	53.3	60.2	52.9	55.3	58.8	55	51.8	38.3	56	37.2	36.1	37	35	36.1	34				41.5	37.8	37.1	38.7	38.8	31.7	31.5	32.9		51.5	45.5	53.7	45.8	52.8	49.2	46.3				Number of comparisons per family	6
																																						Alpha	0.05
																																						Tukey's multiple comparisons test	Mean Diff,	95,00% CI of diff,	Below threshold?	Summary	Adjusted P Value
																																						Wildtype vs. Il1rl1-/-	17.61	11,29 to 23,93	Yes	****	2.35819e-07	A-B
																																						Wildtype vs. Il1rl1-ExAB-/-	17.26	11,44 to 23,08	Yes	****	7.58033e-08	A-C
																																						Wildtype vs. Il1rl1-ExC-/-	4.254	-1,786 to 10,29	No	ns	0.239687	A-D
																																						Il1rl1-/- vs. Il1rl1-ExAB-/-	-0.35	-6,823 to 6,123	No	ns	0.998805	B-C
																																						Il1rl1-/- vs. Il1rl1-ExC-/-	-13.36	-20,03 to -6,689	Yes	****	5.14933e-05	B-D
																																						Il1rl1-ExAB-/- vs. Il1rl1-ExC-/-	-13.01	-19,21 to -6,804	Yes	****	2.64756e-05	C-D
																																						Test details	Mean 1	Mean 2	Mean Diff,	SE of diff,	n1	n2	q	DF
																																						Wildtype vs. Il1rl1-/-	53.51	35.9	17.61	2.303	9	6	10.82	26
																																						Wildtype vs. Il1rl1-ExAB-/-	53.51	36.25	17.26	2.123	9	8	11.5	26
																																						Wildtype vs. Il1rl1-ExC-/-	53.51	49.26	4.254	2.202	9	7	2.732	26
																																						Il1rl1-/- vs. Il1rl1-ExAB-/-	35.9	36.25	-0.35	2.359	6	8	0.2098	26
																																						Il1rl1-/- vs. Il1rl1-ExC-/-	35.9	49.26	-13.36	2.431	6	7	7.772	26
																																						Il1rl1-ExAB-/- vs. Il1rl1-ExC-/-	36.25	49.26	-13.01	2.261	8	7	8.135	26

## Sheet: Figure 5h
Statistical Source Data Brunner et al. Figure 5
	Wildtype									Il1rl1-/-									Il1rl1-ExAB-/-									Il1rl1-ExC-/-										Number of families	1
KLRG1- CD127+ CD44+ of CD8+ T cells (%)	12.5	17	12.5	14.6	11.4	10.3	12.8	11.4	8.14	24.9	24.1	30.1	28	23.7	34.3				31.2	24.4	23.7	21.9	22.5	18.9	28.7	27.8		16.6	17.9	14.5	11.6	16	12.1	12.3				Number of comparisons per family	6
																																						Alpha	0.05
																																						Tukey's multiple comparisons test	Mean Diff,	95,00% CI of diff,	Below threshold?	Summary	Adjusted P Value
																																						Wildtype vs. Il1rl1-/-	-15.22	-20,04 to -10,40	Yes	****	2.22992e-08	A-B
																																						Wildtype vs. Il1rl1-ExAB-/-	-12.59	-17,04 to -8,151	Yes	****	1.73985e-07	A-C
																																						Wildtype vs. Il1rl1-ExC-/-	-2.135	-6,743 to 2,473	No	ns	0.588735	A-D
																																						Il1rl1-/- vs. Il1rl1-ExAB-/-	2.629	-2,309 to 7,567	No	ns	0.474716	B-C
																																						Il1rl1-/- vs. Il1rl1-ExC-/-	13.09	8,001 to 18,18	Yes	****	9.82871e-07	B-D
																																						Il1rl1-ExAB-/- vs. Il1rl1-ExC-/-	10.46	5,727 to 15,19	Yes	****	1.1922e-05	C-D
																																						Test details	Mean 1	Mean 2	Mean Diff,	SE of diff,	n1	n2	q	DF
																																						Wildtype vs. Il1rl1-/-	12.29	27.52	-15.22	1.757	9	6	12.26	26
																																						Wildtype vs. Il1rl1-ExAB-/-	12.29	24.89	-12.59	1.62	9	8	11	26
																																						Wildtype vs. Il1rl1-ExC-/-	12.29	14.43	-2.135	1.68	9	7	1.798	26
																																						Il1rl1-/- vs. Il1rl1-ExAB-/-	27.52	24.89	2.629	1.8	6	8	2.066	26
																																						Il1rl1-/- vs. Il1rl1-ExC-/-	27.52	14.43	13.09	1.854	6	7	9.982	26
																																						Il1rl1-ExAB-/- vs. Il1rl1-ExC-/-	24.89	14.43	10.46	1.725	8	7	8.575	26
	Wildtype									Il1rl1-/-									Il1rl1-ExAB-/-									Il1rl1-ExC-/-										Number of comparisons per family	6
KLRG1- CD127- CD44+ CD8+ T cells per spleen	374945	1035676	656703	993389	828397	459290	606517	297764	416480	363719	244745	377432	278301	416609	178264				398689	359028	323034	325593	342769	272042	278671	306404		843768	867795	953023	569414	888200	719907	587042				Alpha	0.05
																																						Tukey's multiple comparisons test	Mean Diff,	95,00% CI of diff,	Below threshold?	Summary	Adjusted P Value
																																						Wildtype vs. Il1rl1-/-	320062	69712 to 570412	Yes	**	0.00849138	A-B
																																						Wildtype vs. Il1rl1-ExAB-/-	304128	73316 to 534940	Yes	**	0.00651967	A-C
																																						Wildtype vs. Il1rl1-ExC-/-	-145686	-385067 to 93695	No	ns	0.359424	A-D
																																						Il1rl1-/- vs. Il1rl1-ExAB-/-	-15934	-272466 to 240599	No	ns	0.998194	B-C
																																						Il1rl1-/- vs. Il1rl1-ExC-/-	-465748	-730017 to -201479	Yes	***	0.000287301	B-D
																																						Il1rl1-ExAB-/- vs. Il1rl1-ExC-/-	-449814	-695653 to -203975	Yes	***	0.000177575	C-D
																																						Test details	Mean 1	Mean 2	Mean Diff,	SE of diff,	n1	n2	q	DF
																																						Wildtype vs. Il1rl1-/-	629907	309845	320062	91258	9	6	4.96	26
																																						Wildtype vs. Il1rl1-ExAB-/-	629907	325779	304128	84136	9	8	5.112	26
																																						Wildtype vs. Il1rl1-ExC-/-	629907	775593	-145686	87259	9	7	2.361	26
																																						Il1rl1-/- vs. Il1rl1-ExAB-/-	309845	325779	-15934	93512	6	8	0.241	26
																																						Il1rl1-/- vs. Il1rl1-ExC-/-	309845	775593	-465748	96332	6	7	6.837	26
																																						Il1rl1-ExAB-/- vs. Il1rl1-ExC-/-	325779	775593	-449814	89614	8	7	7.099	26

## Sheet: Figure 5i
Statistical Source Data Brunner et al. Figure 5
		Wildtype							Knockout								Compare each cell mean with the other cell mean in that row
KLRG1+ CD127- of transferred P14 cells (%)	Knockout = P14 Il1rl1-/-	77	70.9	62	76.5	64.3	76.8	67.3	36.3	24.7	24	29.8	35.8	42.2	27.3
KLRG1+ CD127- of transferred P14 cells (%)	Knockout = P14 Il1rl1-ExonAB-/-	75.9	79.3	72	82	67.8	60	65.1	46.7	48.7	47.9	52.8	45.7	21.1	24.2		Number of families	1
																	Number of comparisons per family	2
																	Alpha	0.05
																	Šídák's multiple comparisons test	Mean Diff,	95,00% CI of diff,	Below threshold?	Summary	Adjusted P Value
																	Group A - Group B
																	P14 : P14 x Il1rl1-/-	39.24	32,78 to 45,71	Yes	****	5.34424e-09
																	P14 : P14 x Il1rl1-ExonAB-/-	30.71	24,25 to 37,18	Yes	****	8.57335e-08
																	Test details	Mean 1	Mean 2	Mean Diff,	SE of diff,	N1	N2	t	DF
																	Group A - Group B
																	P14 : P14 x Il1rl1-/-	70.69	31.44	39.24	2.532	7	7	15.5	12
																	P14 : P14 x Il1rl1-ExonAB-/-	71.73	41.01	30.71	2.532	7	7	12.13	12
		Wildtype							Knockout								Compare each cell mean with the other cell mean in that row
KLRG1+ CD127- P14 cells per spleen	Knockout = P14 Il1rl1-/-	1066224	890048	215456	663287	727967	966162	573468	76094	72067	14850	48163	108273	201347	54825
KLRG1+ CD127- P14 cells per spleen	Knockout = P14 Il1rl1-ExonAB-/-	777313	1106320	191256	826882	527279	458617	370856	173372	270286	37047	184894	138092	29994	37176		Number of families	1
																	Number of comparisons per family	2
																	Alpha	0.05
																	Šídák's multiple comparisons test	Mean Diff,	95,00% CI of diff,	Below threshold?	Summary	Adjusted P Value
																	Group A - Group B
																	P14 : P14 x Il1rl1--/-	646713	416150 to 877276	Yes	****	2.29243e-05
																	P14 : P14 x Il1rl1-ExonAB-/-	483952	253389 to 714515	Yes	***	0.000342159
																	Test details	Mean 1	Mean 2	Mean Diff,	SE of diff,	N1	N2	t	DF
																	Group A - Group B
																	P14 : P14 x Il1rl1--/-	728945	82231	646713	90307	7	7	7.161	12
																	P14 : P14 x Il1rl1-ExonAB-/-	608360	124409	483952	90307	7	7	5.359	12

## Sheet: Figure 5k
Statistical Source Data Brunner et al. Figure 5
		Wildtype							Knockout								Compare each cell mean with the other cell mean in that row
CXCR3+ of transferred P14 cells (%)	Knockout = P14 Il1rl1-/-	65.75	75.42	73.6	61.65	61.56	60.8	71.53	36	39.98	46.97	29.49	40.04	30.39	37.8
CXCR3+ of transferred P14 cells (%)	Knockout = P14 Il1rl1-ExonAB-/-	63.73	64.14	59.52	61.71	58.81	80.33	64.98	31.3	31.97	36.61	31.74	37.78	46.61	33.58		Number of families	1
																	Number of comparisons per family	2
																	Alpha	0.05
																	Šídák's multiple comparisons test	Mean Diff,	95,00% CI of diff,	Below threshold?	Summary	Adjusted P Value
																	WT - KO
																	P14 : P14 x Il1rl1--/-	29.95	25,26 to 34,63	Yes	****	2.95959e-09
																	P14 : P14 x Il1rl1-ExonAB-/-	29.09	24,40 to 33,78	Yes	****	4.13594e-09
																	Test details	Mean 1	Mean 2	Mean Diff,	SE of diff,	N1	N2	t	DF
																	WT - KO
																	P14 : P14 x Il1rl1--/-	67.19	37.24	29.95	1.835	7	7	16.32	12
																	P14 : P14 x Il1rl1-ExonAB-/-	64.75	35.66	29.09	1.835	7	7	15.85	12

## Sheet: Figure 5l
Statistical Source Data Brunner et al. Figure 5
		Wildtype							Knockout								Compare each cell mean with the other cell mean in that row
KLRG1- CD127+ of transferred P14 cells (%)	Knockout = P14 Il1rl1-/-	7.36	9.24	9.84	6.49	12.1	6.88	11.7	34.1	41.7	30.2	29.8	30.1	24.1	36.3
KLRG1- CD127+ of transferred P14 cells (%)	Knockout = P14 Il1rl1-ExonAB-/-	6.9	6.57	6.04	3.67	9.97	13.4	9.42	23.6	21.1	15.9	16.1	22.2	38.6	30.4		Number of families	1
																	Number of comparisons per family	2
																	Alpha	0.05
																	Šídák's multiple comparisons test	Mean Diff,	95,00% CI of diff,	Below threshold?	Summary	Adjusted P Value
																	Group A - Group B
																	P14 : P14 x Il1rl1-/-	-23.24	-28,44 to -18,05	Yes	****	1.67473e-07
																	P14 : P14 x Il1rl1-ExonAB-/-	-15.99	-21,19 to -10,79	Yes	****	9.03336e-06
																	Test details	Mean 1	Mean 2	Mean Diff,	SE of diff,	N1	N2	t	DF
																	Group A - Group B
																	P14 : P14 x Il1rl1-/-	9.087	32.33	-23.24	2.035	7	7	11.42	12
																	P14 : P14 x Il1rl1-ExonAB-/-	7.996	23.99	-15.99	2.035	7	7	7.858	12
		Wildtype							Knockout								Compare each cell mean with the other cell mean in that row
KLRG1- CD127+ P14 cells per spleen	Knockout = P14 Il1rl1-/-	132655	165707	22241	104045	104950	85546	98844	46118	111748	18315	48486	91639	113556	71895
KLRG1- CD127+ P14 cells per spleen	Knockout = P14 Il1rl1-ExonAB-/-	68719	89845	19152	59293	28541	69786	54745	87243	116551	26297	54978	48347	58851	46239		Number of families	1
																	Number of comparisons per family	2
																	Alpha	0.05
																	Šídák's multiple comparisons test	Mean Diff,	95,00% CI of diff,	Below threshold?	Summary	Adjusted P Value
																	Group A - Group B
																	P14 : P14 x Il1rl1-/-	30319	2280 to 58357	Yes	*	0.0342145
																	P14 : P14 x Il1rl1-ExonAB-/-	-6918	-34957 to 21121	No	ns	0.788913
																	Test details	Mean 1	Mean 2	Mean Diff,	SE of diff,	N1	N2	t	DF
																	Group A - Group B
																	P14 : P14 x Il1rl1-/-	101998	71680	30319	10982	7	7	2.761	12
																	P14 : P14 x Il1rl1-ExonAB-/-	55726	62644	-6918	10982	7	7	0.6299	12

## Sheet: Figure 5n
Statistical Source Data Brunner et al. Figure 5
		Wildtype			Il1rl1-ExAB-/-				Table Analyzed	CD44+ CD8 T cells scTCR
	CD44+ CD8+ T cells per spleen	15410772	11285143	13974077	1893105	1506868	1577076
									Column B	Il1rl1-ExAB-/-
									vs.	vs,
									Column A	Wildtype
									Unpaired t test
									P value	0.00060942
									P value summary	***
									Significantly different (P < 0.05)?	Yes
									One- or two-tailed P value?	Two-tailed
									t, df	t=9,793, df=4
									How big is the difference?
									Mean of column A	13556664
									Mean of column B	1659016
									Difference between means (B - A) ± SEM	-11897648 ± 1214936
									95% confidence interval	-15270851 to -8524444
									R squared (eta squared)	0.96
									F test to compare variances
									F, DFn, Dfd	103,6, 2, 2
									P value	0.0191185
									P value summary	*
									Significantly different (P < 0.05)?	Yes
									Data analyzed
									Sample size, column A	3
									Sample size, column B	3

## Sheet: Figure 5o
Statistical Source Data Brunner et al. Figure 5
		Wildtype			Il1rl1-ExAB-/-				Table Analyzed	Clonotypes CTLs
All CTLs	Number of clonotypes	418	430	374	411	339	405
									Column B	Il1rl1-ExAB-/-
									vs.	vs,
									Column A	Wildtype
									Unpaired t test
									P value	0.479456
									P value summary	ns
									Significantly different (P < 0.05)?	No
									One- or two-tailed P value?	Two-tailed
									t, df	t=0,7791, df=4
									How big is the difference?
									Mean of column A	407.3
									Mean of column B	385
									Difference between means (B - A) ± SEM	-22,33 ± 28,67
									95% confidence interval	-101,9 to 57,26
									R squared (eta squared)	0.1317
									F test to compare variances
									F, DFn, Dfd	1,836, 2, 2
									P value	0.705246
									P value summary	ns
									Significantly different (P < 0.05)?	No
									Data analyzed
									Sample size, column A	3
									Sample size, column B	3

## Sheet: Figure 5q
Statistical Source Data Brunner et al. Figure 5
		Wildtype			Il1rl1-ExAB-/-				Table Analyzed	Clonotypes SLEC
SLEC	Number of clonotypes	33	40	31	249	221	217
									Column B	Il1rl1-ExAB-/-
									vs.	vs,
									Column A	Wildtype
									Unpaired t test
									P value	4.8837e-05
									P value summary	****
									Significantly different (P < 0.05)?	Yes
									One- or two-tailed P value?	Two-tailed
									t, df	t=18,63, df=4
									How big is the difference?
									Mean of column A	34.67
									Mean of column B	229
									Difference between means (B - A) ± SEM	194,3 ± 10,43
									95% confidence interval	165,4 to 223,3
									R squared (eta squared)	0.9886
									F test to compare variances
									F, DFn, Dfd	13,61, 2, 2
									P value	0.136874
									P value summary	ns
									Significantly different (P < 0.05)?	No
									Data analyzed
									Sample size, column A	3
									Sample size, column B	3
		Wildtype			Il1rl1-ExAB-/-				Table Analyzed	Clonotypes MPEC
MPEC	Number of clonotypes	211	214	137	29	17	43
									Column B	Il1rl1-ExAB-/-
									vs.	vs,
									Column A	Wildtype
									Unpaired t test
									P value	0.00388289
									P value summary	**
									Significantly different (P < 0.05)?	Yes
									One- or two-tailed P value?	Two-tailed
									t, df	t=6,000, df=4
									How big is the difference?
									Mean of column A	187.3
									Mean of column B	29.67
									Difference between means (B - A) ± SEM	-157,7 ± 26,28
									95% confidence interval	-230,6 to -84,71
									R squared (eta squared)	0.9
									F test to compare variances
									F, DFn, Dfd	11,23, 2, 2
									P value	0.163475
									P value summary	ns
									Significantly different (P < 0.05)?	No
									Data analyzed
									Sample size, column A	3
									Sample size, column B	3
