# Supplementary material for: A type 1 immunity-restricted promoter of the IL−33 receptor gene directs antiviral T-cell responses
Source: Nat Immunol. 2024 Jan 3;25(2):256–67. doi: 10.1038/s41590-023-01697-6 (PMC10834369; doi:10.1038/s41590-023-01697-6)
Supplement: Supplementary file 11 — Statistical source data. [file 41590_2023_1697_MOESM11_ESM.xlsx]

## Sheet: Figure 6h
Statistical Source Data Brunner et al. Figure 6
	P14 High affinity							P14 Il1rl1-/- High affinity							P14 Low affinity							P14 Il1rl1-/- Low affinity								Number of families	1
P14 cells per spleen	14700000	22000000	16500000	20000000	13900000	21000000	20600000	717000	3730000	2660000	2530000	3020000	3590000	2670000	2680000	6730000	2240000	5240000	2450000	2690000		243000	518000	295000	444000	280000	260000			Number of comparisons per family	6
log10 transformed values	7.16732	7.34242	7.21748	7.30103	7.14301	7.32222	7.31387	5.85552	6.57171	6.42488	6.40312	6.48001	6.55509	6.42651	6.42813	6.82802	6.35025	6.71933	6.38917	6.42975		5.38561	5.71433	5.46982	5.64738	5.44716	5.41497			Alpha	0.05
																														Tukey's multiple comparisons test	Mean Diff,	95,00% CI of diff,	Below threshold?	Summary	Adjusted P Value
																														P14 High affinity vs. P14 Il1rl1 High affinity	0.8701	0,6084 to 1,132	Yes	****	2.91087e-08	A-B
																														P14 High affinity vs. P14 Low affinity	0.7341	0,4617 to 1,006	Yes	****	9.98748e-07	A-C
																														P14 High affinity vs. P14 Il1rl1 Low affinity	1.745	1,473 to 2,017	Yes	****	1.13e-13	A-D
																														P14 Il1rl1 High affinity vs. P14 Low affinity	-0.136	-0,4083 to 0,1364	No	ns	0.520547	B-C
																														P14 Il1rl1 High affinity vs. P14 Il1rl1 Low affinity	0.8749	0,6026 to 1,147	Yes	****	5.32384e-08	B-D
																														P14 Low affinity vs. P14 Il1rl1 Low affinity	1.011	0,7283 to 1,294	Yes	****	7.90156e-09	C-D
																														Test details	Mean 1	Mean 2	Mean Diff,	SE of diff,	n1	n2	q	DF
																														P14 High affinity vs. P14 Il1rl1 High affinity	7.258	6.388	0.8701	0.09423	7	7	13.06	22
																														P14 High affinity vs. P14 Low affinity	7.258	6.524	0.7341	0.09808	7	6	10.59	22
																														P14 High affinity vs. P14 Il1rl1 Low affinity	7.258	5.513	1.745	0.09808	7	6	25.16	22
																														P14 Il1rl1 High affinity vs. P14 Low affinity	6.388	6.524	-0.136	0.09808	7	6	1.961	22
																														P14 Il1rl1 High affinity vs. P14 Il1rl1 Low affinity	6.388	5.513	0.8749	0.09808	7	6	12.62	22
																														P14 Low affinity vs. P14 Il1rl1 Low affinity	6.524	5.513	1.011	0.1018	6	6	14.05	22

## Sheet: Figure 6i
Statistical Source Data Brunner et al. Figure 6
	P14 High affinity							P14 Il1rl1-/- High affinity							P14 Low affinity							P14 Il1rl1-/- Low affinity								Number of families	1
KLRG1+ CD127- of P14 cells (%)	70.9	59.8	65	57.2	53.1	59.9	64.5	24.8	13	25.7	13.2	16.7	12.2	19.8	65.9	54.3	43.2	51.1	42.3	51.2		29.4	12.3	12.9	11	9.6	13.8			Number of comparisons per family	6
																														Alpha	0.05
																														Tukey's multiple comparisons test	Mean Diff,	95,00% CI of diff,	Below threshold?	Summary	Adjusted P Value
																														P14 High affinity vs. P14 Il1rl1 High affinity	43.57	33,41 to 53,73	Yes	****	2.6693e-10	A-B
																														P14 High affinity vs. P14 Low affinity	10.15	-0,4209 to 20,73	No	ns	0.0628463	A-C
																														P14 High affinity vs. P14 Il1rl1 Low affinity	46.65	36,08 to 57,23	Yes	****	1.54786e-10	A-D
																														P14 Il1rl1 High affinity vs. P14 Low affinity	-33.42	-43,99 to -22,85	Yes	****	7.05564e-08	B-C
																														P14 Il1rl1 High affinity vs. P14 Il1rl1 Low affinity	3.081	-7,492 to 13,65	No	ns	0.849453	B-D
																														P14 Low affinity vs. P14 Il1rl1 Low affinity	36.5	25,53 to 47,47	Yes	****	2.89047e-08	C-D
																														Test details	Mean 1	Mean 2	Mean Diff,	SE of diff,	n1	n2	q	DF
																														P14 High affinity vs. P14 Il1rl1 High affinity	61.49	17.91	43.57	3.658	7	7	16.84	22
																														P14 High affinity vs. P14 Low affinity	61.49	51.33	10.15	3.808	7	6	3.771	22
																														P14 High affinity vs. P14 Il1rl1 Low affinity	61.49	14.83	46.65	3.808	7	6	17.33	22
																														P14 Il1rl1 High affinity vs. P14 Low affinity	17.91	51.33	-33.42	3.808	7	6	12.41	22
																														P14 Il1rl1 High affinity vs. P14 Il1rl1 Low affinity	17.91	14.83	3.081	3.808	7	6	1.144	22
																														P14 Low affinity vs. P14 Il1rl1 Low affinity	51.33	14.83	36.5	3.951	6	6	13.06	22
	High affinity							Low affinity							Low affinity							P14 Il1rl1-/- Low affinity								Number of families	1
KLRG1+ CD127- P14 cells per spleen	10400000	13200000	10700000	11500000	7390000	12500000	13300000	181000	477000	673000	332000	520000	449000	514000	1780000	3660000	973000	2670000	1030000	1370000		73000	64700	38300	47600	26500	37200			Number of comparisons per family	6
log10 transformed values	7.01703	7.12057	7.02938	7.0607	6.86864	7.09691	7.12385	5.25768	5.67852	5.82802	5.52114	5.716	5.65225	5.71096	6.25042	6.56348	5.98811	6.42651	6.01284	6.13672		4.86332	4.8109	4.5832	4.67761	4.42325	4.57054			Alpha	0.05
																														Tukey's multiple comparisons test	Mean Diff,	95,00% CI of diff,	Below threshold?	Summary	Adjusted P Value
																														P14 High affinity vs. P14 Il1rl1 High affinity	1.422	1,166 to 1,677	Yes	****	1.635e-12	A-B
																														P14 High affinity vs. P14 Low affinity	0.8156	0,5497 to 1,082	Yes	****	1.18422e-07	A-C
																														P14 High affinity vs. P14 Il1rl1 Low affinity	2.39	2,125 to 2,656	Yes	****	2.4e-14	A-D
																														P14 Il1rl1 High affinity vs. P14 Low affinity	-0.6062	-0,8721 to -0,3402	Yes	****	1.28187e-05	B-C
																														P14 Il1rl1 High affinity vs. P14 Il1rl1 Low affinity	0.9687	0,7027 to 1,235	Yes	****	5.68133e-09	B-D
																														P14 Low affinity vs. P14 Il1rl1 Low affinity	1.575	1,299 to 1,851	Yes	****	1.002e-12	C-D
																														Test details	Mean 1	Mean 2	Mean Diff,	SE of diff,	n1	n2	q	DF
																														P14 High affinity vs. P14 Il1rl1 High affinity	7.045	5.624	1.422	0.09202	7	7	21.85	22
																														P14 High affinity vs. P14 Low affinity	7.045	6.23	0.8156	0.09578	7	6	12.04	22
																														P14 High affinity vs. P14 Il1rl1 Low affinity	7.045	4.655	2.39	0.09578	7	6	35.3	22
																														P14 Il1rl1 High affinity vs. P14 Low affinity	5.624	6.23	-0.6062	0.09578	7	6	8.95	22
																														P14 Il1rl1 High affinity vs. P14 Il1rl1 Low affinity	5.624	4.655	0.9687	0.09578	7	6	14.3	22
																														P14 Low affinity vs. P14 Il1rl1 Low affinity	6.23	4.655	1.575	0.09939	6	6	22.41	22

## Sheet: Figure 6j
Statistical Source Data Brunner et al. Figure 6
	P14 High affinity							P14 Il1rl1-/- High affinity							P14 Low affinity							P14 Il1rl1-/- Low affinity								Number of families	1
KLRG1- CD127+ of P14 cells (%)	12.9	19.6	16.7	20.7	25.6	20	16.7	55.9	63.8	49.1	64.6	60.3	66.8	57	16.4	22.1	31.5	26.9	33	26.5		45	66.7	64	72.1	70.3	62.8			Number of comparisons per family	6
																														Alpha	0.05
																														Tukey's multiple comparisons test	Mean Diff,	95,00% CI of diff,	Below threshold?	Summary	Adjusted P Value
																														P14 High affinity vs. P14 Il1rl1 High affinity	-40.76	-50,67 to -30,84	Yes	****	6.03223e-10	A-B
																														P14 High affinity vs. P14 Low affinity	-7.181	-17,50 to 3,142	No	ns	0.244162	A-C
																														P14 High affinity vs. P14 Il1rl1 Low affinity	-44.6	-54,92 to -34,27	Yes	****	2.32305e-10	A-D
																														P14 Il1rl1 High affinity vs. P14 Low affinity	33.58	23,25 to 43,90	Yes	****	4.28766e-08	B-C
																														P14 Il1rl1 High affinity vs. P14 Il1rl1 Low affinity	-3.84	-14,16 to 6,482	No	ns	0.732204	B-D
																														P14 Low affinity vs. P14 Il1rl1 Low affinity	-37.42	-48,13 to -26,70	Yes	****	1.21292e-08	C-D
																														Test details	Mean 1	Mean 2	Mean Diff,	SE of diff,	n1	n2	q	DF
																														P14 High affinity vs. P14 Il1rl1 High affinity	18.89	59.64	-40.76	3.572	7	7	16.14	22
																														P14 High affinity vs. P14 Low affinity	18.89	26.07	-7.181	3.717	7	6	2.732	22
																														P14 High affinity vs. P14 Il1rl1 Low affinity	18.89	63.48	-44.6	3.717	7	6	16.97	22
																														P14 Il1rl1 High affinity vs. P14 Low affinity	59.64	26.07	33.58	3.717	7	6	12.77	22
																														P14 Il1rl1 High affinity vs. P14 Il1rl1 Low affinity	59.64	63.48	-3.84	3.717	7	6	1.461	22
																														P14 Low affinity vs. P14 Il1rl1 Low affinity	26.07	63.48	-37.42	3.858	6	6	13.72	22
	High affinity							Low affinity							Low affinity							P14 Il1rl1-/- Low affinity								Number of families	1
KLRG1- CD127+ P14 cells per spleen	1910000	4340000	2730000	4150000	3570000	4210000	3440000	409000	2380000	1310000	1620000	1800000	2410000	1510000	438000	1490000	707000	1400000	811000	715000		109000	356000	192000	317000	206000	163000			Number of comparisons per family	6
log10 transformed values	6.28103	6.63749	6.43616	6.61805	6.55267	6.62428	6.53656	5.61172	6.37658	6.11727	6.20952	6.25527	6.38202	6.17898	5.64147	6.17319	5.84942	6.14613	5.90902	5.85431		5.03743	5.55145	5.2833	5.50106	5.31387	5.21219			Alpha	0.05
																														Tukey's multiple comparisons test	Mean Diff,	95,00% CI of diff,	Below threshold?	Summary	Adjusted P Value
																														P14 High affinity vs. P14 Il1rl1 High affinity	0.365	0,06630 to 0,6637	Yes	*	0.0129204	A-B
																														P14 High affinity vs. P14 Low affinity	0.5977	0,2868 to 0,9086	Yes	***	0.000128471	A-C
																														P14 High affinity vs. P14 Il1rl1 Low affinity	1.21	0,8992 to 1,521	Yes	****	1.67126e-09	A-D
																														P14 Il1rl1 High affinity vs. P14 Low affinity	0.2327	-0,07818 to 0,5436	No	ns	0.191173	B-C
																														P14 Il1rl1 High affinity vs. P14 Il1rl1 Low affinity	0.8451	0,5342 to 1,156	Yes	****	8.72009e-07	B-D
																														P14 Low affinity vs. P14 Il1rl1 Low affinity	0.6124	0,2898 to 0,9350	Yes	***	0.000150868	C-D
																														Test details	Mean 1	Mean 2	Mean Diff,	SE of diff,	n1	n2	q	DF
																														P14 High affinity vs. P14 Il1rl1 High affinity	6.527	6.162	0.365	0.1076	7	7	4.799	22
																														P14 High affinity vs. P14 Low affinity	6.527	5.929	0.5977	0.112	7	6	7.55	22
																														P14 High affinity vs. P14 Il1rl1 Low affinity	6.527	5.317	1.21	0.112	7	6	15.29	22
																														P14 Il1rl1 High affinity vs. P14 Low affinity	6.162	5.929	0.2327	0.112	7	6	2.939	22
																														P14 Il1rl1 High affinity vs. P14 Il1rl1 Low affinity	6.162	5.317	0.8451	0.112	7	6	10.68	22
																														P14 Low affinity vs. P14 Il1rl1 Low affinity	5.929	5.317	0.6124	0.1162	6	6	7.454	22

## Sheet: Figure 6k
Statistical Source Data Brunner et al. Figure 6
	High affinity							Low affinity								Table Analyzed	LCMV Cotransfer LCMV-C6 Infection # End, NP396 log transformed
NP396-Tet+ T cells per spleen	11000000	14000000	11500000	12100000	16000000	9190000	8770000	16700000	19600000	16900000	16700000	9310000	7960000
log10 transformed values	7.04139	7.14613	7.0607	7.08279	7.20412	6.96332	6.943	7.22272	7.29226	7.22789	7.22272	6.96895	6.90091			Column B	Low affinity
																vs.	vs,
																Column A	High afinity
																Unpaired t test
																P value	0.311225
																P value summary	ns
																Significantly different (P < 0.05)?	No
																One- or two-tailed P value?	Two-tailed
																t, df	t=1,061, df=11
																How big is the difference?
																Mean of column A	7.063
																Mean of column B	7.139
																Difference between means (B - A) ± SEM	0,07618 ± 0,07177
																95% confidence interval	-0,08178 to 0,2341
																R squared (eta squared)	0.09291
																F test to compare variances
																F, DFn, Dfd	3,022, 5, 6
																P value	0.21075
																P value summary	ns
																Significantly different (P < 0.05)?	No
																Data analyzed
																Sample size, column A	7
																Sample size, column B	6
	High affinity							Low affinity								Table Analyzed	Fig, LCMV Cotransfer LCMV-C6 Infection # End, NP396 SLEC log transformed
NP396-Tet+ KLRG1+ CD127 - per spleen	6402000	8134000	6233000	5396600	8416000	5532380	5840820	10303900	10407600	8196500	8016000	4515350	4592920
log10 transformed values	6.80632	6.9103	6.7947	6.73212	6.92511	6.74291	6.76647	7.013	7.01735	6.91363	6.90396	6.65469	6.66209			Column B	Low affinity
																vs.	vs,
																Column A	High afinity
																Unpaired t test
																P value	0.488152
																P value summary	ns
																Significantly different (P < 0.05)?	No
																One- or two-tailed P value?	Two-tailed
																t, df	t=0,7173, df=11
																How big is the difference?
																Mean of column A	6.811
																Mean of column B	6.861
																Difference between means (B - A) ± SEM	0,04965 ± 0,06922
																95% confidence interval	-0,1027 to 0,2020
																R squared (eta squared)	0.04468
																F test to compare variances
																F, DFn, Dfd	4,475, 5, 6
																P value	0.0958485
																P value summary	ns
																Significantly different (P < 0.05)?	No
																Data analyzed
																Sample size, column A	7
																Sample size, column B	6
	High affinity							Low affinity								Table Analyzed	Fig, LCMV Cotransfer LCMV-C6 Infection # End, NP396 MPEC log transformed
NP396-Tet+ KLRG1- CD127 + per spleen	752400	1470000	1552500	3230700	2880000	1176320	809471	1386100	2685200	2416700	2605200	1331330	819880
log10 transformed values	5.87645	6.16732	6.19103	6.5093	6.45939	6.07053	5.9082	6.14179	6.42898	6.38322	6.41584	6.12429	5.91375			Column B	Low affinity
																vs.	vs,
																Column A	High afinity
																Unpaired t test
																P value	0.617034
																P value summary	ns
																Significantly different (P < 0.05)?	No
																One- or two-tailed P value?	Two-tailed
																t, df	t=0,5146, df=11
																How big is the difference?
																Mean of column A	6.169
																Mean of column B	6.235
																Difference between means (B - A) ± SEM	0,06576 ± 0,1278
																95% confidence interval	-0,2155 to 0,3470
																R squared (eta squared)	0.02351
																F test to compare variances
																F, DFn, Dfd	1,401, 6, 5
																P value	0.728439
																P value summary	ns
																Significantly different (P < 0.05)?	No
																Data analyzed
																Sample size, column A	7
																Sample size, column B	6
