# Supplementary material for: A type 1 immunity-restricted promoter of the IL−33 receptor gene directs antiviral T-cell responses
Source: Nat Immunol. 2024 Jan 3;25(2):256–67. doi: 10.1038/s41590-023-01697-6 (PMC10834369; doi:10.1038/s41590-023-01697-6)
Supplement: Supplementary file 12 — Statistical source data. [file 41590_2023_1697_MOESM12_ESM.xlsx]

## Sheet: Ext. Data. Fig 1c
Statistical Source Data Brunner et al. Extended Data Figure 1
	CTL				Th1				Th2
IFNg+ of T cells (%)	95.6	93.6	92.9	93.8	99.8	99.5	99.1	99.6	0.1	0.09	0.05	0.08
IL-13+ of T cells (%)	0.05	0.03	0.03	0.05	0.73	0.11	0.03	0.21	45	53.3	48.4	42.7
IL-4+ of T cells (%)	0.06	0.07	0.11	0.11	1.75	0.35	0.05	0.77	51.1	48.1	28.67	31.31
IL-10+ of T cells (%)	9.15	5.71	6.07	6.97	6.74	2.62	1.51	3.57	61.3	68.72	52.32	53.67

## Sheet: Ext. Data. Fig 1e
Statistical Source Data Brunner et al. Extended Data Figure 1
	Th1			Th2
DIH4	6.1	11.1	7.52	71.7	72.9	80.3
RMST2-2	25.4	36.6	31.9	70.7	78	85.3
DJ8	74.8	80.2	66.7	82.4	80.6	88.5

## Sheet: Ext. Data. Fig 1g
Statistical Source Data Brunner et al. Extended Data Figure 1
	Wildtype				Stat4-/-				Tbx21-/-				Wildtype -IL-12					Number of families	1
ST2+ of CTLs (%)	81.1	83.7	79.9	84.5		1.22	1.84	1.76	33.4	42.6	49.8	51.8	20	18.1	17.3	16.1		Number of comparisons per family	6
																		Alpha	0.05
																		Tukey's multiple comparisons test	Mean Diff,	95,00% CI of diff,	Below threshold?	Summary	Adjusted P Value
																		WT vs. Stat4-/-	80.69	70,17 to 91,21	Yes	****	4.34885e-10	A-B
																		WT vs. Tbx21-/-	37.9	28,16 to 47,64	Yes	****	7.70421e-07	A-C
																		WT vs. WT -IL-12	64.43	54,68 to 74,17	Yes	****	3.11407e-09	A-D
																		Stat4-/- vs. Tbx21-/-	-42.79	-53,31 to -32,27	Yes	****	4.88035e-07	B-C
																		Stat4-/- vs. WT -IL-12	-16.27	-26,79 to -5,748	Yes	**	0.00332814	B-D
																		Tbx21-/- vs. WT -IL-12	26.53	16,78 to 36,27	Yes	****	2.63379e-05	C-D
																		Test details	Mean 1	Mean 2	Mean Diff,	SE of diff,	n1	n2	q	DF
																		WT vs. Stat4-/-	82.3	1.607	80.69	3.496	4	3	32.64	11
																		WT vs. Tbx21-/-	82.3	44.4	37.9	3.236	4	4	16.56	11
																		WT vs. WT -IL-12	82.3	17.88	64.43	3.236	4	4	28.15	11
																		Stat4-/- vs. Tbx21-/-	1.607	44.4	-42.79	3.496	3	4	17.31	11
																		Stat4-/- vs. WT -IL-12	1.607	17.88	-16.27	3.496	3	4	6.581	11
																		Tbx21-/- vs. WT -IL-12	44.4	17.88	26.53	3.236	4	4	11.59	11
	Wildtype				Stat4-/-				Tbx21-/-				Wildtype -IL-12					Number of families	1
ST2+ of Th1 (%)	58.6	57	64.9	60.4	8.6	4.31	7.27	6.31	6.78	4.98	5.8	5.08	3.61	1.61	8.55	4.06		Number of comparisons per family	6
																		Alpha	0.05
																		Tukey's multiple comparisons test	Mean Diff,	95,00% CI of diff,	Below threshold?	Summary	Adjusted P Value
																		WT vs. Stat4-/-	53.6	48,44 to 58,76	Yes	****	2.689e-12	A-B
																		WT vs. Tbx21-/-	54.57	49,40 to 59,73	Yes	****	2.367e-12	A-C
																		WT vs. WT -IL-12	55.77	50,61 to 60,93	Yes	****	2.043e-12	A-D
																		Stat4-/- vs. Tbx21-/-	0.9625	-4,198 to 6,123	No	ns	0.943742	B-C
																		Stat4-/- vs. WT -IL-12	2.165	-2,995 to 7,325	No	ns	0.611742	B-D
																		Tbx21-/- vs. WT -IL-12	1.203	-3,958 to 6,363	No	ns	0.898252	C-D
																		Test details	Mean 1	Mean 2	Mean Diff,	SE of diff,	n1	n2	q	DF
																		WT vs. Stat4-/-	60.23	6.623	53.6	1.738	4	4	43.61	12
																		WT vs. Tbx21-/-	60.23	5.66	54.57	1.738	4	4	44.4	12
																		WT vs. WT -IL-12	60.23	4.458	55.77	1.738	4	4	45.37	12
																		Stat4-/- vs. Tbx21-/-	6.623	5.66	0.9625	1.738	4	4	0.7831	12
																		Stat4-/- vs. WT -IL-12	6.623	4.458	2.165	1.738	4	4	1.762	12
																		Tbx21-/- vs. WT -IL-12	5.66	4.458	1.203	1.738	4	4	0.9784	12

## Sheet: Ext. Data. Fig 1i
Statistical Source Data Brunner et al. Extended Data Figure 1
	Wildtype				Stat4-/-				Tbx21-/-					Number of families	1
ST2+ of Th2 (%)	81	84.9	85.4	82.9	87.3	84.3	88.8	88.1	85.8	86.7	85.5	78		Number of comparisons per family	3
														Alpha	0.05
														Tukey's multiple comparisons test	Mean Diff,	95,00% CI of diff,	Below threshold?	Summary	Adjusted P Value
														WT vs. Stat4-/-	-3.575	-9,187 to 2,037	No	ns	0.230622	A-B
														WT vs. Tbx21-/-	-0.45	-6,062 to 5,162	No	ns	0.972828	A-C
														Stat4-/- vs. Tbx21-/-	3.125	-2,487 to 8,737	No	ns	0.312689	B-C
														Test details	Mean 1	Mean 2	Mean Diff,	SE of diff,	n1	n2	q	DF
														WT vs. Stat4-/-	83.55	87.13	-3.575	2.01	4	4	2.515	9
														WT vs. Tbx21-/-	83.55	84	-0.45	2.01	4	4	0.3166	9
														Stat4-/- vs. Tbx21-/-	87.13	84	3.125	2.01	4	4	2.199	9

## Sheet: Ext. Data. Fig 1j
Statistical Source Data Brunner et al. Extended Data Figure 1
	Wildtype				Stat4-/-				Tbx21-/-					Number of families	1
ST2+ of Treg (%)	13.5	13.7	13.1	13.4	7.71	13.4	13.6		20.5	22.2	21.2	36		Number of comparisons per family	3
														Alpha	0.05
														Tukey's multiple comparisons test	Mean Diff,	95,00% CI of diff,	Below threshold?	Summary	Adjusted P Value
														WT vs. Stat4-/-	1.855	-8,671 to 12,38	No	ns	0.871672	A-B
														WT vs. Tbx21-/-	-11.55	-21,29 to -1,805	Yes	*	0.023144	A-C
														Stat4-/- vs. Tbx21-/-	-13.41	-23,93 to -2,879	Yes	*	0.0161633	B-C
														Test details	Mean 1	Mean 2	Mean Diff,	SE of diff,	n1	n2	q	DF
														WT vs. Stat4-/-	13.43	11.57	1.855	3.684	4	3	0.7122	8
														WT vs. Tbx21-/-	13.43	24.98	-11.55	3.41	4	4	4.79	8
														Stat4-/- vs. Tbx21-/-	11.57	24.98	-13.41	3.684	3	4	5.147	8
