# Supplementary material for: A type 1 immunity-restricted promoter of the IL−33 receptor gene directs antiviral T-cell responses
Source: Nat Immunol. 2024 Jan 3;25(2):256–67. doi: 10.1038/s41590-023-01697-6 (PMC10834369; doi:10.1038/s41590-023-01697-6)
Supplement: Supplementary file 13 — Statistical source data. [file 41590_2023_1697_MOESM13_ESM.xlsx]

## Sheet: Ext. Data. Fig 2c
Statistical Source Data Brunner et al. Extended Data Figure 2
	CD8			Th1			Th2				Number of families	1
T-bet expression (MFI)	728	953	894	505	584	692	161	173	165		Number of comparisons per family	3
T-bet expression (MFI x 10^3)	0.728	0.953	0.894	0.505	0.584	0.692	0.161	0.173	0.165		Alpha	0.05
											Tukey's multiple comparisons test	Mean Diff,	95,00% CI of diff,	Below threshold?	Summary	Adjusted P Value
											CD8 vs. Th1	264.7	47,90 to 481,4	Yes	*	0.0222984	A-B
											CD8 vs. Th2	692	475,2 to 908,8	Yes	***	0.000160512	A-C
											Th1 vs. Th2	427.3	210,6 to 644,1	Yes	**	0.00224061	B-C
											Test details	Mean 1	Mean 2	Mean Diff,	SE of diff,	n1	n2	q	DF
											CD8 vs. Th1	858.3	593.7	264.7	70.65	3	3	5.298	6
											CD8 vs. Th2	858.3	166.3	692	70.65	3	3	13.85	6
											Th1 vs. Th2	593.7	166.3	427.3	70.65	3	3	8.554	6

## Sheet: Ext. Data. Fig 2d
Statistical Source Data Brunner et al. Extended Data Figure 2
	CD8			Th1			Th2				Number of families	1
GATA-3 expression (MFI)	388	512	585	371	522	609	3085	4071	3816		Number of comparisons per family	3
GATA-3 expression (MFI x10^3)	0.388	0.512	0.585	0.371	0.522	0.609	3.085	4.071	3.816		Alpha	0.05
											Tukey's multiple comparisons test	Mean Diff,	95,00% CI of diff,	Below threshold?	Summary	Adjusted P Value
											CD8 vs. Th1	-5.667	-779,7 to 768,3	No	ns	0.999722	A-B
											CD8 vs. Th2	-3162	-3936 to -2388	Yes	****	3.88455e-05	A-C
											Th1 vs. Th2	-3157	-3931 to -2383	Yes	****	3.92549e-05	B-C
											Test details	Mean 1	Mean 2	Mean Diff,	SE of diff,	n1	n2	q	DF
											CD8 vs. Th1	495	500.7	-5.667	252.3	3	3	0.03177	6
											CD8 vs. Th2	495	3657	-3162	252.3	3	3	17.73	6
											Th1 vs. Th2	500.7	3657	-3157	252.3	3	3	17.7	6

## Sheet: Ext. Data. Fig 2e
Statistical Source Data Brunner et al. Extended Data Figure 2
	CD8			Th1			Th2				Number of families	1
IFNg+ T cells (%)	66.5	78.7	68.6	65.4	75	74.4	0	0	0.24		Number of comparisons per family	3
											Alpha	0.05
											Tukey's multiple comparisons test	Mean Diff,	95,00% CI of diff,	Below threshold?	Summary	Adjusted P Value
											CD8 vs. Th1	-0.3333	-12,56 to 11,90	No	ns	0.996154	A-B
											CD8 vs. Th2	71.19	58,96 to 83,42	Yes	****	4.48721e-06	A-C
											Th1 vs. Th2	71.52	59,29 to 83,75	Yes	****	4.36064e-06	B-C
											Test details	Mean 1	Mean 2	Mean Diff,	SE of diff,	n1	n2	q	DF
											CD8 vs. Th1	71.27	71.6	-0.3333	3.986	3	3	0.1183	6
											CD8 vs. Th2	71.27	0.08	71.19	3.986	3	3	25.26	6
											Th1 vs. Th2	71.6	0.08	71.52	3.986	3	3	25.38	6

## Sheet: Ext. Data. Fig 2f
Statistical Source Data Brunner et al. Extended Data Figure 2
	CD8			Th1			Th2				Number of families	1
IL-13+ T cells (%)	0.082	0.13	1.65	0	0.25	0.41	15.7	25.2	21.6		Number of comparisons per family	3
											Alpha	0.05
											Tukey's multiple comparisons test	Mean Diff,	95,00% CI of diff,	Below threshold?	Summary	Adjusted P Value
											CD8 vs. Th1	0.4007	-6,662 to 7,463	No	ns	0.98348	A-B
											CD8 vs. Th2	-20.21	-27,28 to -13,15	Yes	***	0.000297033	A-C
											Th1 vs. Th2	-20.61	-27,68 to -13,55	Yes	***	0.0002661	B-C
											Test details	Mean 1	Mean 2	Mean Diff,	SE of diff,	n1	n2	q	DF
											CD8 vs. Th1	0.6207	0.22	0.4007	2.302	3	3	0.2462	6
											CD8 vs. Th2	0.6207	20.83	-20.21	2.302	3	3	12.42	6
											Th1 vs. Th2	0.22	20.83	-20.61	2.302	3	3	12.66	6
