# Supplementary material for: A type 1 immunity-restricted promoter of the IL−33 receptor gene directs antiviral T-cell responses
Source: Nat Immunol. 2024 Jan 3;25(2):256–67. doi: 10.1038/s41590-023-01697-6 (PMC10834369; doi:10.1038/s41590-023-01697-6)
Supplement: Supplementary file 14 — Statistical source data. [file 41590_2023_1697_MOESM14_ESM.xlsx]

## Sheet: Ext. Data. Fig 3e
Statistical Source Data Brunner et al. Extended Data Figure 3
		Wildtype					Il1rl1-ExAB-/+					Il1rl1-ExAB-/-					Il1rl1-ExC-/-						Within each row, compare columns (simple effects within rows)
CD8+ T cells of lymphocytes (%)	Spleen	14.8	16.7	15	14.8		13.9	15.4	13.8	15.1	13.9	13.8	14.8	13.6	16.1		13.2	15.4	14.2	17
CD8+ T cells of lymphocytes (%)	Lymph nodes	30.4	31.5	28.1	33.7		27	27.8	30.2	30	28	29.4	27.3	34.6	29.4		27.3	28.7	34.1	33.2			Number of families	2
																							Number of comparisons per family	6
																							Alpha	0.05
																							Tukey's multiple comparisons test	Predicted (LS) mean diff,	95,00% CI of diff,	Below threshold?	Summary	Adjusted P Value
																							Spleen
																							Wildtype vs. Il1rl1-ExAB-/+	0.905	-2,768 to 4,578	No	ns	0.905257
																							Wildtype vs. Il1rl1-ExAB-/-	0.75	-3,122 to 4,622	No	ns	0.950635
																							Wildtype vs. Il1rl1-ExC-/-	0.375	-3,497 to 4,247	No	ns	0.993271
																							Il1rl1-ExAB-/+ vs. Il1rl1-ExAB-/-	-0.155	-3,828 to 3,518	No	ns	0.99943
																							Il1rl1-ExAB-/+ vs. Il1rl1-ExC-/-	-0.53	-4,203 to 3,143	No	ns	0.978526
																							Il1rl1-ExAB-/- vs. Il1rl1-ExC-/-	-0.375	-4,247 to 3,497	No	ns	0.993271
																							LN
																							Wildtype vs. Il1rl1-ExAB-/+	2.325	-1,348 to 5,998	No	ns	0.325986
																							Wildtype vs. Il1rl1-ExAB-/-	0.75	-3,122 to 4,622	No	ns	0.950635
																							Wildtype vs. Il1rl1-ExC-/-	0.1	-3,772 to 3,972	No	ns	0.999869
																							Il1rl1-ExAB-/+ vs. Il1rl1-ExAB-/-	-1.575	-5,248 to 2,098	No	ns	0.646721
																							Il1rl1-ExAB-/+ vs. Il1rl1-ExC-/-	-2.225	-5,898 to 1,448	No	ns	0.363421
																							Il1rl1-ExAB-/- vs. Il1rl1-ExC-/-	-0.65	-4,522 to 3,222	No	ns	0.966936
																							Test details	Predicted (LS) mean 1	Predicted (LS) mean 2	Predicted (LS) mean diff,	SE of diff,	N1	N2	q	DF
																							Spleen
																							Wildtype vs. Il1rl1-ExAB-/+	15.33	14.42	0.905	1.339	4	5	0.9559	26
																							Wildtype vs. Il1rl1-ExAB-/-	15.33	14.58	0.75	1.411	4	4	0.7515	26
																							Wildtype vs. Il1rl1-ExC-/-	15.33	14.95	0.375	1.411	4	4	0.3758	26
																							Il1rl1-ExAB-/+ vs. Il1rl1-ExAB-/-	14.42	14.58	-0.155	1.339	5	4	0.1637	26
																							Il1rl1-ExAB-/+ vs. Il1rl1-ExC-/-	14.42	14.95	-0.53	1.339	5	4	0.5598	26
																							Il1rl1-ExAB-/- vs. Il1rl1-ExC-/-	14.58	14.95	-0.375	1.411	4	4	0.3758	26
																							LN
																							Wildtype vs. Il1rl1-ExAB-/+	30.93	28.6	2.325	1.339	4	5	2.456	26
																							Wildtype vs. Il1rl1-ExAB-/-	30.93	30.18	0.75	1.411	4	4	0.7515	26
																							Wildtype vs. Il1rl1-ExC-/-	30.93	30.83	0.1	1.411	4	4	0.1002	26
																							Il1rl1-ExAB-/+ vs. Il1rl1-ExAB-/-	28.6	30.18	-1.575	1.339	5	4	1.664	26
																							Il1rl1-ExAB-/+ vs. Il1rl1-ExC-/-	28.6	30.83	-2.225	1.339	5	4	2.35	26
																							Il1rl1-ExAB-/- vs. Il1rl1-ExC-/-	30.18	30.83	-0.65	1.411	4	4	0.6513	26
		Wildtype					Il1rl1-ExAB-/+					Il1rl1-ExAB-/-					Il1rl1-ExC-/-						Within each row, compare columns (simple effects within rows)
CD4+ T cells of lymphocytes (%)	Spleen	21.4	24	19.2	21.3		19	23.1	21.9	20.8	18.9	18.9	20	17.9	23.4		20.1	24.5	19.9	26.2
CD4+ T cells of lymphocytes (%)	Lymph nodes	32.4	37.7	33.7	34.6		29	37.3	43.1	34.5	29.6	34.6	31.3	41.2	37.2		30.6	37.1	34.4	34.8			Number of families	2
																							Number of comparisons per family	6
																							Alpha	0.05
																							Tukey's multiple comparisons test	Predicted (LS) mean diff,	95,00% CI of diff,	Below threshold?	Summary	Adjusted P Value
																							Spleen
																							Wildtype vs. Il1rl1-ExAB-/+	0.735	-5,491 to 6,961	No	ns	0.987985
																							Wildtype vs. Il1rl1-ExAB-/-	1.425	-5,138 to 7,988	No	ns	0.932465
																							Wildtype vs. Il1rl1-ExC-/-	-1.2	-7,763 to 5,363	No	ns	0.957958
																							Il1rl1-ExAB-/+ vs. Il1rl1-ExAB-/-	0.69	-5,536 to 6,916	No	ns	0.990009
																							Il1rl1-ExAB-/+ vs. Il1rl1-ExC-/-	-1.935	-8,161 to 4,291	No	ns	0.828782
																							Il1rl1-ExAB-/- vs. Il1rl1-ExC-/-	-2.625	-9,188 to 3,938	No	ns	0.694267
																							LN
																							Wildtype vs. Il1rl1-ExAB-/+	-0.1	-6,326 to 6,126	No	ns	0.999968
																							Wildtype vs. Il1rl1-ExAB-/-	-1.475	-8,038 to 5,088	No	ns	0.925858
																							Wildtype vs. Il1rl1-ExC-/-	0.375	-6,188 to 6,938	No	ns	0.998591
																							Il1rl1-ExAB-/+ vs. Il1rl1-ExAB-/-	-1.375	-7,601 to 4,851	No	ns	0.929287
																							Il1rl1-ExAB-/+ vs. Il1rl1-ExC-/-	0.475	-5,751 to 6,701	No	ns	0.996674
																							Il1rl1-ExAB-/- vs. Il1rl1-ExC-/-	1.85	-4,713 to 8,413	No	ns	0.865737
																							Test details	Predicted (LS) mean 1	Predicted (LS) mean 2	Predicted (LS) mean diff,	SE of diff,	N1	N2	q	DF
																							Spleen
																							Wildtype vs. Il1rl1-ExAB-/+	21.48	20.74	0.735	2.269	4	5	0.458	26
																							Wildtype vs. Il1rl1-ExAB-/-	21.48	20.05	1.425	2.392	4	4	0.8424	26
																							Wildtype vs. Il1rl1-ExC-/-	21.48	22.68	-1.2	2.392	4	4	0.7094	26
																							Il1rl1-ExAB-/+ vs. Il1rl1-ExAB-/-	20.74	20.05	0.69	2.269	5	4	0.43	26
																							Il1rl1-ExAB-/+ vs. Il1rl1-ExC-/-	20.74	22.68	-1.935	2.269	5	4	1.206	26
																							Il1rl1-ExAB-/- vs. Il1rl1-ExC-/-	20.05	22.68	-2.625	2.392	4	4	1.552	26
																							LN
																							Wildtype vs. Il1rl1-ExAB-/+	34.6	34.7	-0.1	2.269	4	5	0.06232	26
																							Wildtype vs. Il1rl1-ExAB-/-	34.6	36.08	-1.475	2.392	4	4	0.872	26
																							Wildtype vs. Il1rl1-ExC-/-	34.6	34.23	0.375	2.392	4	4	0.2217	26
																							Il1rl1-ExAB-/+ vs. Il1rl1-ExAB-/-	34.7	36.08	-1.375	2.269	5	4	0.8568	26
																							Il1rl1-ExAB-/+ vs. Il1rl1-ExC-/-	34.7	34.23	0.475	2.269	5	4	0.296	26
																							Il1rl1-ExAB-/- vs. Il1rl1-ExC-/-	36.08	34.23	1.85	2.392	4	4	1.094	26
		Wildtype					Il1rl1-ExAB-/+					Il1rl1-ExAB-/-					Il1rl1-ExC-/-						Within each row, compare columns (simple effects within rows)
CD19+ T cells of lymphocytes (%)	Spleen	44.6	37.1	42.1	45.8		44.5	39.3	46.8	46	42.4	48	44.8	46.5	43.1		43.2	41.2	37.8	37.3
CD19+ T cells of lymphocytes (%)	Lymph nodes	30	24.1	31.2	24.1		36.3	26	20.1	27.4	36.9	28.3	35.2	18.3	26.6		36.4	27.9	22.7	26.8			Number of families	2
																							Number of comparisons per family	6
																							Alpha	0.05
																							Tukey's multiple comparisons test	Predicted (LS) mean diff,	95,00% CI of diff,	Below threshold?	Summary	Adjusted P Value
																							Spleen
																							Wildtype vs. Il1rl1-ExAB-/+	-1.4	-10,32 to 7,523	No	ns	0.972711
																							Wildtype vs. Il1rl1-ExAB-/-	-3.2	-12,61 to 6,205	No	ns	0.787337
																							Wildtype vs. Il1rl1-ExC-/-	2.525	-6,880 to 11,93	No	ns	0.881495
																							Il1rl1-ExAB-/+ vs. Il1rl1-ExAB-/-	-1.8	-10,72 to 7,123	No	ns	0.94478
																							Il1rl1-ExAB-/+ vs. Il1rl1-ExC-/-	3.925	-4,998 to 12,85	No	ns	0.628182
																							Il1rl1-ExAB-/- vs. Il1rl1-ExC-/-	5.725	-3,680 to 15,13	No	ns	0.359279
																							LN
																							Wildtype vs. Il1rl1-ExAB-/+	-1.99	-10,91 to 6,933	No	ns	0.927392
																							Wildtype vs. Il1rl1-ExAB-/-	0.25	-9,155 to 9,655	No	ns	0.999857
																							Wildtype vs. Il1rl1-ExC-/-	-1.1	-10,51 to 8,305	No	ns	0.98831
																							Il1rl1-ExAB-/+ vs. Il1rl1-ExAB-/-	2.24	-6,683 to 11,16	No	ns	0.900472
																							Il1rl1-ExAB-/+ vs. Il1rl1-ExC-/-	0.89	-8,033 to 9,813	No	ns	0.992663
																							Il1rl1-ExAB-/- vs. Il1rl1-ExC-/-	-1.35	-10,76 to 8,055	No	ns	0.978849
																							Test details	Predicted (LS) mean 1	Predicted (LS) mean 2	Predicted (LS) mean diff,	SE of diff,	N1	N2	q	DF
																							Spleen
																							Wildtype vs. Il1rl1-ExAB-/+	42.4	43.8	-1.4	3.253	4	5	0.6087	26
																							Wildtype vs. Il1rl1-ExAB-/-	42.4	45.6	-3.2	3.428	4	4	1.32	26
																							Wildtype vs. Il1rl1-ExC-/-	42.4	39.88	2.525	3.428	4	4	1.042	26
																							Il1rl1-ExAB-/+ vs. Il1rl1-ExAB-/-	43.8	45.6	-1.8	3.253	5	4	0.7827	26
																							Il1rl1-ExAB-/+ vs. Il1rl1-ExC-/-	43.8	39.88	3.925	3.253	5	4	1.707	26
																							Il1rl1-ExAB-/- vs. Il1rl1-ExC-/-	45.6	39.88	5.725	3.428	4	4	2.362	26
																							LN
																							Wildtype vs. Il1rl1-ExAB-/+	27.35	29.34	-1.99	3.253	4	5	0.8653	26
																							Wildtype vs. Il1rl1-ExAB-/-	27.35	27.1	0.25	3.428	4	4	0.1031	26
																							Wildtype vs. Il1rl1-ExC-/-	27.35	28.45	-1.1	3.428	4	4	0.4537	26
																							Il1rl1-ExAB-/+ vs. Il1rl1-ExAB-/-	29.34	27.1	2.24	3.253	5	4	0.974	26
																							Il1rl1-ExAB-/+ vs. Il1rl1-ExC-/-	29.34	28.45	0.89	3.253	5	4	0.387	26
																							Il1rl1-ExAB-/- vs. Il1rl1-ExC-/-	27.1	28.45	-1.35	3.428	4	4	0.5569	26

## Sheet: Ext. Data. Fig 3f
Statistical Source Data Brunner et al. Extended Data Figure 3
		Wildtype					Il1rl1-ExAB-/+					Il1rl1-ExAB-/-					Il1rl1-ExC-/-						Within each row, compare columns (simple effects within rows)
CD8+ T cells per organ	Spleen	7886720	4102400	4119040	6683200		4771520	5680320	4601600	4592960	7743360	3291520	4426880	6948160	5858880		4387840	5710080	4934720	7833280
CD8+ T cells per organ	Lymph nodes	1247920	2309280	1491600	3107120		319880	950000	949400	877720	397120	861800	966680	1962280	1455800		702440	821760	2455080	1585440			Number of families	2
																							Number of comparisons per family	6
																							Alpha	0.05
																							Tukey's multiple comparisons test	Predicted (LS) mean diff,	95,00% CI of diff,	Below threshold?	Summary	Adjusted P Value
																							Spleen
																							Wildtype vs. Il1rl1-ExAB-/+	219888	-2000726 to 2440502	No	ns	0.992819
																							Wildtype vs. Il1rl1-ExAB-/-	566480	-1774253 to 2907213	No	ns	0.909648
																							Wildtype vs. Il1rl1-ExC-/-	-18640	-2359373 to 2322093	No	ns	0.999996
																							Il1rl1-ExAB-/+ vs. Il1rl1-ExAB-/-	346592	-1874022 to 2567206	No	ns	0.973118
																							Il1rl1-ExAB-/+ vs. Il1rl1-ExC-/-	-238528	-2459142 to 1982086	No	ns	0.990883
																							Il1rl1-ExAB-/- vs. Il1rl1-ExC-/-	-585120	-2925853 to 1755613	No	ns	0.901586
																							Lymph nodes
																							Wildtype vs. Il1rl1-ExAB-/+	1340156	-880458 to 3560770	No	ns	0.366633
																							Wildtype vs. Il1rl1-ExAB-/-	727340	-1613393 to 3068073	No	ns	0.828881
																							Wildtype vs. Il1rl1-ExC-/-	647800	-1692933 to 2988533	No	ns	0.871891
																							Il1rl1-ExAB-/+ vs. Il1rl1-ExAB-/-	-612816	-2833430 to 1607798	No	ns	0.872815
																							Il1rl1-ExAB-/+ vs. Il1rl1-ExC-/-	-692356	-2912970 to 1528258	No	ns	0.82746
																							Il1rl1-ExAB-/- vs. Il1rl1-ExC-/-	-79540	-2420273 to 2261193	No	ns	0.999702
																							Test details	Predicted (LS) mean 1	Predicted (LS) mean 2	Predicted (LS) mean diff,	SE of diff,	N1	N2	q	DF
																							Spleen
																							Wildtype vs. Il1rl1-ExAB-/+	5697840	5477952	219888	809462	4	5	0.3842	26
																							Wildtype vs. Il1rl1-ExAB-/-	5697840	5131360	566480	853248	4	4	0.9389	26
																							Wildtype vs. Il1rl1-ExC-/-	5697840	5716480	-18640	853248	4	4	0.03089	26
																							Il1rl1-ExAB-/+ vs. Il1rl1-ExAB-/-	5477952	5131360	346592	809462	5	4	0.6055	26
																							Il1rl1-ExAB-/+ vs. Il1rl1-ExC-/-	5477952	5716480	-238528	809462	5	4	0.4167	26
																							Il1rl1-ExAB-/- vs. Il1rl1-ExC-/-	5131360	5716480	-585120	853248	4	4	0.9698	26
																							Lymph nodes
																							Wildtype vs. Il1rl1-ExAB-/+	2038980	698824	1340156	809462	4	5	2.341	26
																							Wildtype vs. Il1rl1-ExAB-/-	2038980	1311640	727340	853248	4	4	1.206	26
																							Wildtype vs. Il1rl1-ExC-/-	2038980	1391180	647800	853248	4	4	1.074	26
																							Il1rl1-ExAB-/+ vs. Il1rl1-ExAB-/-	698824	1311640	-612816	809462	5	4	1.071	26
																							Il1rl1-ExAB-/+ vs. Il1rl1-ExC-/-	698824	1391180	-692356	809462	5	4	1.21	26
																							Il1rl1-ExAB-/- vs. Il1rl1-ExC-/-	1311640	1391180	-79540	853248	4	4	0.1318	26
		Wildtype					Il1rl1-ExAB-/+					Il1rl1-ExAB-/-					Il1rl1-ExC-/-						Within each row, compare columns (simple effects within rows)
CD4+ T cells per organ	Spleen	11405440	5893760	5270400	9604480		4502720	6627200	11079680	8062080	6512960	7755840	6241280	6041280	11264960		6665600	9076800	6901120	12072640
CD4+ T cells per organ	Lymph nodes	1330000	2762880	1787800	3194960		343240	1272600	1354160	1011320	419600	1015920	1106240	2335960	1839360		789200	1061840	2474560	1662280			Number of families	2
																							Number of comparisons per family	6
																							Alpha	0.05
																							Tukey's multiple comparisons test	Predicted (LS) mean diff,	95,00% CI of diff,	Below threshold?	Summary	Adjusted P Value
																							Spleen
																							Wildtype vs. Il1rl1-ExAB-/+	686592	-2778519 to 4151703	No	ns	0.947447
																							Wildtype vs. Il1rl1-ExAB-/-	217680	-3434868 to 3870228	No	ns	0.998403
																							Wildtype vs. Il1rl1-ExC-/-	-635520	-4288068 to 3017028	No	ns	0.963428
																							Il1rl1-ExAB-/+ vs. Il1rl1-ExAB-/-	-468912	-3934023 to 2996199	No	ns	0.982149
																							Il1rl1-ExAB-/+ vs. Il1rl1-ExC-/-	-1322112	-4787223 to 2142999	No	ns	0.723993
																							Il1rl1-ExAB-/- vs. Il1rl1-ExC-/-	-853200	-4505748 to 2799348	No	ns	0.917776
																							Lymph nodes
																							Wildtype vs. Il1rl1-ExAB-/+	1388726	-2076385 to 4853837	No	ns	0.693004
																							Wildtype vs. Il1rl1-ExAB-/-	694540	-2958008 to 4347088	No	ns	0.953113
																							Wildtype vs. Il1rl1-ExC-/-	771940	-2880608 to 4424488	No	ns	0.937265
																							Il1rl1-ExAB-/+ vs. Il1rl1-ExAB-/-	-694186	-4159297 to 2770925	No	ns	0.945827
																							Il1rl1-ExAB-/+ vs. Il1rl1-ExC-/-	-616786	-4081897 to 2848325	No	ns	0.961012
																							Il1rl1-ExAB-/- vs. Il1rl1-ExC-/-	77400	-3575148 to 3729948	No	ns	0.999928
																							Test details	Predicted (LS) mean 1	Predicted (LS) mean 2	Predicted (LS) mean diff,	SE of diff,	N1	N2	q	DF
																							Spleen
																							Wildtype vs. Il1rl1-ExAB-/+	8043520	7356928	686592	1263109	4	5	0.7687	26
																							Wildtype vs. Il1rl1-ExAB-/-	8043520	7825840	217680	1331434	4	4	0.2312	26
																							Wildtype vs. Il1rl1-ExC-/-	8043520	8679040	-635520	1331434	4	4	0.675	26
																							Il1rl1-ExAB-/+ vs. Il1rl1-ExAB-/-	7356928	7825840	-468912	1263109	5	4	0.525	26
																							Il1rl1-ExAB-/+ vs. Il1rl1-ExC-/-	7356928	8679040	-1322112	1263109	5	4	1.48	26
																							Il1rl1-ExAB-/- vs. Il1rl1-ExC-/-	7825840	8679040	-853200	1331434	4	4	0.9062	26
																							Lymph nodes
																							Wildtype vs. Il1rl1-ExAB-/+	2268910	880184	1388726	1263109	4	5	1.555	26
																							Wildtype vs. Il1rl1-ExAB-/-	2268910	1574370	694540	1331434	4	4	0.7377	26
																							Wildtype vs. Il1rl1-ExC-/-	2268910	1496970	771940	1331434	4	4	0.8199	26
																							Il1rl1-ExAB-/+ vs. Il1rl1-ExAB-/-	880184	1574370	-694186	1263109	5	4	0.7772	26
																							Il1rl1-ExAB-/+ vs. Il1rl1-ExC-/-	880184	1496970	-616786	1263109	5	4	0.6906	26
																							Il1rl1-ExAB-/- vs. Il1rl1-ExC-/-	1574370	1496970	77400	1331434	4	4	0.08221	26
		Wildtype					Il1rl1-ExAB-/+					Il1rl1-ExAB-/-					Il1rl1-ExC-/-						Within each row, compare columns (simple effects within rows)
CD19+ T cells per organ	Spleen	23795520	9085440	11556800	20631040		10549120	11278720	23635200	17809920	14578880	19733760	13958400	15705280	20774400		14364800	15257600	13123840	17193280
CD19+ T cells per organ	Lymph nodes	1229480	1765320	1652920	2222120		428800	888280	630640	801800	523640	829120	1243840	1035560	1313640		938160	798160	1631840	1280600			Number of families	2
																							Number of comparisons per family	6
																							Alpha	0.05
																							Tukey's multiple comparisons test	Predicted (LS) mean diff,	95,00% CI of diff,	Below threshold?	Summary	Adjusted P Value
																							Spleen
																							Wildtype vs. Il1rl1-ExAB-/+	696832	-5612636 to 7006300	No	ns	0.99011
																							Wildtype vs. Il1rl1-ExAB-/-	-1275760	-7926523 to 5375003	No	ns	0.95196
																							Wildtype vs. Il1rl1-ExC-/-	1282320	-5368443 to 7933083	No	ns	0.951272
																							Il1rl1-ExAB-/+ vs. Il1rl1-ExAB-/-	-1972592	-8282060 to 4336876	No	ns	0.826304
																							Il1rl1-ExAB-/+ vs. Il1rl1-ExC-/-	585488	-5723980 to 6894956	No	ns	0.994068
																							Il1rl1-ExAB-/- vs. Il1rl1-ExC-/-	2558080	-4092683 to 9208843	No	ns	0.719082
																							Lymph nodes
																							Wildtype vs. Il1rl1-ExAB-/+	1062828	-5246640 to 7372296	No	ns	0.96662
																							Wildtype vs. Il1rl1-ExAB-/-	611920	-6038843 to 7262683	No	ns	0.994215
																							Wildtype vs. Il1rl1-ExC-/-	555270	-6095493 to 7206033	No	ns	0.995657
																							Il1rl1-ExAB-/+ vs. Il1rl1-ExAB-/-	-450908	-6760376 to 5858560	No	ns	0.997261
																							Il1rl1-ExAB-/+ vs. Il1rl1-ExC-/-	-507558	-6817026 to 5801910	No	ns	0.996109
																							Il1rl1-ExAB-/- vs. Il1rl1-ExC-/-	-56650	-6707413 to 6594113	No	ns	0.999995
																							Test details	Predicted (LS) mean 1	Predicted (LS) mean 2	Predicted (LS) mean diff,	SE of diff,	N1	N2	q	DF
																							Spleen
																							Wildtype vs. Il1rl1-ExAB-/+	16267200	15570368	696832	2299939	4	5	0.4285	26
																							Wildtype vs. Il1rl1-ExAB-/-	16267200	17542960	-1275760	2424348	4	4	0.7442	26
																							Wildtype vs. Il1rl1-ExC-/-	16267200	14984880	1282320	2424348	4	4	0.748	26
																							Il1rl1-ExAB-/+ vs. Il1rl1-ExAB-/-	15570368	17542960	-1972592	2299939	5	4	1.213	26
																							Il1rl1-ExAB-/+ vs. Il1rl1-ExC-/-	15570368	14984880	585488	2299939	5	4	0.36	26
																							Il1rl1-ExAB-/- vs. Il1rl1-ExC-/-	17542960	14984880	2558080	2424348	4	4	1.492	26
																							Lymph nodes
																							Wildtype vs. Il1rl1-ExAB-/+	1717460	654632	1062828	2299939	4	5	0.6535	26
																							Wildtype vs. Il1rl1-ExAB-/-	1717460	1105540	611920	2424348	4	4	0.357	26
																							Wildtype vs. Il1rl1-ExC-/-	1717460	1162190	555270	2424348	4	4	0.3239	26
																							Il1rl1-ExAB-/+ vs. Il1rl1-ExAB-/-	654632	1105540	-450908	2299939	5	4	0.2773	26
																							Il1rl1-ExAB-/+ vs. Il1rl1-ExC-/-	654632	1162190	-507558	2299939	5	4	0.3121	26
																							Il1rl1-ExAB-/- vs. Il1rl1-ExC-/-	1105540	1162190	-56650	2424348	4	4	0.03305	26

## Sheet: Ext. Data. Fig 3h
Statistical Source Data Brunner et al. Extended Data Figure 3
		Wildtype					Il1rl1-ExAB-/+					Il1rl1-ExAB-/-					Il1rl1-ExC-/-						Within each row, compare columns (simple effects within rows)
CD62L-CD44+ of CD8+ T cells (%)	Spleen	2.91	4.67	4.04	3.2		3.38	2.76	3.21	6.07	4.86	3.38	6.72	4.73	3.08		3.38	2.67	2.91	2.36
CD62L-CD44+ of CD8+ T cells (%)	Lymph nodes	1.56	1.8	1.77	1.26		4.74	1.26	1.04	1.45	1.5	3.24	1.84	0.5	1.19		0.93	0.91	0.62	0.87			Number of families	2
																							Number of comparisons per family	6
																							Alpha	0.05
																							Tukey's multiple comparisons test	Predicted (LS) mean diff,	95,00% CI of diff,	Below threshold?	Summary	Adjusted P Value
																							Spleen
																							Wildtype vs. Il1rl1-ExAB-/+	-0.351	-2,398 to 1,696	No	ns	0.964887
																							Wildtype vs. Il1rl1-ExAB-/-	-0.7725	-2,930 to 1,385	No	ns	0.760628
																							Wildtype vs. Il1rl1-ExC-/-	0.875	-1,282 to 3,032	No	ns	0.685141
																							Il1rl1-ExAB-/+ vs. Il1rl1-ExAB-/-	-0.4215	-2,468 to 1,625	No	ns	0.941555
																							Il1rl1-ExAB-/+ vs. Il1rl1-ExC-/-	1.226	-0,8207 to 3,273	No	ns	0.373056
																							Il1rl1-ExAB-/- vs. Il1rl1-ExC-/-	1.648	-0,5099 to 3,805	No	ns	0.181258
																							LN
																							Wildtype vs. Il1rl1-ExAB-/+	-0.4005	-2,447 to 1,646	No	ns	0.949232
																							Wildtype vs. Il1rl1-ExAB-/-	-0.095	-2,252 to 2,062	No	ns	0.999353
																							Wildtype vs. Il1rl1-ExC-/-	0.765	-1,392 to 2,922	No	ns	0.765916
																							Il1rl1-ExAB-/+ vs. Il1rl1-ExAB-/-	0.3055	-1,741 to 2,352	No	ns	0.976336
																							Il1rl1-ExAB-/+ vs. Il1rl1-ExC-/-	1.166	-0,8812 to 3,212	No	ns	0.416807
																							Il1rl1-ExAB-/- vs. Il1rl1-ExC-/-	0.86	-1,297 to 3,017	No	ns	0.696496
																							Test details	Predicted (LS) mean 1	Predicted (LS) mean 2	Predicted (LS) mean diff,	SE of diff,	N1	N2	q	DF
																							Spleen
																							Wildtype vs. Il1rl1-ExAB-/+	3.705	4.056	-0.351	0.7461	4	5	0.6653	26
																							Wildtype vs. Il1rl1-ExAB-/-	3.705	4.478	-0.7725	0.7864	4	4	1.389	26
																							Wildtype vs. Il1rl1-ExC-/-	3.705	2.83	0.875	0.7864	4	4	1.574	26
																							Il1rl1-ExAB-/+ vs. Il1rl1-ExAB-/-	4.056	4.478	-0.4215	0.7461	5	4	0.799	26
																							Il1rl1-ExAB-/+ vs. Il1rl1-ExC-/-	4.056	2.83	1.226	0.7461	5	4	2.324	26
																							Il1rl1-ExAB-/- vs. Il1rl1-ExC-/-	4.478	2.83	1.648	0.7864	4	4	2.963	26
																							LN
																							Wildtype vs. Il1rl1-ExAB-/+	1.598	1.998	-0.4005	0.7461	4	5	0.7592	26
																							Wildtype vs. Il1rl1-ExAB-/-	1.598	1.693	-0.095	0.7864	4	4	0.1708	26
																							Wildtype vs. Il1rl1-ExC-/-	1.598	0.8325	0.765	0.7864	4	4	1.376	26
																							Il1rl1-ExAB-/+ vs. Il1rl1-ExAB-/-	1.998	1.693	0.3055	0.7461	5	4	0.5791	26
																							Il1rl1-ExAB-/+ vs. Il1rl1-ExC-/-	1.998	0.8325	1.166	0.7461	5	4	2.209	26
																							Il1rl1-ExAB-/- vs. Il1rl1-ExC-/-	1.693	0.8325	0.86	0.7864	4	4	1.547	26
		Wildtype					Il1rl1-ExAB-/+					Il1rl1-ExAB-/-					Il1rl1-ExC-/-						Within each row, compare columns (simple effects within rows)
CD62L+CD44+ of CD8+ T cells (%)	Spleen	11.4	20.5	18	15.9		29.1	22.4	19.5	21.3	28.3	22.8	23.2	22.1	15.7		23.9	17	23	19.5
CD62L+CD44+ of CD8+ T cells (%)	Lymph nodes	11.6	14.2	14.4	12.5		20.6	15	17.2	14.7	17.9	21	16.5	11.1	11.3		15.3	13.8	14.1	12.3			Number of families	2
																							Number of comparisons per family	6
																							Alpha	0.05
																							Tukey's multiple comparisons test	Predicted (LS) mean diff,	95,00% CI of diff,	Below threshold?	Summary	Adjusted P Value
																							Spleen
																							Wildtype vs. Il1rl1-ExAB-/+	-7.67	-13,79 to -1,552	Yes	*	0.0100186
																							Wildtype vs. Il1rl1-ExAB-/-	-4.5	-10,95 to 1,949	No	ns	0.24682
																							Wildtype vs. Il1rl1-ExC-/-	-4.4	-10,85 to 2,049	No	ns	0.264443
																							Il1rl1-ExAB-/+ vs. Il1rl1-ExAB-/-	3.17	-2,948 to 9,288	No	ns	0.497804
																							Il1rl1-ExAB-/+ vs. Il1rl1-ExC-/-	3.27	-2,848 to 9,388	No	ns	0.471409
																							Il1rl1-ExAB-/- vs. Il1rl1-ExC-/-	0.1	-6,349 to 6,549	No	ns	0.999972
																							LN
																							Wildtype vs. Il1rl1-ExAB-/+	-3.905	-10,02 to 2,213	No	ns	0.318975
																							Wildtype vs. Il1rl1-ExAB-/-	-1.8	-8,249 to 4,649	No	ns	0.869077
																							Wildtype vs. Il1rl1-ExC-/-	-0.7	-7,149 to 5,749	No	ns	0.990599
																							Il1rl1-ExAB-/+ vs. Il1rl1-ExAB-/-	2.105	-4,013 to 8,223	No	ns	0.781679
																							Il1rl1-ExAB-/+ vs. Il1rl1-ExC-/-	3.205	-2,913 to 9,323	No	ns	0.488512
																							Il1rl1-ExAB-/- vs. Il1rl1-ExC-/-	1.1	-5,349 to 7,549	No	ns	0.965418
																							Test details	Predicted (LS) mean 1	Predicted (LS) mean 2	Predicted (LS) mean diff,	SE of diff,	N1	N2	q	DF
																							Spleen
																							Wildtype vs. Il1rl1-ExAB-/+	16.45	24.12	-7.67	2.23	4	5	4.864	26
																							Wildtype vs. Il1rl1-ExAB-/-	16.45	20.95	-4.5	2.351	4	4	2.707	26
																							Wildtype vs. Il1rl1-ExC-/-	16.45	20.85	-4.4	2.351	4	4	2.647	26
																							Il1rl1-ExAB-/+ vs. Il1rl1-ExAB-/-	24.12	20.95	3.17	2.23	5	4	2.01	26
																							Il1rl1-ExAB-/+ vs. Il1rl1-ExC-/-	24.12	20.85	3.27	2.23	5	4	2.074	26
																							Il1rl1-ExAB-/- vs. Il1rl1-ExC-/-	20.95	20.85	0.1	2.351	4	4	0.06016	26
																							LN
																							Wildtype vs. Il1rl1-ExAB-/+	13.18	17.08	-3.905	2.23	4	5	2.476	26
																							Wildtype vs. Il1rl1-ExAB-/-	13.18	14.98	-1.8	2.351	4	4	1.083	26
																							Wildtype vs. Il1rl1-ExC-/-	13.18	13.88	-0.7	2.351	4	4	0.4211	26
																							Il1rl1-ExAB-/+ vs. Il1rl1-ExAB-/-	17.08	14.98	2.105	2.23	5	4	1.335	26
																							Il1rl1-ExAB-/+ vs. Il1rl1-ExC-/-	17.08	13.88	3.205	2.23	5	4	2.032	26
																							Il1rl1-ExAB-/- vs. Il1rl1-ExC-/-	14.98	13.88	1.1	2.351	4	4	0.6618	26

## Sheet: Ext. Data. Fig 3i
Statistical Source Data Brunner et al. Extended Data Figure 3
		Wildtype								Il1rl1-ExAB-/-								Il1rl1-ExC-/-								Number of families	1
Tregs of CD4+ T cells (%)	Spleen	16.2	19.1	12	16	10	9.16	11.4	12	11.6	11.4	14.2	13.5	10.8	10.3	11.2	11.4	21.2	15.2	11.9	11.4	9.19	9.84			Number of comparisons per family	3
																										Alpha	0.05
																										Tukey's multiple comparisons test	Mean Diff,	95,00% CI of diff,	Below threshold?	Summary	Adjusted P Value
																										Wildtype vs. Il1rl1-ExAB-/-	1.433	-2,660 to 5,525	No	ns	0.653398	A-B
																										Wildtype vs. Il1rl1-ExC-/-	0.1108	-4,309 to 4,531	No	ns	0.997766	A-C
																										Il1rl1-ExAB-/- vs. Il1rl1-ExC-/-	-1.322	-5,742 to 3,098	No	ns	0.731602	B-C
																										Test details	Mean 1	Mean 2	Mean Diff,	SE of diff,	n1	n2	q	DF
																										Wildtype vs. Il1rl1-ExAB-/-	13.23	11.8	1.433	1.611	8	8	1.258	19
																										Wildtype vs. Il1rl1-ExC-/-	13.23	13.12	0.1108	1.74	8	6	0.09009	19
																										Il1rl1-ExAB-/- vs. Il1rl1-ExC-/-	11.8	13.12	-1.322	1.74	8	6	1.074	19
		Wildtype								Il1rl1-ExAB-/-								Il1rl1-ExC-/-								Number of families	1
Tregs per spleen	Spleen	613871	792385	496838	803623	1038720	549966	1080538	873370	530877	531586	547072	465075	1134847	1297190	1178885	590611	665533	473717	827745	539193	507214	406132			Number of comparisons per family	3
																										Alpha	0.05
																										Tukey's multiple comparisons test	Mean Diff,	95,00% CI of diff,	Below threshold?	Summary	Adjusted P Value
																										Wildtype vs. Il1rl1-ExAB-/-	-3354	-336807 to 330099	No	ns	0.99964	A-B
																										Wildtype vs. Il1rl1-ExC-/-	211242	-148929 to 571412	No	ns	0.317755	A-C
																										Il1rl1-ExAB-/- vs. Il1rl1-ExC-/-	214596	-145575 to 574766	No	ns	0.30702	B-C
																										Test details	Mean 1	Mean 2	Mean Diff,	SE of diff,	n1	n2	q	DF
																										Wildtype vs. Il1rl1-ExAB-/-	781164	784518	-3354	131257	8	8	0.03614	19
																										Wildtype vs. Il1rl1-ExC-/-	781164	569922	211242	141774	8	6	2.107	19
																										Il1rl1-ExAB-/- vs. Il1rl1-ExC-/-	784518	569922	214596	141774	8	6	2.141	19

## Sheet: Ext. Data. Fig 3k
Statistical Source Data Brunner et al. Extended Data Figure 3
Neutrophils (%)	Wildtype					Il1rl1-ExAB-/+					Il1rl1-ExAB-/-					Il1rl1-ExC-/-						Number of families	1
	3.04	3.76	3.5	2.79		5.03	3.05	2.38	3.76	2	2.65	3.69	2.07	3.28		5.55	3.59	9.72	3.7			Number of comparisons per family	6
																						Alpha	0.05
																						Tukey's multiple comparisons test	Mean Diff,	95,00% CI of diff,	Below threshold?	Summary	Adjusted P Value
																						Wildtype vs. Il1rl1-ExAB-/+	0.0285	-3,085 to 3,142	No	ns	0.999993	A-B
																						Wildtype vs. Il1rl1-ExAB-/-	0.35	-2,932 to 3,632	No	ns	0.988871	A-C
																						Wildtype vs. Il1rl1-ExC-/-	-2.368	-5,649 to 0,9142	No	ns	0.198562	A-D
																						Il1rl1-ExAB-/+ vs. Il1rl1-ExAB-/-	0.3215	-2,792 to 3,435	No	ns	0.989869	B-C
																						Il1rl1-ExAB-/+ vs. Il1rl1-ExC-/-	-2.396	-5,509 to 0,7173	No	ns	0.158813	B-D
																						Il1rl1-ExAB-/- vs. Il1rl1-ExC-/-	-2.718	-5,999 to 0,5642	No	ns	0.11986	C-D
																						Test details	Mean 1	Mean 2	Mean Diff,	SE of diff,	n1	n2	q	DF
																						Wildtype vs. Il1rl1-ExAB-/+	3.273	3.244	0.0285	1.061	4	5	0.038	13
																						Wildtype vs. Il1rl1-ExAB-/-	3.273	2.923	0.35	1.118	4	4	0.4427	13
																						Wildtype vs. Il1rl1-ExC-/-	3.273	5.64	-2.368	1.118	4	4	2.995	13
																						Il1rl1-ExAB-/+ vs. Il1rl1-ExAB-/-	3.244	2.923	0.3215	1.061	5	4	0.4287	13
																						Il1rl1-ExAB-/+ vs. Il1rl1-ExC-/-	3.244	5.64	-2.396	1.061	5	4	3.195	13
																						Il1rl1-ExAB-/- vs. Il1rl1-ExC-/-	2.923	5.64	-2.718	1.118	4	4	3.437	13
	Wildtype					Il1rl1-ExAB-/+					Il1rl1-ExAB-/-					Il1rl1-ExC-/-						Number of families	1
Eosinophils (%)	7.64	2.17	6.69	5.45		8.33	2.36	5.13	4.85	1.55	4.35	4.97	7.05	3.04		6.16	5.98	5.53	4.46			Number of comparisons per family	6
																						Alpha	0.05
																						Tukey's multiple comparisons test	Mean Diff,	95,00% CI of diff,	Below threshold?	Summary	Adjusted P Value
																						Wildtype vs. Il1rl1-ExAB-/+	1.044	-3,031 to 5,118	No	ns	0.874332	A-B
																						Wildtype vs. Il1rl1-ExAB-/-	0.635	-3,660 to 4,930	No	ns	0.97153	A-C
																						Wildtype vs. Il1rl1-ExC-/-	-0.045	-4,340 to 4,250	No	ns	0.999989	A-D
																						Il1rl1-ExAB-/+ vs. Il1rl1-ExAB-/-	-0.4085	-4,483 to 3,666	No	ns	0.990706	B-C
																						Il1rl1-ExAB-/+ vs. Il1rl1-ExC-/-	-1.089	-5,163 to 2,986	No	ns	0.860306	B-D
																						Il1rl1-ExAB-/- vs. Il1rl1-ExC-/-	-0.68	-4,975 to 3,615	No	ns	0.965467	C-D
																						Test details	Mean 1	Mean 2	Mean Diff,	SE of diff,	n1	n2	q	DF
																						Wildtype vs. Il1rl1-ExAB-/+	5.488	4.444	1.044	1.388	4	5	1.063	13
																						Wildtype vs. Il1rl1-ExAB-/-	5.488	4.853	0.635	1.463	4	4	0.6137	13
																						Wildtype vs. Il1rl1-ExC-/-	5.488	5.533	-0.045	1.463	4	4	0.04349	13
																						Il1rl1-ExAB-/+ vs. Il1rl1-ExAB-/-	4.444	4.853	-0.4085	1.388	5	4	0.4162	13
																						Il1rl1-ExAB-/+ vs. Il1rl1-ExC-/-	4.444	5.533	-1.089	1.388	5	4	1.109	13
																						Il1rl1-ExAB-/- vs. Il1rl1-ExC-/-	4.853	5.533	-0.68	1.463	4	4	0.6572	13
	Wildtype					Il1rl1-ExAB-/+					Il1rl1-ExAB-/-					Il1rl1-ExC-/-						Number of families	1
Macrophages (%)	5.28	7.6	7.54	6.58		3.26	6.53	6.07	5.66	7.82	4.1	7.75	4.43	3.32		8.54	13.1	5.6	5.74			Number of comparisons per family	6
																						Alpha	0.05
																						Tukey's multiple comparisons test	Mean Diff,	95,00% CI of diff,	Below threshold?	Summary	Adjusted P Value
																						Wildtype vs. Il1rl1-ExAB-/+	0.882	-3,455 to 5,219	No	ns	0.931216	A-B
																						Wildtype vs. Il1rl1-ExAB-/-	1.85	-2,722 to 6,422	No	ns	0.644703	A-C
																						Wildtype vs. Il1rl1-ExC-/-	-1.495	-6,067 to 3,077	No	ns	0.773866	A-D
																						Il1rl1-ExAB-/+ vs. Il1rl1-ExAB-/-	0.968	-3,369 to 5,305	No	ns	0.911889	B-C
																						Il1rl1-ExAB-/+ vs. Il1rl1-ExC-/-	-2.377	-6,714 to 1,960	No	ns	0.407581	B-D
																						Il1rl1-ExAB-/- vs. Il1rl1-ExC-/-	-3.345	-7,917 to 1,227	No	ns	0.189491	C-D
																						Test details	Mean 1	Mean 2	Mean Diff,	SE of diff,	n1	n2	q	DF
																						Wildtype vs. Il1rl1-ExAB-/+	6.75	5.868	0.882	1.478	4	5	0.8441	13
																						Wildtype vs. Il1rl1-ExAB-/-	6.75	4.9	1.85	1.558	4	4	1.68	13
																						Wildtype vs. Il1rl1-ExC-/-	6.75	8.245	-1.495	1.558	4	4	1.357	13
																						Il1rl1-ExAB-/+ vs. Il1rl1-ExAB-/-	5.868	4.9	0.968	1.478	5	4	0.9264	13
																						Il1rl1-ExAB-/+ vs. Il1rl1-ExC-/-	5.868	8.245	-2.377	1.478	5	4	2.275	13
																						Il1rl1-ExAB-/- vs. Il1rl1-ExC-/-	4.9	8.245	-3.345	1.558	4	4	3.037	13
	Wildtype					Il1rl1-ExAB-/+					Il1rl1-ExAB-/-					Il1rl1-ExC-/-						Number of families	1
cDCs (%)	9.8	5.84	5.04	8.16		6.97	8.51	7.33	4.65	6.81	8.12	8.68	7.7	7.49		4.41	6.7	5.68	7.06			Number of comparisons per family	6
																						Alpha	0.05
																						Tukey's multiple comparisons test	Mean Diff,	95,00% CI of diff,	Below threshold?	Summary	Adjusted P Value
																						Wildtype vs. Il1rl1-ExAB-/+	0.356	-2,487 to 3,199	No	ns	0.982288	A-B
																						Wildtype vs. Il1rl1-ExAB-/-	-0.7875	-3,784 to 2,209	No	ns	0.865947	A-C
																						Wildtype vs. Il1rl1-ExC-/-	1.248	-1,749 to 4,244	No	ns	0.624676	A-D
																						Il1rl1-ExAB-/+ vs. Il1rl1-ExAB-/-	-1.144	-3,986 to 1,699	No	ns	0.6489	B-C
																						Il1rl1-ExAB-/+ vs. Il1rl1-ExC-/-	0.8915	-1,951 to 3,734	No	ns	0.794601	B-D
																						Il1rl1-ExAB-/- vs. Il1rl1-ExC-/-	2.035	-0,9618 to 5,032	No	ns	0.239871	C-D
																						Test details	Mean 1	Mean 2	Mean Diff,	SE of diff,	n1	n2	q	DF
																						Wildtype vs. Il1rl1-ExAB-/+	7.21	6.854	0.356	0.9686	4	5	0.5198	13
																						Wildtype vs. Il1rl1-ExAB-/-	7.21	7.998	-0.7875	1.021	4	4	1.091	13
																						Wildtype vs. Il1rl1-ExC-/-	7.21	5.963	1.248	1.021	4	4	1.728	13
																						Il1rl1-ExAB-/+ vs. Il1rl1-ExAB-/-	6.854	7.998	-1.144	0.9686	5	4	1.67	13
																						Il1rl1-ExAB-/+ vs. Il1rl1-ExC-/-	6.854	5.963	0.8915	0.9686	5	4	1.302	13
																						Il1rl1-ExAB-/- vs. Il1rl1-ExC-/-	7.998	5.963	2.035	1.021	4	4	2.819	13
	Wildtype					Il1rl1-ExAB-/-					Il1rl1-ExC-/-											Number of families	1
NK cells (%)	4.2	3.75	4.07	3.18		3.25	3.57	3.07	3.04		4.31	3.49	2.99	2.96								Number of comparisons per family	3
																						Alpha	0.05
																						Tukey's multiple comparisons test	Mean Diff,	95,00% CI of diff,	Below threshold?	Summary	Adjusted P Value
																						Wildtype vs. Il1rl1-ExAB-/-	0.5675	-0,3608 to 1,496	No	ns	0.254808	A-B
																						Wildtype vs. Il1rl1-ExC-/-	0.3625	-0,5658 to 1,291	No	ns	0.543166	A-C
																						Il1rl1-ExAB-/- vs. Il1rl1-ExC-/-	-0.205	-1,133 to 0,7233	No	ns	0.814909	B-C
																						Test details	Mean 1	Mean 2	Mean Diff,	SE of diff,	n1	n2	q	DF
																						Wildtype vs. Il1rl1-ExAB-/-	3.8	3.233	0.5675	0.3325	4	4	2.414	9
																						Wildtype vs. Il1rl1-ExC-/-	3.8	3.438	0.3625	0.3325	4	4	1.542	9
																						Il1rl1-ExAB-/- vs. Il1rl1-ExC-/-	3.233	3.438	-0.205	0.3325	4	4	0.872	9

## Sheet: Ext. Data. Fig 3l
Statistical Source Data Brunner et al. Extended Data Figure 3
Neutrophils (%)	Wildtype					Il1rl1-ExAB-/+					Il1rl1-ExAB-/-					Il1rl1-ExC-/-						Number of families	1
	639645	419216	479982	522471		656720	490319	358130	449903	519107	578706	360578	620584	381710		1001921	600514	1747222	626471			Number of comparisons per family	6
																						Alpha	0.05
																						Tukey's multiple comparisons test	Mean Diff,	95,00% CI of diff,	Below threshold?	Summary	Adjusted P Value
																						Wildtype vs. Il1rl1-ExAB-/+	20493	-521243 to 562229	No	ns	0.999484	A-B
																						Wildtype vs. Il1rl1-ExAB-/-	29934	-541106 to 600974	No	ns	0.998633	A-C
																						Wildtype vs. Il1rl1-ExC-/-	-478704	-1049743 to 92336	No	ns	0.113994	A-D
																						Il1rl1-ExAB-/+ vs. Il1rl1-ExAB-/-	9441	-532295 to 551177	No	ns	0.999949	B-C
																						Il1rl1-ExAB-/+ vs. Il1rl1-ExC-/-	-499196	-1040932 to 42540	No	ns	0.0750678	B-D
																						Il1rl1-ExAB-/- vs. Il1rl1-ExC-/-	-508638	-1079677 to 62402	No	ns	0.0877616	C-D
																						Test details	Mean 1	Mean 2	Mean Diff,	SE of diff,	n1	n2	q	DF
																						Wildtype vs. Il1rl1-ExAB-/+	515329	494836	20493	184571	4	5	0.157	13
																						Wildtype vs. Il1rl1-ExAB-/-	515329	485395	29934	194555	4	4	0.2176	13
																						Wildtype vs. Il1rl1-ExC-/-	515329	994032	-478704	194555	4	4	3.48	13
																						Il1rl1-ExAB-/+ vs. Il1rl1-ExAB-/-	494836	485395	9441	184571	5	4	0.07234	13
																						Il1rl1-ExAB-/+ vs. Il1rl1-ExC-/-	494836	994032	-499196	184571	5	4	3.825	13
																						Il1rl1-ExAB-/- vs. Il1rl1-ExC-/-	485395	994032	-508638	194555	4	4	3.697	13
	Wildtype					Il1rl1-ExAB-/+					Il1rl1-ExAB-/-					Il1rl1-ExC-/-						Number of families	1
Eosinophils (%)	268102	50576	186736	149008		187822	127509	34193	106061	87579	61117	114590	144125	196414		221841	169893	155389	124273			Number of comparisons per family	6
																						Alpha	0.05
																						Tukey's multiple comparisons test	Mean Diff,	95,00% CI of diff,	Below threshold?	Summary	Adjusted P Value
																						Wildtype vs. Il1rl1-ExAB-/+	54973	-69103 to 179048	No	ns	0.578568	A-B
																						Wildtype vs. Il1rl1-ExAB-/-	34544	-96243 to 165331	No	ns	0.864231	A-C
																						Wildtype vs. Il1rl1-ExC-/-	-4244	-135030 to 126543	No	ns	0.999674	A-D
																						Il1rl1-ExAB-/+ vs. Il1rl1-ExAB-/-	-20429	-144504 to 103647	No	ns	0.961472	B-C
																						Il1rl1-ExAB-/+ vs. Il1rl1-ExC-/-	-59216	-183291 to 64859	No	ns	0.520517	B-D
																						Il1rl1-ExAB-/- vs. Il1rl1-ExC-/-	-38788	-169574 to 91999	No	ns	0.819841	C-D
																						Test details	Mean 1	Mean 2	Mean Diff,	SE of diff,	n1	n2	q	DF
																						Wildtype vs. Il1rl1-ExAB-/+	163606	108633	54973	42273	4	5	1.839	13
																						Wildtype vs. Il1rl1-ExAB-/-	163606	129062	34544	44560	4	4	1.096	13
																						Wildtype vs. Il1rl1-ExC-/-	163606	167849	-4244	44560	4	4	0.1347	13
																						Il1rl1-ExAB-/+ vs. Il1rl1-ExAB-/-	108633	129062	-20429	42273	5	4	0.6834	13
																						Il1rl1-ExAB-/+ vs. Il1rl1-ExC-/-	108633	167849	-59216	42273	5	4	1.981	13
																						Il1rl1-ExAB-/- vs. Il1rl1-ExC-/-	129062	167849	-38788	44560	4	4	1.231	13
	Wildtype					Il1rl1-ExAB-/+					Il1rl1-ExAB-/-					Il1rl1-ExC-/-						Number of families	1
Macrophages (%)	185772	175329	210251	181073		73553	148542	169167	100929	97133	171893	135981	223817	124148		309123	370065	157196	160023			Number of comparisons per family	6
																						Alpha	0.05
																						Tukey's multiple comparisons test	Mean Diff,	95,00% CI of diff,	Below threshold?	Summary	Adjusted P Value
																						Wildtype vs. Il1rl1-ExAB-/+	70241	-48889 to 189372	No	ns	0.347942	A-B
																						Wildtype vs. Il1rl1-ExAB-/-	24147	-101428 to 149721	No	ns	0.940885	A-C
																						Wildtype vs. Il1rl1-ExC-/-	-60996	-186570 to 64579	No	ns	0.506406	A-D
																						Il1rl1-ExAB-/+ vs. Il1rl1-ExAB-/-	-46095	-165226 to 73036	No	ns	0.6751	B-C
																						Il1rl1-ExAB-/+ vs. Il1rl1-ExC-/-	-131237	-250368 to -12106	Yes	*	0.0292235	B-D
																						Il1rl1-ExAB-/- vs. Il1rl1-ExC-/-	-85142	-210717 to 40433	No	ns	0.240975	C-D
																						Test details	Mean 1	Mean 2	Mean Diff,	SE of diff,	n1	n2	q	DF
																						Wildtype vs. Il1rl1-ExAB-/+	188106	117865	70241	40588	4	5	2.447	13
																						Wildtype vs. Il1rl1-ExAB-/-	188106	163960	24147	42784	4	4	0.7982	13
																						Wildtype vs. Il1rl1-ExC-/-	188106	249102	-60996	42784	4	4	2.016	13
																						Il1rl1-ExAB-/+ vs. Il1rl1-ExAB-/-	117865	163960	-46095	40588	5	4	1.606	13
																						Il1rl1-ExAB-/+ vs. Il1rl1-ExC-/-	117865	249102	-131237	40588	5	4	4.573	13
																						Il1rl1-ExAB-/- vs. Il1rl1-ExC-/-	163960	249102	-85142	42784	4	4	2.814	13
	Wildtype					Il1rl1-ExAB-/+					Il1rl1-ExAB-/-					Il1rl1-ExC-/-						Number of families	1
cDCs (%)	295546	120258	118958	194276		137911	107791	131374	179619	202229	202452	145148	217035	187149		134559	151390	139127	173642			Number of comparisons per family	6
																						Alpha	0.05
																						Tukey's multiple comparisons test	Mean Diff,	95,00% CI of diff,	Below threshold?	Summary	Adjusted P Value
																						Wildtype vs. Il1rl1-ExAB-/+	30475	-64894 to 125843	No	ns	0.78547	A-B
																						Wildtype vs. Il1rl1-ExAB-/-	-5687	-106214 to 94841	No	ns	0.998285	A-C
																						Wildtype vs. Il1rl1-ExC-/-	32580	-67947 to 133107	No	ns	0.778426	A-D
																						Il1rl1-ExAB-/+ vs. Il1rl1-ExAB-/-	-36161	-131529 to 59207	No	ns	0.688287	B-C
																						Il1rl1-ExAB-/+ vs. Il1rl1-ExC-/-	2105	-93263 to 97474	No	ns	0.999897	B-D
																						Il1rl1-ExAB-/- vs. Il1rl1-ExC-/-	38267	-62261 to 138794	No	ns	0.685768	C-D
																						Test details	Mean 1	Mean 2	Mean Diff,	SE of diff,	n1	n2	q	DF
																						Wildtype vs. Il1rl1-ExAB-/+	182260	151785	30475	32492	4	5	1.326	13
																						Wildtype vs. Il1rl1-ExAB-/-	182260	187946	-5687	34250	4	4	0.2348	13
																						Wildtype vs. Il1rl1-ExC-/-	182260	149680	32580	34250	4	4	1.345	13
																						Il1rl1-ExAB-/+ vs. Il1rl1-ExAB-/-	151785	187946	-36161	32492	5	4	1.574	13
																						Il1rl1-ExAB-/+ vs. Il1rl1-ExC-/-	151785	149680	2105	32492	5	4	0.09163	13
																						Il1rl1-ExAB-/- vs. Il1rl1-ExC-/-	187946	149680	38267	34250	4	4	1.58	13
	Wildtype					Il1rl1-ExAB-/-					Il1rl1-ExC-/-											Number of families	1
NK cells (%)	2896320	1147800	1874850	1296061		2126800	2530416	1922729	1180770		1998199	740165	689178	510285								Number of comparisons per family	3
																						Alpha	0.05
																						Tukey's multiple comparisons test	Mean Diff,	95,00% CI of diff,	Below threshold?	Summary	Adjusted P Value
																						Wildtype vs. Il1rl1-ExAB-/-	-136421	-1492513 to 1219671	No	ns	0.957647	A-B
																						Wildtype vs. Il1rl1-ExC-/-	819301	-536791 to 2175393	No	ns	0.261918	A-C
																						Il1rl1-ExAB-/- vs. Il1rl1-ExC-/-	955722	-400370 to 2311814	No	ns	0.175934	B-C
																						Test details	Mean 1	Mean 2	Mean Diff,	SE of diff,	n1	n2	q	DF
																						Wildtype vs. Il1rl1-ExAB-/-	1803758	1940179	-136421	485705	4	4	0.3972	9
																						Wildtype vs. Il1rl1-ExC-/-	1803758	984457	819301	485705	4	4	2.386	9
																						Il1rl1-ExAB-/- vs. Il1rl1-ExC-/-	1940179	984457	955722	485705	4	4	2.783	9
