# Supplementary material for: A type 1 immunity-restricted promoter of the IL−33 receptor gene directs antiviral T-cell responses
Source: Nat Immunol. 2024 Jan 3;25(2):256–67. doi: 10.1038/s41590-023-01697-6 (PMC10834369; doi:10.1038/s41590-023-01697-6)
Supplement: Supplementary file 16 — Statistical source data. [file 41590_2023_1697_MOESM16_ESM.xlsx]

## Sheet: Ext. Data. Fig 4c
Statistical Source Data Brunner et al. Extended Data Figure 4
	Wildtype						Il1rl1-/-						Il1rl1-ExAB-/-							Number of families	1
ST2+ of NKT cells (%)	62.7	53.8	59.7	66.4	64.1		0.19	0.19	0.56	0.57			0.58	0.41	0.82	1.22	1.38	2		Number of comparisons per family	3
																				Alpha	0.05
																				Tukey's multiple comparisons test	Mean Diff,	95,00% CI of diff,	Below threshold?	Summary	Adjusted P Value
																				Wildtype vs. Il1rl1-/-	60.96	55,89 to 66,04	Yes	****	1.171e-12	A-B
																				Wildtype vs. Il1rl1-ExAB-/-	60.27	55,69 to 64,85	Yes	****	6.39e-13	A-C
																				Il1rl1-/- vs. Il1rl1-ExAB-/-	-0.6908	-5,574 to 4,192	No	ns	0.924953	B-C
																				Test details	Mean 1	Mean 2	Mean Diff,	SE of diff,	n1	n2	q	DF
																				Wildtype vs. Il1rl1-/-	61.34	0.3775	60.96	1.902	5	4	45.33	12
																				Wildtype vs. Il1rl1-ExAB-/-	61.34	1.068	60.27	1.717	5	6	49.65	12
																				Il1rl1-/- vs. Il1rl1-ExAB-/-	0.3775	1.068	-0.6908	1.83	4	6	0.5338	12

## Sheet: Ext. Data. Fig 4f
Statistical Source Data Brunner et al. Extended Data Figure 4
	Wildtype						Il1rl1-/-						Il1rl1-ExAB-/-							Number of families	1
ST2+ of NK cells (%)	10.5	12.7	11.1	17.1	14.2	16.2	1.33	1.23	0.57				1.51	0.94	2.58	1.83	1.48	1.47		Number of comparisons per family	3
																				Alpha	0.05
																				Tukey's multiple comparisons test	Mean Diff,	95,00% CI of diff,	Below threshold?	Summary	Adjusted P Value
																				Wildtype vs. Il1rl1-/-	12.59	9,239 to 15,94	Yes	****	9.7452e-07	A-B
																				Wildtype vs. Il1rl1-ExAB-/-	12	9,263 to 14,73	Yes	****	1.79421e-07	A-C
																				Il1rl1-/- vs. Il1rl1-ExAB-/-	-0.5917	-3,942 to 2,759	No	ns	0.885974	B-C
																				Test details	Mean 1	Mean 2	Mean Diff,	SE of diff,	n1	n2	q	DF
																				Wildtype vs. Il1rl1-/-	13.63	1.043	12.59	1.256	6	3	14.18	12
																				Wildtype vs. Il1rl1-ExAB-/-	13.63	1.635	12	1.025	6	6	16.55	12
																				Il1rl1-/- vs. Il1rl1-ExAB-/-	1.043	1.635	-0.5917	1.256	3	6	0.6662	12
