# Supplementary material for: A type 1 immunity-restricted promoter of the IL−33 receptor gene directs antiviral T-cell responses
Source: Nat Immunol. 2024 Jan 3;25(2):256–67. doi: 10.1038/s41590-023-01697-6 (PMC10834369; doi:10.1038/s41590-023-01697-6)
Supplement: Supplementary file 17 — Statistical source data. [file 41590_2023_1697_MOESM17_ESM.xlsx]

## Sheet: Ext. Data. Fig 5d
Statistical Source Data Brunner et al. Extended Data Figure 5
	Wildtype				Il1rl1-ExAB-/-					Table Analyzed	%ST2+ ILC2
ST2+ of ILC2s (%)	99.5	98	98.2	99.8	98.9	98.7	98.5	99.3
										Column B	Il1rl1-ExAB-/-
										vs.	vs,
										Column A	Wildtype
										Unpaired t test
										P value	0.960527
										P value summary	ns
										Significantly different (P < 0.05)?	No
										One- or two-tailed P value?	Two-tailed
										t, df	t=0,05159, df=6
										How big is the difference?
										Mean of column A	98.88
										Mean of column B	98.85
										Difference between means (B - A) ± SEM	-0,02500 ± 0,4846
										95% confidence interval	-1,211 to 1,161
										R squared (eta squared)	0.0004435
										F test to compare variances
										F, DFn, Dfd	7,050, 3, 3
										P value	0.142988
										P value summary	ns
										Significantly different (P < 0.05)?	No
										Data analyzed
										Sample size, column A	4
										Sample size, column B	4
	Wildtype				Il1rl1-ExAB-/-					Table Analyzed	MFI ST2 ILC2
ST2 expression of ILC2s (MFI)	1374	1438	1390	1840	1602	1764	1595	1436
ST2 expression of ILC2s (MFIx10^3)	1.374	1.438	1.39	1.84	1.602	1.764	1.595	1.436		Column B	Il1rl1-ExAB-/-
										vs.	vs,
										Column A	Wildtype
										Unpaired t test
										P value	0.518277
										P value summary	ns
										Significantly different (P < 0.05)?	No
										One- or two-tailed P value?	Two-tailed
										t, df	t=0,6861, df=6
										How big is the difference?
										Mean of column A	1.511
										Mean of column B	1.599
										Difference between means (B - A) ± SEM	0,08875 ± 0,1294
										95% confidence interval	-0,2278 to 0,4053
										R squared (eta squared)	0.07275
										F test to compare variances
										F, DFn, Dfd	2,731, 3, 3
										P value	0.431215
										P value summary	ns
										Significantly different (P < 0.05)?	No
										Data analyzed
										Sample size, column A	4
										Sample size, column B	4

## Sheet: Ext. Data. Fig 5g
Statistical Source Data Brunner et al. Extended Data Figure 5
	Wildtype				Il1rl1-ExAB-/-					Table Analyzed	%ST2+ mast cells
ST2+ of mast cells (%)	100	100	98	96.8	99.6	99.7	99.8	98.5
										Column B	Il1rl1-ExAB-/-
										vs.	vs,
										Column A	Wildtype
										Unpaired t test
										P value	0.439441
										P value summary	ns
										Significantly different (P < 0.05)?	No
										One- or two-tailed P value?	Two-tailed
										t, df	t=0,8278, df=6
										How big is the difference?
										Mean of column A	98.7
										Mean of column B	99.4
										Difference between means (B - A) ± SEM	0,7000 ± 0,8456
										95% confidence interval	-1,369 to 2,769
										R squared (eta squared)	0.1025
										F test to compare variances
										F, DFn, Dfd	6,800, 3, 3
										P value	0.149722
										P value summary	ns
										Significantly different (P < 0.05)?	No
										Data analyzed
										Sample size, column A	4
										Sample size, column B	4
	Wildtype				Il1rl1-ExAB-/-					Table Analyzed	MFI ST2 mast cells
ST2 expression of mast cells (MFI)	3.1845	3.9851	3.222	3.3489	2.9041	4.5861	3.2644	3.5641
ST2 expression of mast cells (MFIx10^3)	31845	39851	32220	33489	29041	45861	32644	35641		Column B	Il1rl1-ExAB-/-
										vs.	vs,
										Column A	Wildtype
										Unpaired t test
										P value	0.734576
										P value summary	ns
										Significantly different (P < 0.05)?	No
										One- or two-tailed P value?	Two-tailed
										t, df	t=0,3552, df=6
										How big is the difference?
										Mean of column A	3.435
										Mean of column B	3.58
										Difference between means (B - A) ± SEM	0,1446 ± 0,4069
										95% confidence interval	-0,8512 to 1,140
										R squared (eta squared)	0.0206
										F test to compare variances
										F, DFn, Dfd	3,752, 3, 3
										P value	0.306211
										P value summary	ns
										Significantly different (P < 0.05)?	No
										Data analyzed
										Sample size, column A	4
										Sample size, column B	4

## Sheet: Ext. Data. Fig 5j
Statistical Source Data Brunner et al. Extended Data Figure 5
	Wildtype					Il1rl1-/-					Il1rl1-ExAB-/-							Number of families	1
ST2+ of eosinophils (%)	64.8	66.6	66.2	63.8	64.6	0.52	0.37	0.57	0.47		49	52.6	50	52.9				Number of comparisons per family	3
																		Alpha	0.05
																		Tukey's multiple comparisons test	Mean Diff,	95,00% CI of diff,	Below threshold?	Summary	Adjusted P Value
																		Wildtype vs. Il1rl1-/-	64.72	62,35 to 67,08	Yes	****	3.2e-14	A-B
																		Wildtype vs. Il1rl1-ExAB-/-	14.08	11,71 to 16,44	Yes	****	4.50901e-08	A-C
																		Il1rl1-/- vs. Il1rl1-ExAB-/-	-50.64	-53,14 to -48,15	Yes	****	2.37e-13	B-C
																		Test details	Mean 1	Mean 2	Mean Diff,	SE of diff,	n1	n2	q	DF
																		Wildtype vs. Il1rl1-/-	65.2	0.4825	64.72	0.8635	5	4	106	10
																		Wildtype vs. Il1rl1-ExAB-/-	65.2	51.13	14.08	0.8635	5	4	23.05	10
																		Il1rl1-/- vs. Il1rl1-ExAB-/-	0.4825	51.13	-50.64	0.9102	4	4	78.69	10
	Wildtype					Il1rl1-ExAB-/-												Table Analyzed	Eosinophils ST2MFI of ST2+
ST2 expression of ST2+ eosinophils (MFI)	662	937	882	942	733	694	686	608	988
ST2 expression of ST2+ eosinophils (MFIx10^3)	0.662	0.937	0.882	0.942	0.733	0.694	0.686	0.608	0.988									Column B	Il1rl1-ExAB-/-
																		vs.	vs,
																		Column A	Wildtype
																		Unpaired t test
																		P value	0.401352
																		P value summary	ns
																		Significantly different (P < 0.05)?	No
																		One- or two-tailed P value?	Two-tailed
																		t, df	t=0,8933, df=7
																		How big is the difference?
																		Mean of column A	831.2
																		Mean of column B	744
																		Difference between means (B - A) ± SEM	-87,20 ± 97,61
																		95% confidence interval	-318,0 to 143,6
																		R squared (eta squared)	0.1023
																		F test to compare variances
																		F, DFn, Dfd	1,739, 3, 4
																		P value	0.593878
																		P value summary	ns
																		Significantly different (P < 0.05)?	No
																		Data analyzed
																		Sample size, column A	5
																		Sample size, column B	4

## Sheet: Ext. Data. Fig 5l
Statistical Source Data Brunner et al. Extended Data Figure 5
	Wildtype					Il1rl1-/-					Il1rl1-ExAB-/-							Number of families	1
ST2+ of eosinophils (%)	1.66	1.67	1.61	1.77	1.67	0.05	0.03	0.04	0.03		1.2	1.53	1.19	1.29				Number of comparisons per family	3
																		Alpha	0.05
																		Tukey's multiple comparisons test	Mean Diff,	95,00% CI of diff,	Below threshold?	Summary	Adjusted P Value
																		Wildtype vs. Il1rl1-/-	1.639	1,465 to 1,812	Yes	****	2.93253e-10	A-B
																		Wildtype vs. Il1rl1-ExAB-/-	0.3735	0,2001 to 0,5469	Yes	***	0.000398972	A-C
																		Il1rl1-/- vs. Il1rl1-ExAB-/-	-1.265	-1,448 to -1,082	Yes	****	1.00995e-08	B-C
																		Test details	Mean 1	Mean 2	Mean Diff,	SE of diff,	n1	n2	q	DF
																		Wildtype vs. Il1rl1-/-	1.676	0.0375	1.639	0.06324	5	4	36.64	10
																		Wildtype vs. Il1rl1-ExAB-/-	1.676	1.303	0.3735	0.06324	5	4	8.353	10
																		Il1rl1-/- vs. Il1rl1-ExAB-/-	0.0375	1.303	-1.265	0.06666	4	4	26.84	10
	Wildtype					Il1rl1-ExAB-/-												Table Analyzed	Neutrophils ST2MFI of ST2+
ST2 expression of ST2+ eosinophils (MFI)	1400	1242	1141	1366	1237	1480	1641	1376	1653
ST2 expression of ST2+ eosinophils (MFIx10^3)	1.4	1.242	1.141	1.366	1.237	1.48	1.641	1.376	1.653									Column B	Il1rl1-ExAB-/-
																		vs.	vs,
																		Column A	Wildtype
																		Unpaired t test
																		P value	0.0134384
																		P value summary	*
																		Significantly different (P < 0.05)?	Yes
																		One- or two-tailed P value?	Two-tailed
																		t, df	t=3,283, df=7
																		How big is the difference?
																		Mean of column A	1277
																		Mean of column B	1538
																		Difference between means (B - A) ± SEM	260,3 ± 79,30
																		95% confidence interval	72,79 to 447,8
																		R squared (eta squared)	0.6062
																		F test to compare variances
																		F, DFn, Dfd	1,606, 3, 4
																		P value	0.642684
																		P value summary	ns
																		Significantly different (P < 0.05)?	No
																		Data analyzed
																		Sample size, column A	5
																		Sample size, column B	4
