# Supplementary material for: A type 1 immunity-restricted promoter of the IL−33 receptor gene directs antiviral T-cell responses
Source: Nat Immunol. 2024 Jan 3;25(2):256–67. doi: 10.1038/s41590-023-01697-6 (PMC10834369; doi:10.1038/s41590-023-01697-6)
Supplement: Supplementary file 18 — Statistical source data. [file 41590_2023_1697_MOESM18_ESM.xlsx]

## Sheet: Ext. Data. Fig 6c
Statistical Source Data Brunner et al. Extended Data Figure 6
		Wildtype									Il1rl1-/-									Il1rl1-ExAB-/-									Il1rl1-ExC-/-										Number of families	1
CD8+ of lymphocytes (%)	Liver	47.8	46.8	48.7	53.3	48.3	47.2	44.1	38.4	41.2	18.9	12.4	16	23.4	17.2	6.68				29.9	19.5	20.5	18.3	19.3	17.1	23.3	15.8		53.1	41.3	41.6	48.2	39.8	50	43.8				Number of comparisons per family	6
																																							Alpha	0.05
																																							Tukey's multiple comparisons test	Mean Diff,	95,00% CI of diff,	Below threshold?	Summary	Adjusted P Value
																																							Wildtype vs. Il1rl1-/-	30.44	23,43 to 37,44	Yes	****	2.8522e-11	A-B
																																							Wildtype vs. Il1rl1-ExAB-/-	25.74	19,28 to 32,19	Yes	****	1.87232e-10	A-C
																																							Wildtype vs. Il1rl1-ExC-/-	0.8	-5,896 to 7,496	No	ns	0.987561	A-D
																																							Il1rl1-/- vs. Il1rl1-ExAB-/-	-4.699	-11,87 to 2,477	No	ns	0.29766	B-C
																																							Il1rl1-/- vs. Il1rl1-ExC-/-	-29.64	-37,03 to -22,24	Yes	****	1.65642e-10	B-D
																																							Il1rl1-ExAB-/- vs. Il1rl1-ExC-/-	-24.94	-31,81 to -18,06	Yes	****	1.38361e-09	C-D
																																							Test details	Mean 1	Mean 2	Mean Diff,	SE of diff,	n1	n2	q	DF
																																							Wildtype vs. Il1rl1-/-	46.2	15.76	30.44	2.553	9	6	16.86	26
																																							Wildtype vs. Il1rl1-ExAB-/-	46.2	20.46	25.74	2.353	9	8	15.47	26
																																							Wildtype vs. Il1rl1-ExC-/-	46.2	45.4	0.8	2.441	9	7	0.4635	26
																																							Il1rl1-/- vs. Il1rl1-ExAB-/-	15.76	20.46	-4.699	2.616	6	8	2.541	26
																																							Il1rl1-/- vs. Il1rl1-ExC-/-	15.76	45.4	-29.64	2.695	6	7	15.55	26
																																							Il1rl1-ExAB-/- vs. Il1rl1-ExC-/-	20.46	45.4	-24.94	2.507	8	7	14.07	26
		Wildtype									Il1rl1-/-									Il1rl1-ExAB-/-									Il1rl1-ExC-/-										Number of families	1
CD8+ of lymphocytes per liver	Liver	985800	1291000	1012800	1354600	2360400	1248200	1083800	850200	1383400	137000	85800	96600	174000	127000	107600				321600	225600	251400	275200	392800	156400	167000	237000		961000	821200	1320200	736400	734000	1864600	249400				Number of comparisons per family	6
																																							Alpha	0.05
																																							Tukey's multiple comparisons test	Mean Diff,	95,00% CI of diff,	Below threshold?	Summary	Adjusted P Value
																																							Wildtype vs. Il1rl1-/-	1164244	658090 to 1670399	Yes	****	6.35946e-06	A-B
																																							Wildtype vs. Il1rl1-ExAB-/-	1032203	565551 to 1498854	Yes	****	1.1776e-05	A-C
																																							Wildtype vs. Il1rl1-ExC-/-	330321	-153656 to 814297	No	ns	0.26419	A-D
																																							Il1rl1-/- vs. Il1rl1-ExAB-/-	-132042	-650696 to 386612	No	ns	0.896752	B-C
																																							Il1rl1-/- vs. Il1rl1-ExC-/-	-833924	-1368219 to -299629	Yes	**	0.00120584	B-D
																																							Il1rl1-ExAB-/- vs. Il1rl1-ExC-/-	-701882	-1198916 to -204848	Yes	**	0.00341253	C-D
																																							Test details	Mean 1	Mean 2	Mean Diff,	SE of diff,	n1	n2	q	DF
																																							Wildtype vs. Il1rl1-/-	1285578	121333	1164244	184504	9	6	8.924	26
																																							Wildtype vs. Il1rl1-ExAB-/-	1285578	253375	1032203	170105	9	8	8.582	26
																																							Wildtype vs. Il1rl1-ExC-/-	1285578	955257	330321	176420	9	7	2.648	26
																																							Il1rl1-/- vs. Il1rl1-ExAB-/-	121333	253375	-132042	189061	6	8	0.9877	26
																																							Il1rl1-/- vs. Il1rl1-ExC-/-	121333	955257	-833924	194762	6	7	6.055	26
																																							Il1rl1-ExAB-/- vs. Il1rl1-ExC-/-	253375	955257	-701882	181180	8	7	5.479	26

## Sheet: Ext. Data. Fig 6e
Statistical Source Data Brunner et al. Extended Data Figure 6
		Wildtype									Il1rl1-/-									Il1rl1-ExAB-/-									Il1rl1-ExC-/-										Number of families	1
ST2+ of CD8+ T cells (%)	Liver	17.6	17.13	14.49	17.45	13.46	15.28	18.37	20.46	10.07	2.41	2.12	2.99	1.68	0.36	1.29				6.63	2.92	3.68	4.88	5.31	2.67	2.6	2.19		27.9	26.67	19.68	27.4	18.4	23.1	32.6				Number of comparisons per family	6
																																							Alpha	0.05
																																							Tukey's multiple comparisons test	Mean Diff,	95,00% CI of diff,	Below threshold?	Summary	Adjusted P Value
																																							Wildtype vs. Il1rl1-/-	14.23	9,763 to 18,69	Yes	****	1.87007e-08	A-B
																																							Wildtype vs. Il1rl1-ExAB-/-	12.17	8,060 to 16,29	Yes	****	7.83061e-08	A-C
																																							Wildtype vs. Il1rl1-ExC-/-	-9.073	-13,34 to -4,805	Yes	****	2.15518e-05	A-D
																																							Il1rl1-/- vs. Il1rl1-ExAB-/-	-2.052	-6,625 to 2,522	No	ns	0.613527	B-C
																																							Il1rl1-/- vs. Il1rl1-ExC-/-	-23.3	-28,01 to -18,59	Yes	****	1.59e-12	B-D
																																							Il1rl1-ExAB-/- vs. Il1rl1-ExC-/-	-21.25	-25,63 to -16,86	Yes	****	2.487e-12	C-D
																																							Test details	Mean 1	Mean 2	Mean Diff,	SE of diff,	n1	n2	q	DF
																																							Wildtype vs. Il1rl1-/-	16.03	1.808	14.23	1.627	9	6	12.37	26
																																							Wildtype vs. Il1rl1-ExAB-/-	16.03	3.86	12.17	1.5	9	8	11.48	26
																																							Wildtype vs. Il1rl1-ExC-/-	16.03	25.11	-9.073	1.556	9	7	8.248	26
																																							Il1rl1-/- vs. Il1rl1-ExAB-/-	1.808	3.86	-2.052	1.667	6	8	1.741	26
																																							Il1rl1-/- vs. Il1rl1-ExC-/-	1.808	25.11	-23.3	1.717	6	7	19.19	26
																																							Il1rl1-ExAB-/- vs. Il1rl1-ExC-/-	3.86	25.11	-21.25	1.598	8	7	18.81	26

## Sheet: Ext. Data. Fig 6f
Statistical Source Data Brunner et al. Extended Data Figure 6
		Wildtype									Il1rl1-/-									Il1rl1-ExAB-/-									Il1rl1-ExC-/-										Within each row, compare columns (simple effects within rows)
Tet+ CD8+ T cells per liver	GP33-Tet+	67823	91713	70977	97748	179579	81682	92773	47611	97502	18522	7619	13447	24082	15748	4536				47340	25087	27956	28621	49650	16766	14162	23890		59890	44476	88823	42122	45743	196902	14784
	NP396-Tet+	54574	59386	57203	55268	110467	67902	63814	42170	69502	8132	3569	4413	10691	7173	1489				16929	23101	28157	13606	44936	9384	11623	9575		46743	42965	59884	42534	39636	80849	23144				Number of families	2
																																							Number of comparisons per family	6
																																							Alpha	0.05
																																							Tukey's multiple comparisons test	Predicted (LS) mean diff,	95,00% CI of diff,	Below threshold?	Summary	Adjusted P Value
																																							GP33-Tet+
																																							Wildtype vs. Il1rl1-/-	77942	39210 to 116673	Yes	****	1.20911e-05
																																							Wildtype vs. Il1rl1-ExAB-/-	62750	27042 to 98459	Yes	***	0.000126801
																																							Wildtype vs. Il1rl1-ExC-/-	21543	-15492 to 58577	No	ns	0.419303
																																							Il1rl1-/- vs. Il1rl1-ExAB-/-	-15192	-54880 to 24496	No	ns	0.740897
																																							Il1rl1-/- vs. Il1rl1-ExC-/-	-56399	-97284 to -15514	Yes	**	0.00320142
																																							Il1rl1-ExAB-/- vs. Il1rl1-ExC-/-	-41207	-79241 to -3174	Yes	*	0.0288787
																																							NP396-Tet+
																																							Wildtype vs. Il1rl1-/-	58565	19834 to 97297	Yes	**	0.00107702
																																							Wildtype vs. Il1rl1-ExAB-/-	44812	9104 to 80521	Yes	**	0.00843321
																																							Wildtype vs. Il1rl1-ExC-/-	16511	-20523 to 53546	No	ns	0.639999
																																							Il1rl1-/- vs. Il1rl1-ExAB-/-	-13753	-53441 to 25935	No	ns	0.794448
																																							Il1rl1-/- vs. Il1rl1-ExC-/-	-42054	-82939 to -1169	Yes	*	0.0415941
																																							Il1rl1-ExAB-/- vs. Il1rl1-ExC-/-	-28301	-66335 to 9732	No	ns	0.210628
																																							Test details	Predicted (LS) mean 1	Predicted (LS) mean 2	Predicted (LS) mean diff,	SE of diff,	N1	N2	q	DF
																																							GP33-Tet+
																																							Wildtype vs. Il1rl1-/-	91934	13992	77942	14593	9	6	7.553	52
																																							Wildtype vs. Il1rl1-ExAB-/-	91934	29184	62750	13454	9	8	6.596	52
																																							Wildtype vs. Il1rl1-ExC-/-	91934	70391	21543	13954	9	7	2.183	52
																																							Il1rl1-/- vs. Il1rl1-ExAB-/-	13992	29184	-15192	14953	6	8	1.437	52
																																							Il1rl1-/- vs. Il1rl1-ExC-/-	13992	70391	-56399	15404	6	7	5.178	52
																																							Il1rl1-ExAB-/- vs. Il1rl1-ExC-/-	29184	70391	-41207	14330	8	7	4.067	52
																																							NP396-Tet+
																																							Wildtype vs. Il1rl1-/-	64476	5911	58565	14593	9	6	5.676	52
																																							Wildtype vs. Il1rl1-ExAB-/-	64476	19664	44812	13454	9	8	4.71	52
																																							Wildtype vs. Il1rl1-ExC-/-	64476	47965	16511	13954	9	7	1.673	52
																																							Il1rl1-/- vs. Il1rl1-ExAB-/-	5911	19664	-13753	14953	6	8	1.301	52
																																							Il1rl1-/- vs. Il1rl1-ExC-/-	5911	47965	-42054	15404	6	7	3.861	52
																																							Il1rl1-ExAB-/- vs. Il1rl1-ExC-/-	19664	47965	-28301	14330	8	7	2.793	52

## Sheet: Ext. Data. Fig 6h
Statistical Source Data Brunner et al. Extended Data Figure 6
		Wildtype									Il1rl1-/-									Il1rl1-ExAB-/-									Il1rl1-ExC-/-										Number of families	1
Effector molecule+ of CD8+ T cells (%)	GzmB	56.2	64.3	60.4	65	63.4	65.6	60.6	59.1	82.5	36	30.9	31.8	34.7	41.8	18.53				33	28.9	29	31.7	35.7	29.5	23.35	27.2		49.9	46	58.3	53.1	54.9	57.9	52.7				Number of comparisons per family	6
																																							Alpha	0.05
																																							Tukey's multiple comparisons test	Mean Diff,	95,00% CI of diff,	Below threshold?	Summary	Adjusted P Value
																																							Wildtype vs. Il1rl1-/-	31.83	23,00 to 40,66	Yes	****	1.55957e-09	A-B
																																							Wildtype vs. Il1rl1-ExAB-/-	34.33	26,19 to 42,47	Yes	****	5.5292e-11	A-C
																																							Wildtype vs. Il1rl1-ExC-/-	10.87	2,423 to 19,31	Yes	**	0.00801915	A-D
																																							Il1rl1-/- vs. Il1rl1-ExAB-/-	2.495	-6,553 to 11,54	No	ns	0.873095	B-C
																																							Il1rl1-/- vs. Il1rl1-ExC-/-	-20.97	-30,29 to -11,65	Yes	****	9.03094e-06	B-D
																																							Il1rl1-ExAB-/- vs. Il1rl1-ExC-/-	-23.46	-32,13 to -14,79	Yes	****	4.03627e-07	C-D
																																							Test details	Mean 1	Mean 2	Mean Diff,	SE of diff,	n1	n2	q	DF
																																							Wildtype vs. Il1rl1-/-	64.12	32.29	31.83	3.218	9	6	13.99	26
																																							Wildtype vs. Il1rl1-ExAB-/-	64.12	29.79	34.33	2.967	9	8	16.36	26
																																							Wildtype vs. Il1rl1-ExC-/-	64.12	53.26	10.87	3.077	9	7	4.993	26
																																							Il1rl1-/- vs. Il1rl1-ExAB-/-	32.29	29.79	2.495	3.298	6	8	1.07	26
																																							Il1rl1-/- vs. Il1rl1-ExC-/-	32.29	53.26	-20.97	3.397	6	7	8.729	26
																																							Il1rl1-ExAB-/- vs. Il1rl1-ExC-/-	29.79	53.26	-23.46	3.16	8	7	10.5	26
		Wildtype									Il1rl1-/-									Il1rl1-ExAB-/-									Il1rl1-ExC-/-										Number of families	1
Effector molecule+ of CD8+ T cells (%)	GzmA	26.1	27.64	28.59	34.05	25.55	33.68	29.33	37.08	36.32	22.15	19.37	16.07	19.8	28.57	11.01				17.08	12.31	13.88	14.99	16.48	17.04	14.04	16.85		24.24	23.37	29.2	30.39	27.96	29.9	32.67				Number of comparisons per family	6
																																							Alpha	0.05
																																							Tukey's multiple comparisons test	Mean Diff,	95,00% CI of diff,	Below threshold?	Summary	Adjusted P Value
																																							Wildtype vs. Il1rl1-/-	11.43	5,628 to 17,24	Yes	****	6.53042e-05	A-B
																																							Wildtype vs. Il1rl1-ExAB-/-	15.59	10,24 to 20,94	Yes	****	1.04086e-07	A-C
																																							Wildtype vs. Il1rl1-ExC-/-	2.68	-2,870 to 8,229	No	ns	0.556097	A-D
																																							Il1rl1-/- vs. Il1rl1-ExAB-/-	4.161	-1,786 to 10,11	No	ns	0.244667	B-C
																																							Il1rl1-/- vs. Il1rl1-ExC-/-	-8.752	-14,88 to -2,626	Yes	**	0.00304342	B-D
																																							Il1rl1-ExAB-/- vs. Il1rl1-ExC-/-	-12.91	-18,61 to -7,215	Yes	****	8.07084e-06	C-D
																																							Test details	Mean 1	Mean 2	Mean Diff,	SE of diff,	n1	n2	q	DF
																																							Wildtype vs. Il1rl1-/-	30.93	19.5	11.43	2.115	9	6	7.642	26
																																							Wildtype vs. Il1rl1-ExAB-/-	30.93	15.33	15.59	1.95	9	8	11.31	26
																																							Wildtype vs. Il1rl1-ExC-/-	30.93	28.25	2.68	2.023	9	7	1.873	26
																																							Il1rl1-/- vs. Il1rl1-ExAB-/-	19.5	15.33	4.161	2.168	6	8	2.715	26
																																							Il1rl1-/- vs. Il1rl1-ExC-/-	19.5	28.25	-8.752	2.233	6	7	5.543	26
																																							Il1rl1-ExAB-/- vs. Il1rl1-ExC-/-	15.33	28.25	-12.91	2.077	8	7	8.791	26
		Wildtype									Il1rl1-/-									Il1rl1-ExAB-/-									Il1rl1-ExC-/-										Number of families	1
Effector molecule+ of CD8+ T cells (%)	Perforin	16.8	16.62	15.99	14.21	10.87	20.42	21.07	20.83	24.52	16.36	12.49	13.38	13.3	18.38	6.33				14.49	14.25	13.9	13.84	17.25	14.45	10.12	11.42		18.56	17.14	20.44	21.06	18.08	23.97	19.43				Number of comparisons per family	6
																																							Alpha	0.05
																																							Tukey's multiple comparisons test	Mean Diff,	95,00% CI of diff,	Below threshold?	Summary	Adjusted P Value
																																							Wildtype vs. Il1rl1-/-	4.552	-0,2429 to 9,347	No	ns	0.0672608	A-B
																																							Wildtype vs. Il1rl1-ExAB-/-	4.211	-0,2104 to 8,631	No	ns	0.066078	A-C
																																							Wildtype vs. Il1rl1-ExC-/-	-1.886	-6,471 to 2,699	No	ns	0.67573	A-D
																																							Il1rl1-/- vs. Il1rl1-ExAB-/-	-0.3417	-5,255 to 4,572	No	ns	0.997474	B-C
																																							Il1rl1-/- vs. Il1rl1-ExC-/-	-6.438	-11,50 to -1,376	Yes	**	0.00887207	B-D
																																							Il1rl1-ExAB-/- vs. Il1rl1-ExC-/-	-6.096	-10,81 to -1,388	Yes	**	0.00761299	C-D
																																							Test details	Mean 1	Mean 2	Mean Diff,	SE of diff,	n1	n2	q	DF
																																							Wildtype vs. Il1rl1-/-	17.93	13.37	4.552	1.748	9	6	3.683	26
																																							Wildtype vs. Il1rl1-ExAB-/-	17.93	13.72	4.211	1.612	9	8	3.695	26
																																							Wildtype vs. Il1rl1-ExC-/-	17.93	19.81	-1.886	1.671	9	7	1.596	26
																																							Il1rl1-/- vs. Il1rl1-ExAB-/-	13.37	13.72	-0.3417	1.791	6	8	0.2698	26
																																							Il1rl1-/- vs. Il1rl1-ExC-/-	13.37	19.81	-6.438	1.845	6	7	4.935	26
																																							Il1rl1-ExAB-/- vs. Il1rl1-ExC-/-	13.72	19.81	-6.096	1.716	8	7	5.023	26
		Wildtype									Il1rl1-/-									Il1rl1-ExAB-/-									Il1rl1-ExC-/-										Number of families	1
Effector molecule+ of CD8+ T cells (%)	IFNg	16.63	18.53	18.52	17.84	14.43	15.08	19.12	12.21	22.78	8.33	5.99	8.7	6.96	9.06	2.85				9.99	9.49	9.11	8.78	11.5	9.11	6.6	6.09		16.28	12.62	17.21	14.45	15.36	20.58	14.55				Number of comparisons per family	6
																																							Alpha	0.05
																																							Tukey's multiple comparisons test	Mean Diff,	95,00% CI of diff,	Below threshold?	Summary	Adjusted P Value
																																							Wildtype vs. Il1rl1-/-	10.26	6,630 to 13,88	Yes	****	1.81353e-07	A-B
																																							Wildtype vs. Il1rl1-ExAB-/-	8.404	5,061 to 11,75	Yes	****	1.46608e-06	A-C
																																							Wildtype vs. Il1rl1-ExC-/-	1.373	-2,094 to 4,841	No	ns	0.700575	A-D
																																							Il1rl1-/- vs. Il1rl1-ExAB-/-	-1.852	-5,568 to 1,864	No	ns	0.530208	B-C
																																							Il1rl1-/- vs. Il1rl1-ExC-/-	-8.883	-12,71 to -5,055	Yes	****	5.52191e-06	B-D
																																							Il1rl1-ExAB-/- vs. Il1rl1-ExC-/-	-7.031	-10,59 to -3,470	Yes	****	6.32198e-05	C-D
																																							Test details	Mean 1	Mean 2	Mean Diff,	SE of diff,	n1	n2	q	DF
																																							Wildtype vs. Il1rl1-/-	17.24	6.982	10.26	1.322	9	6	10.97	26
																																							Wildtype vs. Il1rl1-ExAB-/-	17.24	8.834	8.404	1.219	9	8	9.752	26
																																							Wildtype vs. Il1rl1-ExC-/-	17.24	15.86	1.373	1.264	9	7	1.537	26
																																							Il1rl1-/- vs. Il1rl1-ExAB-/-	6.982	8.834	-1.852	1.354	6	8	1.934	26
																																							Il1rl1-/- vs. Il1rl1-ExC-/-	6.982	15.86	-8.883	1.395	6	7	9.003	26
																																							Il1rl1-ExAB-/- vs. Il1rl1-ExC-/-	8.834	15.86	-7.031	1.298	8	7	7.66	26
		Wildtype									Il1rl1-/-									Il1rl1-ExAB-/-									Il1rl1-ExC-/-										Number of families	1
Effector molecule+ of CD8+ T cells (%)	TNF	7.25	6.21	7.8	6.42	2.83	4.97	6.82	3.25	6.85	1.13	0.74	1.37	1.12	1.91	0.56				1.42	1.48	2.25	1.78	1.93	1.24	0.84	0.99		4.05	4.37	5.11	3.57	4.82	4.56	4.15				Number of comparisons per family	6
																																							Alpha	0.05
																																							Tukey's multiple comparisons test	Mean Diff,	95,00% CI of diff,	Below threshold?	Summary	Adjusted P Value
																																							Wildtype vs. Il1rl1-/-	4.684	3,154 to 6,214	Yes	****	4.10311e-08	A-B
																																							Wildtype vs. Il1rl1-ExAB-/-	4.331	2,920 to 5,742	Yes	****	3.87906e-08	A-C
																																							Wildtype vs. Il1rl1-ExC-/-	1.447	-0,01661 to 2,910	No	ns	0.0534802	A-D
																																							Il1rl1-/- vs. Il1rl1-ExAB-/-	-0.3529	-1,921 to 1,215	No	ns	0.925573	B-C
																																							Il1rl1-/- vs. Il1rl1-ExC-/-	-3.237	-4,853 to -1,622	Yes	****	5.10924e-05	B-D
																																							Il1rl1-ExAB-/- vs. Il1rl1-ExC-/-	-2.884	-4,387 to -1,382	Yes	****	9.33825e-05	C-D
																																							Test details	Mean 1	Mean 2	Mean Diff,	SE of diff,	n1	n2	q	DF
																																							Wildtype vs. Il1rl1-/-	5.822	1.138	4.684	0.5578	9	6	11.88	26
																																							Wildtype vs. Il1rl1-ExAB-/-	5.822	1.491	4.331	0.5142	9	8	11.91	26
																																							Wildtype vs. Il1rl1-ExC-/-	5.822	4.376	1.447	0.5333	9	7	3.836	26
																																							Il1rl1-/- vs. Il1rl1-ExAB-/-	1.138	1.491	-0.3529	0.5716	6	8	0.8732	26
																																							Il1rl1-/- vs. Il1rl1-ExC-/-	1.138	4.376	-3.237	0.5888	6	7	7.776	26
																																							Il1rl1-ExAB-/- vs. Il1rl1-ExC-/-	1.491	4.376	-2.884	0.5477	8	7	7.448	26
		Wildtype									Il1rl1-/-									Il1rl1-ExAB-/-									Il1rl1-ExC-/-										Number of families	1
Effector molecule+ of CD8+ T cells (%)	IL-2	0.96	1.32	1.02	0.81	0.46	1.03	0.81	0.38	1.1	0.19	0.2	0.27	0.28	0.63	0.37				0.4	0.42	0.41	0.38	0.43	0.12	0.15	0.14		0.74	1.05	1.1	0.72	0.77	0.79	0.55				Number of comparisons per family	6
																																							Alpha	0.05
																																							Tukey's multiple comparisons test	Mean Diff,	95,00% CI of diff,	Below threshold?	Summary	Adjusted P Value
																																							Wildtype vs. Il1rl1-/-	0.5533	0,2396 to 0,8671	Yes	***	0.000285052	A-B
																																							Wildtype vs. Il1rl1-ExAB-/-	0.5704	0,2811 to 0,8597	Yes	****	6.43658e-05	A-C
																																							Wildtype vs. Il1rl1-ExC-/-	0.05952	-0,2405 to 0,3595	No	ns	0.947261	A-D
																																							Il1rl1-/- vs. Il1rl1-ExAB-/-	0.01708	-0,3044 to 0,3386	No	ns	0.998866	B-C
																																							Il1rl1-/- vs. Il1rl1-ExC-/-	-0.4938	-0,8250 to -0,1626	Yes	**	0.00197181	B-D
																																							Il1rl1-ExAB-/- vs. Il1rl1-ExC-/-	-0.5109	-0,8190 to -0,2028	Yes	***	0.00060457	C-D
																																							Test details	Mean 1	Mean 2	Mean Diff,	SE of diff,	n1	n2	q	DF
																																							Wildtype vs. Il1rl1-/-	0.8767	0.3233	0.5533	0.1144	9	6	6.842	26
																																							Wildtype vs. Il1rl1-ExAB-/-	0.8767	0.3063	0.5704	0.1054	9	8	7.65	26
																																							Wildtype vs. Il1rl1-ExC-/-	0.8767	0.8171	0.05952	0.1094	9	7	0.7697	26
																																							Il1rl1-/- vs. Il1rl1-ExAB-/-	0.3233	0.3063	0.01708	0.1172	6	8	0.2061	26
																																							Il1rl1-/- vs. Il1rl1-ExC-/-	0.3233	0.8171	-0.4938	0.1207	6	7	5.784	26
																																							Il1rl1-ExAB-/- vs. Il1rl1-ExC-/-	0.3063	0.8171	-0.5109	0.1123	8	7	6.433	26

## Sheet: Ext. Data. Fig 6i
Statistical Source Data Brunner et al. Extended Data Figure 6
		Wildtype									Il1rl1-/-									Il1rl1-ExAB-/-									Il1rl1-ExC-/-										Number of families	1
Effector molecule+ CD8+ T cells per spleen	GzmB	2177975	4783020	4001500	5691920	6363331	4320810	3700357	2155968	6171165	892800	571588	611578	573869	1113301	197345				737220	793363	736078	860021	959188	790718	465552	596006		3708169	3255604	5336782	4183855	4041958	4636400	3562625				Number of comparisons per family	6
																																							Alpha	0.05
																																							Tukey's multiple comparisons test	Mean Diff,	95,00% CI of diff,	Below threshold?	Summary	Adjusted P Value
																																							Wildtype vs. Il1rl1-/-	3713925	2352054 to 5075796	Yes	****	3.51761e-07	A-B
																																							Wildtype vs. Il1rl1-ExAB-/-	3631737	2376154 to 4887320	Yes	****	1.19747e-07	A-C
																																							Wildtype vs. Il1rl1-ExC-/-	270378	-1031820 to 1572575	No	ns	0.940232	A-D
																																							Il1rl1-/- vs. Il1rl1-ExAB-/-	-82188	-1477691 to 1313315	No	ns	0.998459	B-C
																																							Il1rl1-/- vs. Il1rl1-ExC-/-	-3443547	-4881135 to -2005960	Yes	****	3.29194e-06	B-D
																																							Il1rl1-ExAB-/- vs. Il1rl1-ExC-/-	-3361359	-4698690 to -2024028	Yes	****	1.46854e-06	C-D
																																							Test details	Mean 1	Mean 2	Mean Diff,	SE of diff,	n1	n2	q	DF
																																							Wildtype vs. Il1rl1-/-	4374005	660080	3713925	496432	9	6	10.58	26
																																							Wildtype vs. Il1rl1-ExAB-/-	4374005	742268	3631737	457687	9	8	11.22	26
																																							Wildtype vs. Il1rl1-ExC-/-	4374005	4103628	270378	474680	9	7	0.8055	26
																																							Il1rl1-/- vs. Il1rl1-ExAB-/-	660080	742268	-82188	508691	6	8	0.2285	26
																																							Il1rl1-/- vs. Il1rl1-ExC-/-	660080	4103628	-3443547	524032	6	7	9.293	26
																																							Il1rl1-ExAB-/- vs. Il1rl1-ExC-/-	742268	4103628	-3361359	487486	8	7	9.751	26
		Wildtype									Il1rl1-/-									Il1rl1-ExAB-/-									Il1rl1-ExC-/-										Number of families	1
Effector molecule+ CD8+ T cells per spleen	GzmA	1011479	2056029	1894088	2981690	2564402	2218367	1790948	1352678	2716809	549320	358306	309058	327452	760933	117257				381567	337934	352302	406679	442785	456740	279930	369217		1801323	1653988	2672968	2394489	2058527	2394272	2208557				Number of comparisons per family	6
																																							Alpha	0.05
																																							Tukey's multiple comparisons test	Mean Diff,	95,00% CI of diff,	Below threshold?	Summary	Adjusted P Value
																																							Wildtype vs. Il1rl1-/-	1661445	1073419 to 2249470	Yes	****	1.84712e-07	A-B
																																							Wildtype vs. Il1rl1-ExAB-/-	1686771	1144638 to 2228904	Yes	****	2.99634e-08	A-C
																																							Wildtype vs. Il1rl1-ExC-/-	-103995	-666255 to 458265	No	ns	0.956594	A-D
																																							Il1rl1-/- vs. Il1rl1-ExAB-/-	25327	-577220 to 627874	No	ns	0.999437	B-C
																																							Il1rl1-/- vs. Il1rl1-ExC-/-	-1765440	-2386158 to -1144721	Yes	****	1.63571e-07	B-D
																																							Il1rl1-ExAB-/- vs. Il1rl1-ExC-/-	-1790766	-2368196 to -1213337	Yes	****	3.19063e-08	C-D
																																							Test details	Mean 1	Mean 2	Mean Diff,	SE of diff,	n1	n2	q	DF
																																							Wildtype vs. Il1rl1-/-	2065166	403721	1661445	214348	9	6	10.96	26
																																							Wildtype vs. Il1rl1-ExAB-/-	2065166	378394	1686771	197619	9	8	12.07	26
																																							Wildtype vs. Il1rl1-ExC-/-	2065166	2169161	-103995	204956	9	7	0.7176	26
																																							Il1rl1-/- vs. Il1rl1-ExAB-/-	403721	378394	25327	219642	6	8	0.1631	26
																																							Il1rl1-/- vs. Il1rl1-ExC-/-	403721	2169161	-1765440	226265	6	7	11.03	26
																																							Il1rl1-ExAB-/- vs. Il1rl1-ExC-/-	378394	2169161	-1790766	210486	8	7	12.03	26
		Wildtype									Il1rl1-/-									Il1rl1-ExAB-/-									Il1rl1-ExC-/-										Number of families	1
Effector molecule+ CD8+ T cells per spleen	Perforin	651067	1236295	1059338	1244341	1091000	1344984	1286576	759878	1834145	405728	231040	257324	219955	489533	67415				323707	391191	352810	375479	463473	387318	201773	250235		1379231	1213066	1871078	1659360	1331122	1919422	1313507				Number of comparisons per family	6
																																							Alpha	0.05
																																							Tukey's multiple comparisons test	Mean Diff,	95,00% CI of diff,	Below threshold?	Summary	Adjusted P Value
																																							Wildtype vs. Il1rl1-/-	889015	529707 to 1248322	Yes	****	1.91772e-06	A-B
																																							Wildtype vs. Il1rl1-ExAB-/-	824266	493001 to 1155530	Yes	****	1.74339e-06	A-C
																																							Wildtype vs. Il1rl1-ExC-/-	-359170	-702733 to -15607	Yes	*	0.0380224	A-D
																																							Il1rl1-/- vs. Il1rl1-ExAB-/-	-64749	-432929 to 303431	No	ns	0.962313	B-C
																																							Il1rl1-/- vs. Il1rl1-ExC-/-	-1248185	-1627468 to -868901	Yes	****	9.96146e-09	B-D
																																							Il1rl1-ExAB-/- vs. Il1rl1-ExC-/-	-1183435	-1536268 to -830603	Yes	****	6.81128e-09	C-D
																																							Test details	Mean 1	Mean 2	Mean Diff,	SE of diff,	n1	n2	q	DF
																																							Wildtype vs. Il1rl1-/-	1167514	278499	889015	130975	9	6	9.599	26
																																							Wildtype vs. Il1rl1-ExAB-/-	1167514	343248	824266	120753	9	8	9.653	26
																																							Wildtype vs. Il1rl1-ExC-/-	1167514	1526684	-359170	125236	9	7	4.056	26
																																							Il1rl1-/- vs. Il1rl1-ExAB-/-	278499	343248	-64749	134210	6	8	0.6823	26
																																							Il1rl1-/- vs. Il1rl1-ExC-/-	278499	1526684	-1248185	138257	6	7	12.77	26
																																							Il1rl1-ExAB-/- vs. Il1rl1-ExC-/-	343248	1526684	-1183435	128615	8	7	13.01	26
		Wildtype									Il1rl1-/-									Il1rl1-ExAB-/-									Il1rl1-ExC-/-										Number of families	1
Effector molecule+ CD8+ T cells per spleen	IFNg	644479	1378373	1226950	1562213	1448310	993259	1167505	445421	1703990	206584	110803	167318	115104	241304	30353				223177	260519	231230	238201	308982	244184	131591	133444		1209799	893168	1575403	1138544	1130865	1647964	983609				Number of comparisons per family	6
																																							Alpha	0.05
																																							Tukey's multiple comparisons test	Mean Diff,	95,00% CI of diff,	Below threshold?	Summary	Adjusted P Value
																																							Wildtype vs. Il1rl1-/-	1029256	634650 to 1423862	Yes	****	7.74728e-07	A-B
																																							Wildtype vs. Il1rl1-ExAB-/-	953084	589275 to 1316893	Yes	****	7.17654e-07	A-C
																																							Wildtype vs. Il1rl1-ExC-/-	-51122	-428437 to 326194	No	ns	0.982087	A-D
																																							Il1rl1-/- vs. Il1rl1-ExAB-/-	-76172	-480523 to 328179	No	ns	0.954318	B-C
																																							Il1rl1-/- vs. Il1rl1-ExC-/-	-1080377	-1496922 to -663832	Yes	****	8.54734e-07	B-D
																																							Il1rl1-ExAB-/- vs. Il1rl1-ExC-/-	-1004206	-1391701 to -616710	Yes	****	8.6707e-07	C-D
																																							Test details	Mean 1	Mean 2	Mean Diff,	SE of diff,	n1	n2	q	DF
																																							Wildtype vs. Il1rl1-/-	1174500	145244	1029256	143843	9	6	10.12	26
																																							Wildtype vs. Il1rl1-ExAB-/-	1174500	221416	953084	132616	9	8	10.16	26
																																							Wildtype vs. Il1rl1-ExC-/-	1174500	1225622	-51122	137540	9	7	0.5256	26
																																							Il1rl1-/- vs. Il1rl1-ExAB-/-	145244	221416	-76172	147395	6	8	0.7308	26
																																							Il1rl1-/- vs. Il1rl1-ExC-/-	145244	1225622	-1080377	151840	6	7	10.06	26
																																							Il1rl1-ExAB-/- vs. Il1rl1-ExC-/-	221416	1225622	-1004206	141251	8	7	10.05	26
		Wildtype									Il1rl1-/-									Il1rl1-ExAB-/-									Il1rl1-ExC-/-										Number of families	1
Effector molecule+ CD8+ T cells per spleen	TNF	280967	461937	516750	562187	284041	327354	416443	118560	512394	28024	13689	26348	18523	50871	5964				31723	40629	57110	48291	51855	33237	16748	21693		300964	309282	467769	281287	354868	365147	280548				Number of comparisons per family	6
																																							Alpha	0.05
																																							Tukey's multiple comparisons test	Mean Diff,	95,00% CI of diff,	Below threshold?	Summary	Adjusted P Value
																																							Wildtype vs. Il1rl1-/-	362834	237165 to 488502	Yes	****	1.23858e-07	A-B
																																							Wildtype vs. Il1rl1-ExAB-/-	349076	233216 to 464937	Yes	****	5.55556e-08	A-C
																																							Wildtype vs. Il1rl1-ExC-/-	49613	-70549 to 169776	No	ns	0.673129	A-D
																																							Il1rl1-/- vs. Il1rl1-ExAB-/-	-13758	-142530 to 115014	No	ns	0.991026	B-C
																																							Il1rl1-/- vs. Il1rl1-ExC-/-	-313220	-445876 to -180565	Yes	****	4.16755e-06	B-D
																																							Il1rl1-ExAB-/- vs. Il1rl1-ExC-/-	-299463	-422867 to -176059	Yes	****	2.65473e-06	C-D
																																							Test details	Mean 1	Mean 2	Mean Diff,	SE of diff,	n1	n2	q	DF
																																							Wildtype vs. Il1rl1-/-	386737	23903	362834	45809	9	6	11.2	26
																																							Wildtype vs. Il1rl1-ExAB-/-	386737	37661	349076	42234	9	8	11.69	26
																																							Wildtype vs. Il1rl1-ExC-/-	386737	337124	49613	43802	9	7	1.602	26
																																							Il1rl1-/- vs. Il1rl1-ExAB-/-	23903	37661	-13758	46940	6	8	0.4145	26
																																							Il1rl1-/- vs. Il1rl1-ExC-/-	23903	337124	-313220	48356	6	7	9.16	26
																																							Il1rl1-ExAB-/- vs. Il1rl1-ExC-/-	37661	337124	-299463	44983	8	7	9.415	26
		Wildtype									Il1rl1-/-									Il1rl1-ExAB-/-									Il1rl1-ExC-/-										Number of families	1
Effector molecule+ CD8+ T cells per spleen	IL-2	37204	98190	67575	70930	46169	67842	49460	13862	82282	4712	3700	5193	4631	16779	3941				8936	11530	10407	10309	11553	3216	2991	3068		54991	74313	100694	56730	56690	63260	37181				Number of comparisons per family	6
																																							Alpha	0.05
																																							Tukey's multiple comparisons test	Mean Diff,	95,00% CI of diff,	Below threshold?	Summary	Adjusted P Value
																																							Wildtype vs. Il1rl1-/-	52787	27849 to 77724	Yes	****	2.30097e-05	A-B
																																							Wildtype vs. Il1rl1-ExAB-/-	51528	28537 to 74519	Yes	****	9.59296e-06	A-C
																																							Wildtype vs. Il1rl1-ExC-/-	-4129	-27974 to 19716	No	ns	0.963916	A-D
																																							Il1rl1-/- vs. Il1rl1-ExAB-/-	-1259	-26812 to 24295	No	ns	0.999096	B-C
																																							Il1rl1-/- vs. Il1rl1-ExC-/-	-56916	-83240 to -30592	Yes	****	1.67086e-05	B-D
																																							Il1rl1-ExAB-/- vs. Il1rl1-ExC-/-	-55657	-80145 to -31169	Yes	****	7.69279e-06	C-D
																																							Test details	Mean 1	Mean 2	Mean Diff,	SE of diff,	n1	n2	q	DF
																																							Wildtype vs. Il1rl1-/-	59279	6493	52787	9090	9	6	8.212	26
																																							Wildtype vs. Il1rl1-ExAB-/-	59279	7751	51528	8381	9	8	8.695	26
																																							Wildtype vs. Il1rl1-ExC-/-	59279	63408	-4129	8692	9	7	0.6718	26
																																							Il1rl1-/- vs. Il1rl1-ExAB-/-	6493	7751	-1259	9315	6	8	0.1911	26
																																							Il1rl1-/- vs. Il1rl1-ExC-/-	6493	63408	-56916	9596	6	7	8.388	26
																																							Il1rl1-ExAB-/- vs. Il1rl1-ExC-/-	7751	63408	-55657	8926	8	7	8.818	26

## Sheet: Ext. Data. Fig 6k
Statistical Source Data Brunner et al. Extended Data Figure 6
		Wildtype							Knockout								Compare each cell mean with the other cell mean in that row
GP33-Tet+ CD8+ T cells per spleen	WT : Il1rl1-/-	1060000	36400	1140000	3450000	3160000	3500000		150000	4850	124000	400000	226000	302000
GP33-Tet+ CD8+ T cells per spleen	WT : Il1rl1-ExAB-/-	5120000	3450000	6350000	8370000	2520000	2290000	1970000	2310000	824000	3220000	2190000	1710000	1890000	178000		Number of families	1
GP33-Tet+ CD8+ T cells per spleen	WT : Il1rl1-ExC-/-	837000	1180000	2950000	1600000	2950000	1340000	1190000	2950000	1080000	2580000	3640000	1720000	1780000	1930000		Number of comparisons per family	3
																	Alpha	0.05
																	Šídák's multiple comparisons test	Predicted (LS) mean diff,	95,00% CI of diff,	Below threshold?	Summary	Adjusted P Value
																	WT - KO
																	WT : Il1rl1-/-	1856592	193517 to 3519667	Yes	*	0.02637
																	WT : Il1rl1-ExAB-/-	2535429	995720 to 4075137	Yes	**	0.00128239
																	WT : Il1rl1-ExC-/-	-519000	-2058708 to 1020708	No	ns	0.767109
																	Test details	Predicted (LS) mean 1	Predicted (LS) mean 2	Predicted (LS) mean diff,	SE of diff,	N1	N2	t	DF
																	WT - KO
																	WT : Il1rl1-/-	2057733	201142	1856592	628330	6	6	2.955	17
																	WT : Il1rl1-ExAB-/-	4295714	1760286	2535429	581721	7	7	4.358	17
																	WT : Il1rl1-ExC-/-	1721000	2240000	-519000	581721	7	7	0.8922	17

## Sheet: Ext. Data. Fig 6l
Statistical Source Data Brunner et al. Extended Data Figure 6
		Wildtype							Knockout								Compare each cell mean with the other cell mean in that row
KLRG1+ CD127- of CD8+ T cells (%)	WT : Il1rl1-/-	37.4	49.2	19.5	41.9	35	37.4		7.78	8.68	7.05	9.8	6.94	8.65
KLRG1+ CD127- of CD8+ T cells (%)	WT : Il1rl1-ExAB-/-	42.6	44.8	45.3	35.5	43.6	32.4	39.1	17.5	17.8	17.9	12.8	17.6	14.1	10.3		Number of families	1
KLRG1+ CD127- of CD8+ T cells (%)	WT : Il1rl1-ExC-/-	33.8	35.6	33	40.8	24.4	28.9	43	42.1	38.2	34.3	43.8	33.4	31.3	36		Number of comparisons per family	3
																	Alpha	0.05
																	Šídák's multiple comparisons test	Predicted (LS) mean diff,	95,00% CI of diff,	Below threshold?	Summary	Adjusted P Value
																	Group A - Group B
																	WT : Il1rl1-/-	28.58	21,86 to 35,31	Yes	****	8.11068e-09
																	WT : Il1rl1-ExAB-/-	25.04	18,81 to 31,27	Yes	****	1.85463e-08
																	WT : Il1rl1-ExC-/-	-2.8	-9,029 to 3,429	No	ns	0.578967
																	Test details	Predicted (LS) mean 1	Predicted (LS) mean 2	Predicted (LS) mean diff,	SE of diff,	N1	N2	t	DF
																	Group A - Group B
																	WT : Il1rl1-/-	36.73	8.15	28.58	2.542	6	6	11.24	17
																	WT : Il1rl1-ExAB-/-	40.47	15.43	25.04	2.353	7	7	10.64	17
																	WT : Il1rl1-ExC-/-	34.21	37.01	-2.8	2.353	7	7	1.19	17
		Wildtype							Knockout								Compare each cell mean with the other cell mean in that row
KLRG1+ CD127- CD8+ T cells per spleen	WT : Il1rl1-/-	10397200	342432	2184000	12067200	15225000	18400800		180496	5398.96	206565	652680	306748	495645
KLRG1+ CD127- CD8+ T cells per spleen	WT : Il1rl1-ExAB-/-	27647400	18950400	33069000	18211500	14082800	13640400	10635200	2327500	1571740	3669500	2572800	2833600	2834100	442900		Number of families	1
KLRG1+ CD127- CD8+ T cells per spleen	WT : Il1rl1-ExC-/-	5915000	3916000	9669000	9669600	5612000	5433200	22833000	12798400	6455800	12416600	18834000	10554400	6197400	8244000		Number of comparisons per family	3
																	Alpha	0.05
																	Šídák's multiple comparisons test	Predicted (LS) mean diff,	95,00% CI of diff,	Below threshold?	Summary	Adjusted P Value
																	Group A - Group B
																	WT : Il1rl1-/-	9461517	1390697 to 17532336	Yes	*	0.0192679
																	WT : Il1rl1-ExAB-/-	17140651	9668524 to 24612778	Yes	****	3.73667e-05
																	WT : Il1rl1-ExC-/-	-1778971	-9251098 to 5693156	No	ns	0.900729
																	Test details	Predicted (LS) mean 1	Predicted (LS) mean 2	Predicted (LS) mean diff,	SE of diff,	N1	N2	t	DF
																	Group A - Group B
																	WT : Il1rl1-/-	9769439	307922	9461517	3049256	6	6	3.103	17
																	WT : Il1rl1-ExAB-/-	19462386	2321734	17140651	2823063	7	7	6.072	17
																	WT : Il1rl1-ExC-/-	9006829	10785800	-1778971	2823063	7	7	0.6302	17

## Sheet: Ext. Data. Fig 6m
Statistical Source Data Brunner et al. Extended Data Figure 6
		Wildtype							Knockout								Compare each cell mean with the other cell mean in that row
KLRG1- CD127+ of CD8+ T cells (%)	WT : Il1rl1-/-	16	17.2	16.9	15.5	20.6	17.2		52.1	63.9	52.8	44.2	62	51.9
KLRG1- CD127+ of CD8+ T cells (%)	WT : Il1rl1-ExAB-/-	19.9	18.2	17.6	26.7	24.9	28.1	21.8	45.1	50.6	43.4	49.4	44.4	52	52.2		Number of families	1
KLRG1- CD127+ of CD8+ T cells (%)	WT : Il1rl1-ExC-/-	26.5	26.6	27.3	25.6	33.3	26.3	19.5	20.7	24.3	25.6	21.4	28.3	26	27.4		Number of comparisons per family	3
																	Alpha	0.05
																	Šídák's multiple comparisons test	Predicted (LS) mean diff,	95,00% CI of diff,	Below threshold?	Summary	Adjusted P Value
																	Group A - Group B
																	WT : Il1rl1-/-	-37.25	-42,72 to -31,78	Yes	****	4.873e-12
																	WT : Il1rl1-ExAB-/-	-25.7	-30,76 to -20,64	Yes	****	5.27797e-10
																	WT : Il1rl1-ExC-/-	1.629	-3,435 to 6,693	No	ns	0.790921
																	Test details	Predicted (LS) mean 1	Predicted (LS) mean 2	Predicted (LS) mean diff,	SE of diff,	N1	N2	t	DF
																	Group A - Group B
																	WT : Il1rl1-/-	17.23	54.48	-37.25	2.067	6	6	18.03	17
																	WT : Il1rl1-ExAB-/-	22.46	48.16	-25.7	1.913	7	7	13.43	17
																	WT : Il1rl1-ExC-/-	26.44	24.81	1.629	1.913	7	7	0.8512	17
		Wildtype							Knockout								Compare each cell mean with the other cell mean in that row
KLRG1- CD127+ CD8+ T cells per spleen	WT : Il1rl1-/-	4448000	119712	1892800	4464000	8961000	8462400		1208720	39745.8	1547040	2943720	2740400	2973870
KLRG1- CD127+ CD8+ T cells per spleen	WT : Il1rl1-ExAB-/-	12915100	7698600	12848000	13697100	8042700	11830100	5929600	5998300	4467980	8897000	9929400	7148400	10452000	2244600		Number of families	1
KLRG1- CD127+ CD8+ T cells per spleen	WT : Il1rl1-ExC-/-	4637500	2926000	7998900	6067200	7659000	4944400	10354500	6292800	4106700	9267200	9202000	8942800	5148000	6274600		Number of comparisons per family	3
																	Alpha	0.05
																	Šídák's multiple comparisons test	Predicted (LS) mean diff,	95,00% CI of diff,	Below threshold?	Summary	Adjusted P Value
																	Group A - Group B
																	WT : Il1rl1-/-	2815736	353312 to 5278160	Yes	*	0.0226583
																	WT : Il1rl1-ExAB-/-	3403360	1123598 to 5683122	Yes	**	0.00308797
																	WT : Il1rl1-ExC-/-	-663800	-2943562 to 1615962	No	ns	0.834963
																	Test details	Predicted (LS) mean 1	Predicted (LS) mean 2	Predicted (LS) mean diff,	SE of diff,	N1	N2	t	DF
																	Group A - Group B
																	WT : Il1rl1-/-	4724652	1908916	2815736	930334	6	6	3.027	17
																	WT : Il1rl1-ExAB-/-	10423029	7019669	3403360	861322	7	7	3.951	17
																	WT : Il1rl1-ExC-/-	6369643	7033443	-663800	861322	7	7	0.7707	17

## Sheet: Ext. Data. Fig 6q
Statistical Source Data Brunner et al. Extended Data Figure 6
		Wildtype						Knockout							Compare each cell mean with the other cell mean in that row
Smarta cells of CD4+ T cells (%)	WT : Il1rl1-ExAB-/-	59.9	66.5	65.6	34.8	56.9	49.5	18.6	21.2	21.9	3.93	26.8	7.42
Smarta cells of CD4+ T cells (%)	WT : Il1rl1-/-	75.6	77.2	82.7	78.2	61.3		2.9	3.7	4.73	5.82	1.78			Number of families	1
															Number of comparisons per family	2
															Alpha	0.05
															Šídák's multiple comparisons test	Predicted (LS) mean diff,	95,00% CI of diff,	Below threshold?	Summary	Adjusted P Value
															Group A - Group B
															Il1rl1-ExonAB-/-	38.89	31,49 to 46,30	Yes	****	3.94468e-07
															Il1rl1-/-	71.21	63,10 to 79,32	Yes	****	4.3484e-09
															Test details	Predicted (LS) mean 1	Predicted (LS) mean 2	Predicted (LS) mean diff,	SE of diff,	N1	N2	t	DF
															Group A - Group B
															Il1rl1-ExonAB-/-	55.53	16.64	38.89	2.765	6	6	14.06	9
															Il1rl1-/-	75	3.786	71.21	3.029	5	5	23.51	9

## Sheet: Ext. Data. Fig 6r
Statistical Source Data Brunner et al. Extended Data Figure 6
		Wildtype						Knockout							Compare each cell mean with the other cell mean in that row
Smarta cells per liver	WT : Il1rl1-ExAB-/-	205480	486760	761040	53880	873040	400200	64440	163800	249600	7120	406360	61520
Smarta cells per liver	WT : Il1rl1-/-	441120	1158800	1175400	1794440	214800		17760	56120	63800	117800	5880			Number of families	1
															Number of comparisons per family	2
															Alpha	0.05
															Šídák's multiple comparisons test	Predicted (LS) mean diff,	95,00% CI of diff,	Below threshold?	Summary	Adjusted P Value
															Group A - Group B
															WT : Il1rl1-ExonAB-/-	304593	-150081 to 759268	No	ns	0.201616
															WT : Il1rl1-/-	904640	406569 to 1402711	Yes	**	0.00178436
															Test details	Predicted (LS) mean 1	Predicted (LS) mean 2	Predicted (LS) mean diff,	SE of diff,	N1	N2	t	DF
															Group A - Group B
															WT : Il1rl1-ExonAB-/-	463400	158807	304593	169830	6	6	1.794	9
															WT : Il1rl1-/-	956912	52272	904640	186039	5	5	4.863	9

[truncated: 2 more sheets: Ext. Data. Fig 6u, Ext. Data. Fig 6v]
