# Supplementary material for: A type 1 immunity-restricted promoter of the IL−33 receptor gene directs antiviral T-cell responses
Source: Nat Immunol. 2024 Jan 3;25(2):256–67. doi: 10.1038/s41590-023-01697-6 (PMC10834369; doi:10.1038/s41590-023-01697-6)
Supplement: Supplementary file 20 — Statistical source data. [file 41590_2023_1697_MOESM20_ESM.xlsx]

## Sheet: Ext. Data. Fig 9c
Statistical Source Data Brunner et al. Extended Data Figure 9
		P14						P14 Il1rl1-/-						P14 Il1rl1-ExAB-/-							Number of families	1
P14 cells of lymphocytes (%)	Spleen	4.43	4.23	2.73	1.69	3.69	2.81	0.8	0.88	1.22	0.54	0.67	1.32	1.38	1.17	1.4	0.52	2.84			Number of comparisons per family	3
																					Alpha	0.05
																					Tukey's multiple comparisons test	Mean Diff,	95,00% CI of diff,	Below threshold?	Summary	Adjusted P Value
																					P14 vs. P14 Il1rl1-/-	2.358	1,161 to 3,556	Yes	***	0.000403861	A-B
																					P14 vs. P14 Il1rl1-ExAB-/-	1.801	0,5451 to 3,058	Yes	**	0.00567947	A-C
																					P14 Il1rl1-/- vs. P14 Il1rl1-ExAB-/-	-0.557	-1,813 to 0,6993	No	ns	0.494743	B-C
																					Test details	Mean 1	Mean 2	Mean Diff,	SE of diff,	n1	n2	q	DF
																					P14 vs. P14 Il1rl1-/-	3.263	0.905	2.358	0.4576	6	6	7.288	14
																					P14 vs. P14 Il1rl1-ExAB-/-	3.263	1.462	1.801	0.48	6	5	5.307	14
																					P14 Il1rl1-/- vs. P14 Il1rl1-ExAB-/-	0.905	1.462	-0.557	0.48	6	5	1.641	14
		P14						P14 Il1rl1-/-						P14 Il1rl1-ExAB-/-							Number of families	1
P14 cells of lymphocytes (%)	Lung	7.23	11.3	5.46	4.47	6.19	6.32	1.4	1.52	1.78	0.88	1.41	2.21	2.54	3.53	2.24	0.97	3.41			Number of comparisons per family	3
																					Alpha	0.05
																					Tukey's multiple comparisons test	Mean Diff,	95,00% CI of diff,	Below threshold?	Summary	Adjusted P Value
																					P14 vs. P14 Il1rl1-/-	5.295	2,889 to 7,701	Yes	***	0.000114094	A-B
																					P14 vs. P14 Il1rl1-ExAB-/-	4.702	2,296 to 7,107	Yes	***	0.000378612	A-C
																					P14 Il1rl1-/- vs. P14 Il1rl1-ExAB-/-	-0.5933	-2,999 to 1,812	No	ns	0.800356	B-C
																					Test details	Mean 1	Mean 2	Mean Diff,	SE of diff,	n1	n2	q	DF
																					P14 vs. P14 Il1rl1-/-	6.828	1.533	5.295	0.9262	6	6	8.085	15
																					P14 vs. P14 Il1rl1-ExAB-/-	6.828	2.127	4.702	0.9262	6	6	7.179	15
																					P14 Il1rl1-/- vs. P14 Il1rl1-ExAB-/-	1.533	2.127	-0.5933	0.9262	6	6	0.906	15
		P14						P14 Il1rl1-/-						P14 Il1rl1-ExAB-/-							Number of families	1
P14 cells of lymphocytes (%)	Salivary gland	8.72	12	4.33	0.54	7.8	5.81	4	2.1	2.92		2.96	0.88	0.42	4.43	3.67	2.32	5.26			Number of comparisons per family	3
																					Alpha	0.05
																					Tukey's multiple comparisons test	Mean Diff,	95,00% CI of diff,	Below threshold?	Summary	Adjusted P Value
																					P14 vs. P14 Il1rl1-/-	3.961	-0,4161 to 8,339	No	ns	0.0782106	A-B
																					P14 vs. P14 Il1rl1-ExAB-/-	3.313	-1,064 to 7,691	No	ns	0.151808	A-C
																					P14 Il1rl1-/- vs. P14 Il1rl1-ExAB-/-	-0.648	-5,220 to 3,924	No	ns	0.926137	B-C
																					Test details	Mean 1	Mean 2	Mean Diff,	SE of diff,	n1	n2	q	DF
																					P14 vs. P14 Il1rl1-/-	6.533	2.572	3.961	1.658	6	5	3.379	13
																					P14 vs. P14 Il1rl1-ExAB-/-	6.533	3.22	3.313	1.658	6	5	2.826	13
																					P14 Il1rl1-/- vs. P14 Il1rl1-ExAB-/-	2.572	3.22	-0.648	1.732	5	5	0.5292	13
		P14						P14 Il1rl1-/-						P14 Il1rl1-ExAB-/-							Number of families	1
P14 cells of lymphocytes (%)	Kidney	4.62	5.44	3.16	1.67	6.01	3.53	1.38	1.53	1.84	0.45	1.13	1.13	1.34	2.92	2.41	1.21	2.63			Number of comparisons per family	3
																					Alpha	0.05
																					Tukey's multiple comparisons test	Mean Diff,	95,00% CI of diff,	Below threshold?	Summary	Adjusted P Value
																					P14 vs. P14 Il1rl1-/-	2.828	1,195 to 4,462	Yes	**	0.00127544	A-B
																					P14 vs. P14 Il1rl1-ExAB-/-	1.97	0,2568 to 3,683	Yes	*	0.0238703	A-C
																					P14 Il1rl1-/- vs. P14 Il1rl1-ExAB-/-	-0.8587	-2,572 to 0,8542	No	ns	0.411877	B-C
																					Test details	Mean 1	Mean 2	Mean Diff,	SE of diff,	n1	n2	q	DF
																					P14 vs. P14 Il1rl1-/-	4.072	1.243	2.828	0.624	6	6	6.41	14
																					P14 vs. P14 Il1rl1-ExAB-/-	4.072	2.102	1.97	0.6545	6	5	4.256	14
																					P14 Il1rl1-/- vs. P14 Il1rl1-ExAB-/-	1.243	2.102	-0.8587	0.6545	6	5	1.855	14

## Sheet: Ext. Data. Fig 9d
Statistical Source Data Brunner et al. Extended Data Figure 9
		P14						P14 Il1rl1-/-						P14 Il1rl1-ExAB-/-							Number of families	1
P14 cells per organ	Spleen	296520	425600	225480	102800	173760	313080	134440	96000	174360	37680	48880	243520	118520	100720	99440	35480	178480			Number of comparisons per family	3
																					Alpha	0.05
																					Tukey's multiple comparisons test	Mean Diff,	95,00% CI of diff,	Below threshold?	Summary	Adjusted P Value
																					P14 vs. P14 Il1rl1-/-	133727	2194 to 265260	Yes	*	0.0461101	A-B
																					P14 vs. P14 Il1rl1-ExAB-/-	149679	11726 to 287632	Yes	*	0.0329713	A-C
																					P14 Il1rl1-/- vs. P14 Il1rl1-ExAB-/-	15952	-122001 to 153905	No	ns	0.950938	B-C
																					Test details	Mean 1	Mean 2	Mean Diff,	SE of diff,	n1	n2	q	DF
																					P14 vs. P14 Il1rl1-/-	256207	122480	133727	50256	6	6	3.763	14
																					P14 vs. P14 Il1rl1-ExAB-/-	256207	106528	149679	52708	6	5	4.016	14
																					P14 Il1rl1-/- vs. P14 Il1rl1-ExAB-/-	122480	106528	15952	52708	6	5	0.428	14
		P14						P14 Il1rl1-/-						P14 Il1rl1-ExAB-/-							Number of families	1
P14 cells per organ	Lung	385040	479360	262640	228360	338280	389040	79080	65880	68600	45120	39760	119600	131800	156360	99280	27640	119800			Number of comparisons per family	3
																					Alpha	0.05
																					Tukey's multiple comparisons test	Mean Diff,	95,00% CI of diff,	Below threshold?	Summary	Adjusted P Value
																					P14 vs. P14 Il1rl1-/-	277447	182160 to 372733	Yes	****	6.76693e-06	A-B
																					P14 vs. P14 Il1rl1-ExAB-/-	240144	140207 to 340081	Yes	****	5.56361e-05	A-C
																					P14 Il1rl1-/- vs. P14 Il1rl1-ExAB-/-	-37303	-137240 to 62635	No	ns	0.602717	B-C
																					Test details	Mean 1	Mean 2	Mean Diff,	SE of diff,	n1	n2	q	DF
																					P14 vs. P14 Il1rl1-/-	347120	69673	277447	36407	6	6	10.78	14
																					P14 vs. P14 Il1rl1-ExAB-/-	347120	106976	240144	38184	6	5	8.894	14
																					P14 Il1rl1-/- vs. P14 Il1rl1-ExAB-/-	69673	106976	-37303	38184	6	5	1.382	14
		P14						P14 Il1rl1-/-						P14 Il1rl1-ExAB-/-							Number of families	1
P14 cells per organ	Salivary gland	98200	92480	38840	4120	80280	30720	35720	21400	26880		26840	3480	3600	36560	25840	20000	30600			Number of comparisons per family	3
																					Alpha	0.05
																					Tukey's multiple comparisons test	Mean Diff,	95,00% CI of diff,	Below threshold?	Summary	Adjusted P Value
																					P14 vs. P14 Il1rl1-/-	34576	-6364 to 75516	No	ns	0.103112	A-B
																					P14 vs. P14 Il1rl1-ExAB-/-	34120	-6820 to 75060	No	ns	0.108417	A-C
																					P14 Il1rl1-/- vs. P14 Il1rl1-ExAB-/-	-456	-43216 to 42304	No	ns	0.999563	B-C
																					Test details	Mean 1	Mean 2	Mean Diff,	SE of diff,	n1	n2	q	DF
																					P14 vs. P14 Il1rl1-/-	57440	22864	34576	15505	6	5	3.154	13
																					P14 vs. P14 Il1rl1-ExAB-/-	57440	23320	34120	15505	6	5	3.112	13
																					P14 Il1rl1-/- vs. P14 Il1rl1-ExAB-/-	22864	23320	-456	16194	5	5	0.03982	13
		P14						P14 Il1rl1-/-						P14 Il1rl1-ExAB-/-							Number of families	1
P14 cells per organ	Kidney	15920	21240	9200	4400	19640	18680	4840	4800	4440	1800	4640	5040	6000	12560	6960	4160	12120			Number of comparisons per family	3
																					Alpha	0.05
																					Tukey's multiple comparisons test	Mean Diff,	95,00% CI of diff,	Below threshold?	Summary	Adjusted P Value
																					P14 vs. P14 Il1rl1-/-	10587	3767 to 17406	Yes	**	0.00312023	A-B
																					P14 vs. P14 Il1rl1-ExAB-/-	6487	-665,6 to 13639	No	ns	0.0779408	A-C
																					P14 Il1rl1-/- vs. P14 Il1rl1-ExAB-/-	-4100	-11252 to 3052	No	ns	0.320518	B-C
																					Test details	Mean 1	Mean 2	Mean Diff,	SE of diff,	n1	n2	q	DF
																					P14 vs. P14 Il1rl1-/-	14847	4260	10587	2606	6	6	5.746	14
																					P14 vs. P14 Il1rl1-ExAB-/-	14847	8360	6487	2733	6	5	3.357	14
																					P14 Il1rl1-/- vs. P14 Il1rl1-ExAB-/-	4260	8360	-4100	2733	6	5	2.122	14

## Sheet: Ext. Data. Fig 9f
Statistical Source Data Brunner et al. Extended Data Figure 9
		P14						P14 Il1rl1-/-						P14 Il1rl1-ExAB-/-							Number of families	1
Tem of P14 cells (%)	Spleen	84.8	79.1	77.2	81.7	78.5	73.9	60.7	74.1	70.6	80.9	69.2	59.5	75.8	70.4	80.2	76.8	79.2			Number of comparisons per family	3
																					Alpha	0.05
																					Tukey's multiple comparisons test	Mean Diff,	95,00% CI of diff,	Below threshold?	Summary	Adjusted P Value
																					P14 vs. P14 Il1rl1-/-	10.03	1,389 to 18,68	Yes	*	0.0226177	A-B
																					P14 vs. P14 Il1rl1-ExAB-/-	2.72	-6,346 to 11,79	No	ns	0.717863	A-C
																					P14 Il1rl1-/- vs. P14 Il1rl1-ExAB-/-	-7.313	-16,38 to 1,753	No	ns	0.123383	B-C
																					Test details	Mean 1	Mean 2	Mean Diff,	SE of diff,	n1	n2	q	DF
																					P14 vs. P14 Il1rl1-/-	79.2	69.17	10.03	3.303	6	6	4.296	14
																					P14 vs. P14 Il1rl1-ExAB-/-	79.2	76.48	2.72	3.464	6	5	1.11	14
																					P14 Il1rl1-/- vs. P14 Il1rl1-ExAB-/-	69.17	76.48	-7.313	3.464	6	5	2.986	14
		P14						P14 Il1rl1-/-						P14 Il1rl1-ExAB-/-							Number of families	1
Tcm of P14 cells (%)	Spleen	10.5	12.2	15.4	17.1	17.3	9.77	14.7	13.4	13.4	16.7	14.5	20.9	10.5	11.7	9.8	11.2	12			Number of comparisons per family	3
																					Alpha	0.05
																					Tukey's multiple comparisons test	Mean Diff,	95,00% CI of diff,	Below threshold?	Summary	Adjusted P Value
																					P14 vs. P14 Il1rl1-/-	-1.888	-5,918 to 2,141	No	ns	0.457743	A-B
																					P14 vs. P14 Il1rl1-ExAB-/-	2.672	-1,555 to 6,898	No	ns	0.25661	A-C
																					P14 Il1rl1-/- vs. P14 Il1rl1-ExAB-/-	4.56	0,3337 to 8,786	Yes	*	0.0339689	B-C
																					Test details	Mean 1	Mean 2	Mean Diff,	SE of diff,	n1	n2	q	DF
																					P14 vs. P14 Il1rl1-/-	13.71	15.6	-1.888	1.54	6	6	1.735	14
																					P14 vs. P14 Il1rl1-ExAB-/-	13.71	11.04	2.672	1.615	6	5	2.34	14
																					P14 Il1rl1-/- vs. P14 Il1rl1-ExAB-/-	15.6	11.04	4.56	1.615	6	5	3.994	14

## Sheet: Ext. Data. Fig 9g
Statistical Source Data Brunner et al. Extended Data Figure 9
		P14						P14 Il1rl1-/-						P14 Il1rl1-ExAB-/-							Number of families	1
P14 Tem cells per spleen	Spleen	251449	336650	174071	83988	136402	231366	81605	71136	123098	30483	33825	144894	89838	70907	79751	27249	141356			Number of comparisons per family	3
																					Alpha	0.05
																					Tukey's multiple comparisons test	Mean Diff,	95,00% CI of diff,	Below threshold?	Summary	Adjusted P Value
																					P14 vs. P14 Il1rl1-/-	121481	24314 to 218648	Yes	*	0.0144086	A-B
																					P14 vs. P14 Il1rl1-ExAB-/-	120501	18591 to 222410	Yes	*	0.0202789	A-C
																					P14 Il1rl1-/- vs. P14 Il1rl1-ExAB-/-	-980	-102889 to 100929	No	ns	0.999651	B-C
																					Test details	Mean 1	Mean 2	Mean Diff,	SE of diff,	n1	n2	q	DF
																					P14 vs. P14 Il1rl1-/-	202321	80840	121481	37125	6	6	4.628	14
																					P14 vs. P14 Il1rl1-ExAB-/-	202321	81820	120501	38937	6	5	4.377	14
																					P14 Il1rl1-/- vs. P14 Il1rl1-ExAB-/-	80840	81820	-980	38937	6	5	0.0356	14
		P14						P14 Il1rl1-/-						P14 Il1rl1-ExAB-/-							Number of families	1
P14 Tcm cells per spleen	Spleen	31135	51923	34724	17579	30060	30588	19763	12864	23364	6293	7088	50896	12445	11784	9745	3974	21418			Number of comparisons per family	3
																					Alpha	0.05
																					Tukey's multiple comparisons test	Mean Diff,	95,00% CI of diff,	Below threshold?	Summary	Adjusted P Value
																					P14 vs. P14 Il1rl1-/-	12624	-6085 to 31332	No	ns	0.216637	A-B
																					P14 vs. P14 Il1rl1-ExAB-/-	20795	1173 to 40416	Yes	*	0.0373351	A-C
																					P14 Il1rl1-/- vs. P14 Il1rl1-ExAB-/-	8171	-11450 to 27793	No	ns	0.535472	B-C
																					Test details	Mean 1	Mean 2	Mean Diff,	SE of diff,	n1	n2	q	DF
																					P14 vs. P14 Il1rl1-/-	32668	20045	12624	7148	6	6	2.498	14
																					P14 vs. P14 Il1rl1-ExAB-/-	32668	11873	20795	7497	6	5	3.923	14
																					P14 Il1rl1-/- vs. P14 Il1rl1-ExAB-/-	20045	11873	8171	7497	6	5	1.541	14

## Sheet: Ext. Data. Fig 9i
Statistical Source Data Brunner et al. Extended Data Figure 9
		P14						P14 Il1rl1-/-						P14 Il1rl1-ExAB-/-
Proportion of P14 cells (%) Spleen	i.v.+	68.1	75.4	64.2	77	72.7	78.4	66.9	67	61	53.6	80.4	61.8	74.8	80	75.2	75.2	78.1
	i.v.-	30.4	23.4	33.6	21.8	26	20.2	31	31.6	36.9	45.1	18.9	36.8	23.4	18.8	23	23	19.7
		P14						P14 Il1rl1-/-						P14 Il1rl1-ExAB-/-
Proportion of P14 cells (%) Lung	i.v.+	97.4	95.9	96.9	95.3	96.5	97.9	95.1	89.4	93.8	92.1	90.3	96.1	96.5	87.1	93.1	92.6	93.5
	i.v.-	2.42	3.94	2.9	4.47	3.24	2	4.64	10.2	5.88	7.44	9.07	3.71	3.23	12.6	6.6	7.18	6.19
		P14						P14 Il1rl1-/-						P14 Il1rl1-ExAB-/-
Proportion of P14 cells (%) Salivary gland	i.v.+	1.24	1.4	1.26	12	1.31	4.97	0.77	1.67	0.59		0.06	14.5	10.3	0.93	0.67	0.42	1.17
	i.v.-	97.5	97.5	97.1	87.3	97.3	92.8	98.6	97.6	98.9		99.2	83.9	88	97.2	98.7	98.1	95.6
		P14						P14 Il1rl1-/-						P14 Il1rl1-ExAB-/-
Proportion of P14 cells (%) Kidney	i.v.+	49.9	48.3	45.6	67.4	42.4	44.8	39.7	35.5	35.3	71.2	42.7	51.1	62.5	43.7	39.8	24.7	29.3
	i.v.-	46.7	48.4	51	29.7	53.8	52.8	57.4	61.2	60.5	28.8	52.5	47.2	35.3	54	58.6	72.4	69.4

## Sheet: Ext. Data. Fig 9k
Statistical Source Data Brunner et al. Extended Data Figure 9
		P14						P14 Il1rl1-/-						P14 Il1rl1-ExAB-/-							Number of families	1
P14 cells per spleen	i.v.+	201930	320902	144758	79156	126324	245455	89940	64320	106360	20196	39300	150495	88653	80576	74779	26681	139393			Number of comparisons per family	3
																					Alpha	0.05
																					Tukey's multiple comparisons test	Mean Diff,	95,00% CI of diff,	Below threshold?	Summary	Adjusted P Value
																					P14 vs. P14 Il1rl1-/-	107986	12123 to 203848	Yes	*	0.026835	A-B
																					P14 vs. P14 Il1rl1-ExAB-/-	104404	3863 to 204946	Yes	*	0.0414666	A-C
																					P14 Il1rl1-/- vs. P14 Il1rl1-ExAB-/-	-3581	-104123 to 96960	No	ns	0.995222	B-C
																					Test details	Mean 1	Mean 2	Mean Diff,	SE of diff,	n1	n2	q	DF
																					P14 vs. P14 Il1rl1-/-	186421	78435	107986	36627	6	6	4.169	14
																					P14 vs. P14 Il1rl1-ExAB-/-	186421	82016	104404	38414	6	5	3.844	14
																					P14 Il1rl1-/- vs. P14 Il1rl1-ExAB-/-	78435	82016	-3581	38414	6	5	0.1318	14
		P14						P14 Il1rl1-/-						P14 Il1rl1-ExAB-/-							Number of families	1
P14 cells per lung	i.v.+	375029	459706	254498	217627	326440	380870	75205	58897	64347	41556	35903	114936	127187	136190	92430	25595	112013			Number of comparisons per family	3
																					Alpha	0.05
																					Tukey's multiple comparisons test	Mean Diff,	95,00% CI of diff,	Below threshold?	Summary	Adjusted P Value
																					P14 vs. P14 Il1rl1-/-	270554	178999 to 362110	Yes	****	5.71408e-06	A-B
																					P14 vs. P14 Il1rl1-ExAB-/-	237012	140988 to 333036	Yes	****	4.19039e-05	A-C
																					P14 Il1rl1-/- vs. P14 Il1rl1-ExAB-/-	-33542	-129567 to 62482	No	ns	0.640516	B-C
																					Test details	Mean 1	Mean 2	Mean Diff,	SE of diff,	n1	n2	q	DF
																					P14 vs. P14 Il1rl1-/-	335695	65141	270554	34981	6	6	10.94	14
																					P14 vs. P14 Il1rl1-ExAB-/-	335695	98683	237012	36689	6	5	9.136	14
																					P14 Il1rl1-/- vs. P14 Il1rl1-ExAB-/-	65141	98683	-33542	36689	6	5	1.293	14
		P14						P14 Il1rl1-/-						P14 Il1rl1-ExAB-/-							Number of families	1
P14 cells per salivary gland	i.v.+	1218	1295	489	494	1052	1527	275	357	159		15	505	371	340	173	84	358			Number of comparisons per family	3
																					Alpha	0.05
																					Tukey's multiple comparisons test	Mean Diff,	95,00% CI of diff,	Below threshold?	Summary	Adjusted P Value
																					P14 vs. P14 Il1rl1-/-	750.3	277,3 to 1223	Yes	**	0.00283858	A-B
																					P14 vs. P14 Il1rl1-ExAB-/-	747.3	274,3 to 1220	Yes	**	0.00292717	A-C
																					P14 Il1rl1-/- vs. P14 Il1rl1-ExAB-/-	-3	-497,0 to 491,0	No	ns	0.999858	B-C
																					Test details	Mean 1	Mean 2	Mean Diff,	SE of diff,	n1	n2	q	DF
																					P14 vs. P14 Il1rl1-/-	1013	262.2	750.3	179.1	6	5	5.923	13
																					P14 vs. P14 Il1rl1-ExAB-/-	1013	265.2	747.3	179.1	6	5	5.899	13
																					P14 Il1rl1-/- vs. P14 Il1rl1-ExAB-/-	262.2	265.2	-3	187.1	5	5	0.02267	13
		P14						P14 Il1rl1-/-						P14 Il1rl1-ExAB-/-							Number of families	1
P14 cells per kidney	i.v.+	7944	10259	4195	2966	8327	8369	1921	1704	1567	1282	1981	2575	3750	5489	2770	1028	3551			Number of comparisons per family	3
																					Alpha	0.05
																					Tukey's multiple comparisons test	Mean Diff,	95,00% CI of diff,	Below threshold?	Summary	Adjusted P Value
																					P14 vs. P14 Il1rl1-/-	5172	2294 to 8049	Yes	***	0.000923791	A-B
																					P14 vs. P14 Il1rl1-ExAB-/-	3692	674,7 to 6710	Yes	*	0.0164834	A-C
																					P14 Il1rl1-/- vs. P14 Il1rl1-ExAB-/-	-1479	-4497 to 1538	No	ns	0.42717	B-C
																					Test details	Mean 1	Mean 2	Mean Diff,	SE of diff,	n1	n2	q	DF
																					P14 vs. P14 Il1rl1-/-	7010	1838	5172	1099	6	6	6.653	14
																					P14 vs. P14 Il1rl1-ExAB-/-	7010	3318	3692	1153	6	5	4.529	14
																					P14 Il1rl1-/- vs. P14 Il1rl1-ExAB-/-	1838	3318	-1479	1153	6	5	1.814	14
		P14						P14 Il1rl1-/-						P14 Il1rl1-ExAB-/-							Number of families	1
P14 cells per spleen	i.v.-	90142	99590	75761	22410	45178	63242	41676	30336	64339	16994	9238	89615	27734	18935	22871	8160	35161			Number of comparisons per family	3
																					Alpha	0.05
																					Tukey's multiple comparisons test	Mean Diff,	95,00% CI of diff,	Below threshold?	Summary	Adjusted P Value
																					P14 vs. P14 Il1rl1-/-	24021	-14620 to 62662	No	ns	0.267285	A-B
																					P14 vs. P14 Il1rl1-ExAB-/-	43482	2954 to 84009	Yes	*	0.0350022	A-C
																					P14 Il1rl1-/- vs. P14 Il1rl1-ExAB-/-	19461	-21066 to 59988	No	ns	0.441219	B-C
																					Test details	Mean 1	Mean 2	Mean Diff,	SE of diff,	n1	n2	q	DF
																					P14 vs. P14 Il1rl1-/-	66054	42033	24021	14764	6	6	2.301	14
																					P14 vs. P14 Il1rl1-ExAB-/-	66054	22572	43482	15484	6	5	3.971	14
																					P14 Il1rl1-/- vs. P14 Il1rl1-ExAB-/-	42033	22572	19461	15484	6	5	1.777	14
		P14						P14 Il1rl1-/-						P14 Il1rl1-ExAB-/-							Number of families	1
P14 cells per lung	i.v.-	9318	18887	7617	10208	10960	7781	3669	6720	4034	3357	3606	4437	4257	19701	6552	1985	7416			Number of comparisons per family	3
																					Alpha	0.05
																					Tukey's multiple comparisons test	Mean Diff,	95,00% CI of diff,	Below threshold?	Summary	Adjusted P Value
																					P14 vs. P14 Il1rl1-/-	6491	-320,2 to 13303	No	ns	0.0626839	A-B
																					P14 vs. P14 Il1rl1-ExAB-/-	2813	-4331 to 9957	No	ns	0.570595	A-C
																					P14 Il1rl1-/- vs. P14 Il1rl1-ExAB-/-	-3678	-10822 to 3466	No	ns	0.393559	B-C
																					Test details	Mean 1	Mean 2	Mean Diff,	SE of diff,	n1	n2	q	DF
																					P14 vs. P14 Il1rl1-/-	10795	4304	6491	2603	6	6	3.527	14
																					P14 vs. P14 Il1rl1-ExAB-/-	10795	7982	2813	2730	6	5	1.457	14
																					P14 Il1rl1-/- vs. P14 Il1rl1-ExAB-/-	4304	7982	-3678	2730	6	5	1.906	14
		P14						P14 Il1rl1-/-						P14 Il1rl1-ExAB-/-							Number of families	1
P14 cells per salivary gland	i.v.-	95745	90168	37714	3597	78112	28508	35220	20886	26584		26625	2920	3168	35536	25504	19620	29254			Number of comparisons per family	3
																					Alpha	0.05
																					Tukey's multiple comparisons test	Mean Diff,	95,00% CI of diff,	Below threshold?	Summary	Adjusted P Value
																					P14 vs. P14 Il1rl1-/-	33194	-7108 to 73495	No	ns	0.113272	A-B
																					P14 vs. P14 Il1rl1-ExAB-/-	33024	-7277 to 73325	No	ns	0.115418	A-C
																					P14 Il1rl1-/- vs. P14 Il1rl1-ExAB-/-	-169.4	-42263 to 41924	No	ns	0.999938	B-C
																					Test details	Mean 1	Mean 2	Mean Diff,	SE of diff,	n1	n2	q	DF
																					P14 vs. P14 Il1rl1-/-	55641	22447	33194	15263	6	5	3.076	13
																					P14 vs. P14 Il1rl1-ExAB-/-	55641	22616	33024	15263	6	5	3.06	13
																					P14 Il1rl1-/- vs. P14 Il1rl1-ExAB-/-	22447	22616	-169.4	15942	5	5	0.01503	13
		P14						P14 Il1rl1-/-						P14 Il1rl1-ExAB-/-							Number of families	1
P14 cells per kidney	i.v.-	7435	10280	4692	1307	10566	9863	2778	2938	2686	518	2436	2379	2118	6782	4079	3012	8411			Number of comparisons per family	3
																					Alpha	0.05
																					Tukey's multiple comparisons test	Mean Diff,	95,00% CI of diff,	Below threshold?	Summary	Adjusted P Value
																					P14 vs. P14 Il1rl1-/-	5068	1016 to 9120	Yes	*	0.0143692	A-B
																					P14 vs. P14 Il1rl1-ExAB-/-	2477	-1773 to 6726	No	ns	0.309456	A-C
																					P14 Il1rl1-/- vs. P14 Il1rl1-ExAB-/-	-2591	-6841 to 1658	No	ns	0.279733	B-C
																					Test details	Mean 1	Mean 2	Mean Diff,	SE of diff,	n1	n2	q	DF
																					P14 vs. P14 Il1rl1-/-	7357	2289	5068	1548	6	6	4.63	14
																					P14 vs. P14 Il1rl1-ExAB-/-	7357	4880	2477	1624	6	5	2.157	14
																					P14 Il1rl1-/- vs. P14 Il1rl1-ExAB-/-	2289	4880	-2591	1624	6	5	2.257	14
